# Supplementary material for: Distinctive Lipogenic Gene Expression Patterns in the Mammary Glands of Dairy Cows Are Associated with the Unique Fatty Acid Composition of Bovine Milk Fat
Source: Foods. 2025 Jan 27;14(3):412. doi: 10.3390/foods14030412 (PMC11816880; doi:10.3390/foods14030412)
Supplement: Supplementary file 1 [file foods-14-00412-s001.zip › Supplementary File S1.xlsx]

## Sheet: Sheet1
Sample_name	Tissue	Breeds	Subspecies	Bioproject	Sex of dataset_june23	MappingRate	LibraryLayout	CleanReads read count (sample)	Gene stable ID	Gene name	category	raw count (gene)	TPM	log(TPM+1)
ERS2967906	Mammary	Holstein	Bos taurus	PRJEB30263	F	0.9677	PAIRED	34000103	ENSBTAG00000000013	PRKAA1	other	317	3.59356	1.52465
ERS2967906	Mammary	Holstein	Bos taurus	PRJEB30263	F	0.9677	PAIRED	34000103	ENSBTAG00000000065	CRLS1	other	192	5.11769	1.81118
ERS2967906	Mammary	Holstein	Bos taurus	PRJEB30263	F	0.9677	PAIRED	34000103	ENSBTAG00000000071	PMP2	other	0	0	0
ERS2967906	Mammary	Holstein	Bos taurus	PRJEB30263	F	0.9677	PAIRED	34000103	ENSBTAG00000000081	CERT1	other	619	12.7018	2.61753
ERS2967906	Mammary	Holstein	Bos taurus	PRJEB30263	F	0.9677	PAIRED	34000103	ENSBTAG00000000085	CYP1A2	other	11	0.27917	0.246211
ERS2967906	Mammary	Holstein	Bos taurus	PRJEB30263	F	0.9677	PAIRED	34000103	ENSBTAG00000000087	HSD17B12	other	1389	26.8124	3.32548
ERS2967906	Mammary	Holstein	Bos taurus	PRJEB30263	F	0.9677	PAIRED	34000103	ENSBTAG00000000099	CERS2	other	3146	72.5094	4.29741
ERS2967906	Mammary	Holstein	Bos taurus	PRJEB30263	F	0.9677	PAIRED	34000103	ENSBTAG00000000115	VPS54	other	411	5.61723	1.88968
ERS2967906	Mammary	Holstein	Bos taurus	PRJEB30263	F	0.9677	PAIRED	34000103	ENSBTAG00000000123	HAO2	other	0	0	0
ERS2967906	Mammary	Holstein	Bos taurus	PRJEB30263	F	0.9677	PAIRED	34000103	ENSBTAG00000000140	EPHX1	other	653	18.1092	2.95017
ERS2967906	Mammary	Holstein	Bos taurus	PRJEB30263	F	0.9677	PAIRED	34000103	ENSBTAG00000000322	CD2AP	other	1783	16.8641	2.88279
ERS2967906	Mammary	Holstein	Bos taurus	PRJEB30263	F	0.9677	PAIRED	34000103	ENSBTAG00000000437	FFAR4	other	0	0	0
ERS2967906	Mammary	Holstein	Bos taurus	PRJEB30263	F	0.9677	PAIRED	34000103	ENSBTAG00000000442	RBP4	other	102	5.39838	1.85605
ERS2967906	Mammary	Holstein	Bos taurus	PRJEB30263	F	0.9677	PAIRED	34000103	ENSBTAG00000000578	ABHD16A	other	821	17.2811	2.90587
ERS2967906	Mammary	Holstein	Bos taurus	PRJEB30263	F	0.9677	PAIRED	34000103	ENSBTAG00000000675	PGS1	phospholipid and sphingolipid synthesis	539	6.99143	2.07837
ERS2967906	Mammary	Holstein	Bos taurus	PRJEB30263	F	0.9677	PAIRED	34000103	ENSBTAG00000000690	THEM5	thioesterases	2	0.0520419	0.0507329
ERS2967906	Mammary	Holstein	Bos taurus	PRJEB30263	F	0.9677	PAIRED	34000103	ENSBTAG00000000710	PIP5K1C	other	828	12.1354	2.57531
ERS2967906	Mammary	Holstein	Bos taurus	PRJEB30263	F	0.9677	PAIRED	34000103	ENSBTAG00000000717	PLPP2	other	296	7.94327	2.1909
ERS2967906	Mammary	Holstein	Bos taurus	PRJEB30263	F	0.9677	PAIRED	34000103	ENSBTAG00000000765	PNLIPRP2	other	0	0	0
ERS2967906	Mammary	Holstein	Bos taurus	PRJEB30263	F	0.9677	PAIRED	34000103	ENSBTAG00000000817	SYNJ2	other	1176	10.7647	2.4651
ERS2967906	Mammary	Holstein	Bos taurus	PRJEB30263	F	0.9677	PAIRED	34000103	ENSBTAG00000000944	LPCAT1	phospholipid and sphingolipid synthesis	259	3.79057	1.56665
ERS2967906	Mammary	Holstein	Bos taurus	PRJEB30263	F	0.9677	PAIRED	34000103	ENSBTAG00000001013	SLC30A5	other	881	14.6767	2.75218
ERS2967906	Mammary	Holstein	Bos taurus	PRJEB30263	F	0.9677	PAIRED	34000103	ENSBTAG00000001021	CYP1A1	other	10	0.176176	0.162269
ERS2967906	Mammary	Holstein	Bos taurus	PRJEB30263	F	0.9677	PAIRED	34000103	ENSBTAG00000001026	BCO1	other	0	0	0
ERS2967906	Mammary	Holstein	Bos taurus	PRJEB30263	F	0.9677	PAIRED	34000103	ENSBTAG00000001030	MTMR3	other	1286	8.97277	2.29986
ERS2967906	Mammary	Holstein	Bos taurus	PRJEB30263	F	0.9677	PAIRED	34000103	ENSBTAG00000001050	LDLRAP1	other	245	10.1397	2.41051
ERS2967906	Mammary	Holstein	Bos taurus	PRJEB30263	F	0.9677	PAIRED	34000103	ENSBTAG00000001124	GALC	other	163	2.90853	1.36316
ERS2967906	Mammary	Holstein	Bos taurus	PRJEB30263	F	0.9677	PAIRED	34000103	ENSBTAG00000001156	ST3GAL1	other	472	15.7979	2.82125
ERS2967906	Mammary	Holstein	Bos taurus	PRJEB30263	F	0.9677	PAIRED	34000103	ENSBTAG00000001299	CYP7B1	other	30	0.924687	0.654763
ERS2967906	Mammary	Holstein	Bos taurus	PRJEB30263	F	0.9677	PAIRED	34000103	ENSBTAG00000001354	INPP5E	other	62	0.968273	0.677157
ERS2967906	Mammary	Holstein	Bos taurus	PRJEB30263	F	0.9677	PAIRED	34000103	ENSBTAG00000001390	B4GALT4	other	244	6.129	1.96417
ERS2967906	Mammary	Holstein	Bos taurus	PRJEB30263	F	0.9677	PAIRED	34000103	ENSBTAG00000001417	ACSM1	acyl-CoA synthase	689	17.4175	2.9133
ERS2967906	Mammary	Holstein	Bos taurus	PRJEB30263	F	0.9677	PAIRED	34000103	ENSBTAG00000001420	ABHD12	other	1548	36.9191	3.63545
ERS2967906	Mammary	Holstein	Bos taurus	PRJEB30263	F	0.9677	PAIRED	34000103	ENSBTAG00000001443	CYP21A1P	other	4	0.142799	0.133481
ERS2967906	Mammary	Holstein	Bos taurus	PRJEB30263	F	0.9677	PAIRED	34000103	ENSBTAG00000001444	TNXB	other	1556	5.78116	1.91415
ERS2967906	Mammary	Holstein	Bos taurus	PRJEB30263	F	0.9677	PAIRED	34000103	ENSBTAG00000001478	DESI2	other	145	8.61351	2.26317
ERS2967906	Mammary	Holstein	Bos taurus	PRJEB30263	F	0.9677	PAIRED	34000103	ENSBTAG00000001535	LIPH	other	15	0.325729	0.281962
ERS2967906	Mammary	Holstein	Bos taurus	PRJEB30263	F	0.9677	PAIRED	34000103	ENSBTAG00000001589	TM9SF2	other	2046	34.7945	3.57779
ERS2967906	Mammary	Holstein	Bos taurus	PRJEB30263	F	0.9677	PAIRED	34000103	ENSBTAG00000001592	INSIG1	other	5614	90.8758	4.52044
ERS2967906	Mammary	Holstein	Bos taurus	PRJEB30263	F	0.9677	PAIRED	34000103	ENSBTAG00000001658	AKR1D1	other	2	0.0486003	0.0474562
ERS2967906	Mammary	Holstein	Bos taurus	PRJEB30263	F	0.9677	PAIRED	34000103	ENSBTAG00000001675	ITPKA	other	9	0.258221	0.229699
ERS2967906	Mammary	Holstein	Bos taurus	PRJEB30263	F	0.9677	PAIRED	34000103	ENSBTAG00000001724	PTGR3	other	215	5.01603	1.79443
ERS2967906	Mammary	Holstein	Bos taurus	PRJEB30263	F	0.9677	PAIRED	34000103	ENSBTAG00000001727	PRXL2B	other	299	16.6287	2.86953
ERS2967906	Mammary	Holstein	Bos taurus	PRJEB30263	F	0.9677	PAIRED	34000103	ENSBTAG00000001776	SIRT2	other	1229	29.4202	3.41511
ERS2967906	Mammary	Holstein	Bos taurus	PRJEB30263	F	0.9677	PAIRED	34000103	ENSBTAG00000001868	PCYT2	phospholipid and sphingolipid synthesis	478	13.0312	2.64129
ERS2967906	Mammary	Holstein	Bos taurus	PRJEB30263	F	0.9677	PAIRED	34000103	ENSBTAG00000001915	APOH	other	10	0.368242	0.313527
ERS2967906	Mammary	Holstein	Bos taurus	PRJEB30263	F	0.9677	PAIRED	34000103	ENSBTAG00000001932	CRAT	availability of building blocks	1008	19.1417	3.00279
ERS2967906	Mammary	Holstein	Bos taurus	PRJEB30263	F	0.9677	PAIRED	34000103	ENSBTAG00000001936	PCK1	other	13	0.224418	0.202465
ERS2967906	Mammary	Holstein	Bos taurus	PRJEB30263	F	0.9677	PAIRED	34000103	ENSBTAG00000001950	RDH11	other	1140	22.7308	3.16677
ERS2967906	Mammary	Holstein	Bos taurus	PRJEB30263	F	0.9677	PAIRED	34000103	ENSBTAG00000001992	CYP51A1	other	1233	22.9901	3.17764
ERS2967906	Mammary	Holstein	Bos taurus	PRJEB30263	F	0.9677	PAIRED	34000103	ENSBTAG00000002010	PI4K2A	other	518	7.18073	2.10178
ERS2967906	Mammary	Holstein	Bos taurus	PRJEB30263	F	0.9677	PAIRED	34000103	ENSBTAG00000002048	PTPN11	other	794	18.6939	2.98031
ERS2967906	Mammary	Holstein	Bos taurus	PRJEB30263	F	0.9677	PAIRED	34000103	ENSBTAG00000002101	GDE1	other	330	9.65113	2.36567
ERS2967906	Mammary	Holstein	Bos taurus	PRJEB30263	F	0.9677	PAIRED	34000103	ENSBTAG00000002103	PLCG2	other	229	2.32083	1.20022
ERS2967906	Mammary	Holstein	Bos taurus	PRJEB30263	F	0.9677	PAIRED	34000103	ENSBTAG00000002112	INSIG2	other	88	2.25674	1.18073
ERS2967906	Mammary	Holstein	Bos taurus	PRJEB30263	F	0.9677	PAIRED	34000103	ENSBTAG00000002128	MPPE1	other	528	12.3971	2.59504
ERS2967906	Mammary	Holstein	Bos taurus	PRJEB30263	F	0.9677	PAIRED	34000103	ENSBTAG00000002177	PIKFYVE	other	700	4.73759	1.74704
ERS2967906	Mammary	Holstein	Bos taurus	PRJEB30263	F	0.9677	PAIRED	34000103	ENSBTAG00000002220	SPTLC1	phospholipid and sphingolipid synthesis	1839	35.6729	3.60204
ERS2967906	Mammary	Holstein	Bos taurus	PRJEB30263	F	0.9677	PAIRED	34000103	ENSBTAG00000002295	ATF2	other	732	19.664	3.02839
ERS2967906	Mammary	Holstein	Bos taurus	PRJEB30263	F	0.9677	PAIRED	34000103	ENSBTAG00000002363	SESN2	other	194	2.83443	1.34402
ERS2967906	Mammary	Holstein	Bos taurus	PRJEB30263	F	0.9677	PAIRED	34000103	ENSBTAG00000002413	MCAT	availability of building blocks	277	5.73896	1.90791
ERS2967906	Mammary	Holstein	Bos taurus	PRJEB30263	F	0.9677	PAIRED	34000103	ENSBTAG00000002419	PIGM	other	734	4.20484	1.64959
ERS2967906	Mammary	Holstein	Bos taurus	PRJEB30263	F	0.9677	PAIRED	34000103	ENSBTAG00000002454	ALG2	other	129	2.8629	1.35142
ERS2967906	Mammary	Holstein	Bos taurus	PRJEB30263	F	0.9677	PAIRED	34000103	ENSBTAG00000002464	PLCH2	other	399	3.90375	1.59
ERS2967906	Mammary	Holstein	Bos taurus	PRJEB30263	F	0.9677	PAIRED	34000103	ENSBTAG00000002490	CHPT1	other	1733	60.1156	4.11277
ERS2967906	Mammary	Holstein	Bos taurus	PRJEB30263	F	0.9677	PAIRED	34000103	ENSBTAG00000002497	ELOVL2	elongases and desturases	3	0.0762125	0.0734479
ERS2967906	Mammary	Holstein	Bos taurus	PRJEB30263	F	0.9677	PAIRED	34000103	ENSBTAG00000002503	BSCL2	other	453	14.0809	2.71343
ERS2967906	Mammary	Holstein	Bos taurus	PRJEB30263	F	0.9677	PAIRED	34000103	ENSBTAG00000002507	ATP5F1A	other	4010	107.891	4.69035
ERS2967906	Mammary	Holstein	Bos taurus	PRJEB30263	F	0.9677	PAIRED	34000103	ENSBTAG00000002526	BDH2	other	383	14.7256	2.75529
ERS2967906	Mammary	Holstein	Bos taurus	PRJEB30263	F	0.9677	PAIRED	34000103	ENSBTAG00000002699	KIT	other	353	3.53024	1.51077
ERS2967906	Mammary	Holstein	Bos taurus	PRJEB30263	F	0.9677	PAIRED	34000103	ENSBTAG00000002700		other	0	0	0
ERS2967906	Mammary	Holstein	Bos taurus	PRJEB30263	F	0.9677	PAIRED	34000103	ENSBTAG00000002747	ABCA5	other	318	2.65568	1.29628
ERS2967906	Mammary	Holstein	Bos taurus	PRJEB30263	F	0.9677	PAIRED	34000103	ENSBTAG00000002748	PIP4P1	other	565	16.5805	2.86679
ERS2967906	Mammary	Holstein	Bos taurus	PRJEB30263	F	0.9677	PAIRED	34000103	ENSBTAG00000002765	CYP24A1	other	19	0.558529	0.443742
ERS2967906	Mammary	Holstein	Bos taurus	PRJEB30263	F	0.9677	PAIRED	34000103	ENSBTAG00000002827	ACAT2	availability of building blocks	165	5.40303	1.85677
ERS2967906	Mammary	Holstein	Bos taurus	PRJEB30263	F	0.9677	PAIRED	34000103	ENSBTAG00000002843	ACOT4	thioesterases	90	2.88109	1.35612
ERS2967906	Mammary	Holstein	Bos taurus	PRJEB30263	F	0.9677	PAIRED	34000103	ENSBTAG00000003063	SYNJ1	other	545	4.46302	1.698
ERS2967906	Mammary	Holstein	Bos taurus	PRJEB30263	F	0.9677	PAIRED	34000103	ENSBTAG00000003068	MSMO1	other	1236	35.0712	3.58549
ERS2967906	Mammary	Holstein	Bos taurus	PRJEB30263	F	0.9677	PAIRED	34000103	ENSBTAG00000003072	ACADVL	availability of building blocks	1629	36.6745	3.62898
ERS2967906	Mammary	Holstein	Bos taurus	PRJEB30263	F	0.9677	PAIRED	34000103	ENSBTAG00000003073	NAA40	other	355	5.15305	1.81695
ERS2967906	Mammary	Holstein	Bos taurus	PRJEB30263	F	0.9677	PAIRED	34000103	ENSBTAG00000003108	SRD5A2	other	0	0	0
ERS2967906	Mammary	Holstein	Bos taurus	PRJEB30263	F	0.9677	PAIRED	34000103	ENSBTAG00000003115	KBTBD2	other	417	6.98304	2.07732
ERS2967906	Mammary	Holstein	Bos taurus	PRJEB30263	F	0.9677	PAIRED	34000103	ENSBTAG00000003116	MTMR6	other	747	10.7222	2.46148
ERS2967906	Mammary	Holstein	Bos taurus	PRJEB30263	F	0.9677	PAIRED	34000103	ENSBTAG00000003199	SLC35C1	other	301	5.04052	1.79849
ERS2967906	Mammary	Holstein	Bos taurus	PRJEB30263	F	0.9677	PAIRED	34000103	ENSBTAG00000003234	HSD17B2	other	0	0	0
ERS2967906	Mammary	Holstein	Bos taurus	PRJEB30263	F	0.9677	PAIRED	34000103	ENSBTAG00000003235	DHDDS	other	475	11.7029	2.54183
ERS2967906	Mammary	Holstein	Bos taurus	PRJEB30263	F	0.9677	PAIRED	34000103	ENSBTAG00000003242	ACAD9	availability of building blocks	197	4.59816	1.72244
ERS2967906	Mammary	Holstein	Bos taurus	PRJEB30263	F	0.9677	PAIRED	34000103	ENSBTAG00000003264	NR1H2	other	901	22.599	3.1612
ERS2967906	Mammary	Holstein	Bos taurus	PRJEB30263	F	0.9677	PAIRED	34000103	ENSBTAG00000003359	ELOVL5	elongases and desturases	246	4.19598	1.64789
ERS2967906	Mammary	Holstein	Bos taurus	PRJEB30263	F	0.9677	PAIRED	34000103	ENSBTAG00000003388	DPM2	other	566	34.7044	3.57527
ERS2967906	Mammary	Holstein	Bos taurus	PRJEB30263	F	0.9677	PAIRED	34000103	ENSBTAG00000003434	CERS4	other	24	0.758846	0.564658
ERS2967906	Mammary	Holstein	Bos taurus	PRJEB30263	F	0.9677	PAIRED	34000103	ENSBTAG00000003496	AIG1	other	121	2.92649	1.36775
ERS2967906	Mammary	Holstein	Bos taurus	PRJEB30263	F	0.9677	PAIRED	34000103	ENSBTAG00000003501	SACM1L	other	700	10.0672	2.40399
ERS2967906	Mammary	Holstein	Bos taurus	PRJEB30263	F	0.9677	PAIRED	34000103	ENSBTAG00000003529		other	2	0.0281035	0.0277158
ERS2967906	Mammary	Holstein	Bos taurus	PRJEB30263	F	0.9677	PAIRED	34000103	ENSBTAG00000003535	DPM3	other	141	17.7348	2.93038
ERS2967906	Mammary	Holstein	Bos taurus	PRJEB30263	F	0.9677	PAIRED	34000103	ENSBTAG00000003632	CYP39A1	other	60	1.13187	0.756999
ERS2967906	Mammary	Holstein	Bos taurus	PRJEB30263	F	0.9677	PAIRED	34000103	ENSBTAG00000003636	LIPA	other	425	8.80881	2.28328
ERS2967906	Mammary	Holstein	Bos taurus	PRJEB30263	F	0.9677	PAIRED	34000103	ENSBTAG00000003709	ITGB8	other	121	1.8966	1.06354
ERS2967906	Mammary	Holstein	Bos taurus	PRJEB30263	F	0.9677	PAIRED	34000103	ENSBTAG00000003718	HACL1	availability of building blocks	197	4.61702	1.7258
ERS2967906	Mammary	Holstein	Bos taurus	PRJEB30263	F	0.9677	PAIRED	34000103	ENSBTAG00000003746	SCP2	other	1360	24.5829	3.24193
ERS2967906	Mammary	Holstein	Bos taurus	PRJEB30263	F	0.9677	PAIRED	34000103	ENSBTAG00000003884	FAM120B	other	381	5.06328	1.80225
ERS2967906	Mammary	Holstein	Bos taurus	PRJEB30263	F	0.9677	PAIRED	34000103	ENSBTAG00000003885	PEX2	availability of building blocks	355	4.45316	1.6962
ERS2967906	Mammary	Holstein	Bos taurus	PRJEB30263	F	0.9677	PAIRED	34000103	ENSBTAG00000003898	HMGCS2	availability of building blocks	9	0.228977	0.206182
ERS2967906	Mammary	Holstein	Bos taurus	PRJEB30263	F	0.9677	PAIRED	34000103	ENSBTAG00000003942	PIP4K2C	other	2349	43.0344	3.78497
ERS2967906	Mammary	Holstein	Bos taurus	PRJEB30263	F	0.9677	PAIRED	34000103	ENSBTAG00000003943	TTC39B	other	54	0.871649	0.62682
ERS2967906	Mammary	Holstein	Bos taurus	PRJEB30263	F	0.9677	PAIRED	34000103	ENSBTAG00000003948	FDPS	other	1627	42.9664	3.78342
ERS2967906	Mammary	Holstein	Bos taurus	PRJEB30263	F	0.9677	PAIRED	34000103	ENSBTAG00000004018	DGKA	other	556	10.2043	2.41629
ERS2967906	Mammary	Holstein	Bos taurus	PRJEB30263	F	0.9677	PAIRED	34000103	ENSBTAG00000004059	SOAT1	other	581	12.654	2.61403
ERS2967906	Mammary	Holstein	Bos taurus	PRJEB30263	F	0.9677	PAIRED	34000103	ENSBTAG00000004076	OXER1	other	0	0	0
ERS2967906	Mammary	Holstein	Bos taurus	PRJEB30263	F	0.9677	PAIRED	34000103	ENSBTAG00000004178	ACOX2	availability of building blocks	348	6.59871	2.02798
ERS2967906	Mammary	Holstein	Bos taurus	PRJEB30263	F	0.9677	PAIRED	34000103	ENSBTAG00000004238	TACC1	other	389	5.83596	1.9222
ERS2967906	Mammary	Holstein	Bos taurus	PRJEB30263	F	0.9677	PAIRED	34000103	ENSBTAG00000004248	MLYCD	availability of building blocks	208	6.53649	2.01976
ERS2967906	Mammary	Holstein	Bos taurus	PRJEB30263	F	0.9677	PAIRED	34000103	ENSBTAG00000004281	ACSS1	acyl-CoA synthase	7419	146.792	4.9958
ERS2967906	Mammary	Holstein	Bos taurus	PRJEB30263	F	0.9677	PAIRED	34000103	ENSBTAG00000004297	ACOXL	availability of building blocks	3	0.0632242	0.061306
ERS2967906	Mammary	Holstein	Bos taurus	PRJEB30263	F	0.9677	PAIRED	34000103	ENSBTAG00000004303	SLC27A2	other	0	0	0
ERS2967906	Mammary	Holstein	Bos taurus	PRJEB30263	F	0.9677	PAIRED	34000103	ENSBTAG00000004344	ACSL1	acyl-CoA synthase	10157	130.66	4.88023
ERS2967906	Mammary	Holstein	Bos taurus	PRJEB30263	F	0.9677	PAIRED	34000103	ENSBTAG00000004347	ADGRF5	other	1613	14.8573	2.76363
ERS2967906	Mammary	Holstein	Bos taurus	PRJEB30263	F	0.9677	PAIRED	34000103	ENSBTAG00000004364	THNSL2	other	42	0.786539	0.58028
ERS2967906	Mammary	Holstein	Bos taurus	PRJEB30263	F	0.9677	PAIRED	34000103	ENSBTAG00000004384	APOF	other	0	0	0
ERS2967906	Mammary	Holstein	Bos taurus	PRJEB30263	F	0.9677	PAIRED	34000103	ENSBTAG00000004386	SOCS1	other	26	0.497038	0.403488
ERS2967906	Mammary	Holstein	Bos taurus	PRJEB30263	F	0.9677	PAIRED	34000103	ENSBTAG00000004418	PLA2G2E	other	0	0	0
ERS2967906	Mammary	Holstein	Bos taurus	PRJEB30263	F	0.9677	PAIRED	34000103	ENSBTAG00000004422	ALG14	other	287	8.30386	2.23043
ERS2967906	Mammary	Holstein	Bos taurus	PRJEB30263	F	0.9677	PAIRED	34000103	ENSBTAG00000004430	SGPP1	other	168	2.56911	1.27232
ERS2967906	Mammary	Holstein	Bos taurus	PRJEB30263	F	0.9677	PAIRED	34000103	ENSBTAG00000004442	AGPAT1	TAG synthesis	4228	97.4039	4.58908
ERS2967906	Mammary	Holstein	Bos taurus	PRJEB30263	F	0.9677	PAIRED	34000103	ENSBTAG00000004449	DGKE	other	75	1.34904	0.854007
ERS2967906	Mammary	Holstein	Bos taurus	PRJEB30263	F	0.9677	PAIRED	34000103	ENSBTAG00000004471	ST3GAL6	other	157	1.73579	1.00642
ERS2967906	Mammary	Holstein	Bos taurus	PRJEB30263	F	0.9677	PAIRED	34000103	ENSBTAG00000004494	B4GALNT1	other	25	0.521527	0.419714
ERS2967906	Mammary	Holstein	Bos taurus	PRJEB30263	F	0.9677	PAIRED	34000103	ENSBTAG00000004555	LRP2	other	65	0.220714	0.199436
ERS2967906	Mammary	Holstein	Bos taurus	PRJEB30263	F	0.9677	PAIRED	34000103	ENSBTAG00000004557	DHRS9	other	27	0.921069	0.652882
ERS2967906	Mammary	Holstein	Bos taurus	PRJEB30263	F	0.9677	PAIRED	34000103	ENSBTAG00000004574	UGT8	other	5	0.0624617	0.0605885
ERS2967906	Mammary	Holstein	Bos taurus	PRJEB30263	F	0.9677	PAIRED	34000103	ENSBTAG00000004575	HYCC1	other	497	9.17051	2.31949
ERS2967906	Mammary	Holstein	Bos taurus	PRJEB30263	F	0.9677	PAIRED	34000103	ENSBTAG00000004591	PLPPR5	other	9	0.259524	0.230734
ERS2967906	Mammary	Holstein	Bos taurus	PRJEB30263	F	0.9677	PAIRED	34000103	ENSBTAG00000004636	PLEKHA1	other	490	10.7631	2.46497
ERS2967906	Mammary	Holstein	Bos taurus	PRJEB30263	F	0.9677	PAIRED	34000103	ENSBTAG00000004647	UCP1	other	0	0	0
ERS2967906	Mammary	Holstein	Bos taurus	PRJEB30263	F	0.9677	PAIRED	34000103	ENSBTAG00000004688	DHCR24	other	3007	56.333	4.04888
ERS2967906	Mammary	Holstein	Bos taurus	PRJEB30263	F	0.9677	PAIRED	34000103	ENSBTAG00000004772	THEM4	thioesterases	71	2.84683	1.34725
ERS2967906	Mammary	Holstein	Bos taurus	PRJEB30263	F	0.9677	PAIRED	34000103	ENSBTAG00000004855	PRDX6	other	1180	35.7709	3.60471
ERS2967906	Mammary	Holstein	Bos taurus	PRJEB30263	F	0.9677	PAIRED	34000103	ENSBTAG00000004860	SLC27A6	other	2599	50.9922	3.95109
ERS2967906	Mammary	Holstein	Bos taurus	PRJEB30263	F	0.9677	PAIRED	34000103	ENSBTAG00000004893	ACOX3	availability of building blocks	278	4.82336	1.76188
ERS2967906	Mammary	Holstein	Bos taurus	PRJEB30263	F	0.9677	PAIRED	34000103	ENSBTAG00000004922	AGPAT5	TAG synthesis	135	2.98832	1.38337
ERS2967906	Mammary	Holstein	Bos taurus	PRJEB30263	F	0.9677	PAIRED	34000103	ENSBTAG00000004982	GPLD1	other	8	0.141571	0.132406
ERS2967906	Mammary	Holstein	Bos taurus	PRJEB30263	F	0.9677	PAIRED	34000103	ENSBTAG00000005033	TLCD3B	other	5	0.131367	0.123427
ERS2967906	Mammary	Holstein	Bos taurus	PRJEB30263	F	0.9677	PAIRED	34000103	ENSBTAG00000005063	THEM6	thioesterases	0	0	0
ERS2967906	Mammary	Holstein	Bos taurus	PRJEB30263	F	0.9677	PAIRED	34000103	ENSBTAG00000005069	TM7SF2	other	186	5.82378	1.92041
ERS2967906	Mammary	Holstein	Bos taurus	PRJEB30263	F	0.9677	PAIRED	34000103	ENSBTAG00000005091	DGKG	other	10	0.141835	0.132636
ERS2967906	Mammary	Holstein	Bos taurus	PRJEB30263	F	0.9677	PAIRED	34000103	ENSBTAG00000005093	CES2	other	416	10.589	2.45006
ERS2967906	Mammary	Holstein	Bos taurus	PRJEB30263	F	0.9677	PAIRED	34000103	ENSBTAG00000005144	PNPLA2	other	339	8.3964	2.24033
ERS2967906	Mammary	Holstein	Bos taurus	PRJEB30263	F	0.9677	PAIRED	34000103	ENSBTAG00000005183	MVK	other	1096	24.4501	3.23672
ERS2967906	Mammary	Holstein	Bos taurus	PRJEB30263	F	0.9677	PAIRED	34000103	ENSBTAG00000005257	PEX13	availability of building blocks	205	5.09464	1.80741
ERS2967906	Mammary	Holstein	Bos taurus	PRJEB30263	F	0.9677	PAIRED	34000103	ENSBTAG00000005259	UCP3	other	0	0	0
ERS2967906	Mammary	Holstein	Bos taurus	PRJEB30263	F	0.9677	PAIRED	34000103	ENSBTAG00000005260	SPP1	other	29575	1033.59	6.94176
ERS2967906	Mammary	Holstein	Bos taurus	PRJEB30263	F	0.9677	PAIRED	34000103	ENSBTAG00000005268	PLA2G4D	other	0	0	0
ERS2967906	Mammary	Holstein	Bos taurus	PRJEB30263	F	0.9677	PAIRED	34000103	ENSBTAG00000005287	CYP7A1	other	2	0.0350074	0.0344086
ERS2967906	Mammary	Holstein	Bos taurus	PRJEB30263	F	0.9677	PAIRED	34000103	ENSBTAG00000005299	EDNRB	other	167	4.71518	1.74313
ERS2967906	Mammary	Holstein	Bos taurus	PRJEB30263	F	0.9677	PAIRED	34000103	ENSBTAG00000005371	DPAGT1	other	1091	25.2133	3.26627
ERS2967906	Mammary	Holstein	Bos taurus	PRJEB30263	F	0.9677	PAIRED	34000103	ENSBTAG00000005479	LIPC	other	6	0.139476	0.130569
ERS2967906	Mammary	Holstein	Bos taurus	PRJEB30263	F	0.9677	PAIRED	34000103	ENSBTAG00000005498	SQLE	other	2585	61.7656	4.13941
ERS2967906	Mammary	Holstein	Bos taurus	PRJEB30263	F	0.9677	PAIRED	34000103	ENSBTAG00000005503	PRMT2	other	424	9.26594	2.32883
ERS2967906	Mammary	Holstein	Bos taurus	PRJEB30263	F	0.9677	PAIRED	34000103	ENSBTAG00000005565	CLN6	other	352	8.93785	2.29635
ERS2967906	Mammary	Holstein	Bos taurus	PRJEB30263	F	0.9677	PAIRED	34000103	ENSBTAG00000005623	SOAT2	other	1	0.0231414	0.0228777
ERS2967906	Mammary	Holstein	Bos taurus	PRJEB30263	F	0.9677	PAIRED	34000103	ENSBTAG00000005652	ALG3	other	355	12.2731	2.58574
ERS2967906	Mammary	Holstein	Bos taurus	PRJEB30263	F	0.9677	PAIRED	34000103	ENSBTAG00000005665	CRK	other	1643	22.0338	3.13696
ERS2967906	Mammary	Holstein	Bos taurus	PRJEB30263	F	0.9677	PAIRED	34000103	ENSBTAG00000005685	HSD11B2	other	13	0.358395	0.306304
ERS2967906	Mammary	Holstein	Bos taurus	PRJEB30263	F	0.9677	PAIRED	34000103	ENSBTAG00000005709	ABHD3	other	205	5.51564	1.87421
ERS2967906	Mammary	Holstein	Bos taurus	PRJEB30263	F	0.9677	PAIRED	34000103	ENSBTAG00000005716	CRABP2	other	84	2.77003	1.32708
ERS2967906	Mammary	Holstein	Bos taurus	PRJEB30263	F	0.9677	PAIRED	34000103	ENSBTAG00000005730	GPAT4	TAG synthesis	3711	83.1837	4.433
ERS2967906	Mammary	Holstein	Bos taurus	PRJEB30263	F	0.9677	PAIRED	34000103	ENSBTAG00000005734	GATA6	other	10	0.170965	0.157828
ERS2967906	Mammary	Holstein	Bos taurus	PRJEB30263	F	0.9677	PAIRED	34000103	ENSBTAG00000005738	ATP8B1	other	600	7.41616	2.13015
ERS2967906	Mammary	Holstein	Bos taurus	PRJEB30263	F	0.9677	PAIRED	34000103	ENSBTAG00000005744	COQ2	other	902	30.0142	3.43445
ERS2967906	Mammary	Holstein	Bos taurus	PRJEB30263	F	0.9677	PAIRED	34000103	ENSBTAG00000005769	NPHP3	other	214	2.55961	1.26965
ERS2967906	Mammary	Holstein	Bos taurus	PRJEB30263	F	0.9677	PAIRED	34000103	ENSBTAG00000005827	FIG4	other	380	5.19354	1.82351
ERS2967906	Mammary	Holstein	Bos taurus	PRJEB30263	F	0.9677	PAIRED	34000103	ENSBTAG00000005893	TMEM68	other	655	11.7899	2.54865
ERS2967906	Mammary	Holstein	Bos taurus	PRJEB30263	F	0.9677	PAIRED	34000103	ENSBTAG00000005903	LRP5	other	1190	10.072	2.40442
ERS2967906	Mammary	Holstein	Bos taurus	PRJEB30263	F	0.9677	PAIRED	34000103	ENSBTAG00000005910	LEPR	other	0	0	0
ERS2967906	Mammary	Holstein	Bos taurus	PRJEB30263	F	0.9677	PAIRED	34000103	ENSBTAG00000005964	PIGG	other	297	3.72016	1.55184
ERS2967906	Mammary	Holstein	Bos taurus	PRJEB30263	F	0.9677	PAIRED	34000103	ENSBTAG00000005976	HSD17B7	other	823	18.9686	2.99416
ERS2967906	Mammary	Holstein	Bos taurus	PRJEB30263	F	0.9677	PAIRED	34000103	ENSBTAG00000006052	PLCD3	other	239	3.84819	1.57861
ERS2967906	Mammary	Holstein	Bos taurus	PRJEB30263	F	0.9677	PAIRED	34000103	ENSBTAG00000006066	CDS2	other	1360	17.7436	2.93085
ERS2967906	Mammary	Holstein	Bos taurus	PRJEB30263	F	0.9677	PAIRED	34000103	ENSBTAG00000006099	PIP5K1A	other	966	13.3551	2.66411
ERS2967906	Mammary	Holstein	Bos taurus	PRJEB30263	F	0.9677	PAIRED	34000103	ENSBTAG00000006191	SERPINA12	other	0	0	0
ERS2967906	Mammary	Holstein	Bos taurus	PRJEB30263	F	0.9677	PAIRED	34000103	ENSBTAG00000006200	SLC25A17	other	665	20.2906	3.05826
ERS2967906	Mammary	Holstein	Bos taurus	PRJEB30263	F	0.9677	PAIRED	34000103	ENSBTAG00000006231	ACSBG1	acyl-CoA synthase	9	0.145686	0.136004
ERS2967906	Mammary	Holstein	Bos taurus	PRJEB30263	F	0.9677	PAIRED	34000103	ENSBTAG00000006264	UMOD	other	0	0	0
ERS2967906	Mammary	Holstein	Bos taurus	PRJEB30263	F	0.9677	PAIRED	34000103	ENSBTAG00000006307	HSD17B11	other	132	3.45047	1.49301
ERS2967906	Mammary	Holstein	Bos taurus	PRJEB30263	F	0.9677	PAIRED	34000103	ENSBTAG00000006326	ALDH1L2	other	280	2.50507	1.25421
ERS2967906	Mammary	Holstein	Bos taurus	PRJEB30263	F	0.9677	PAIRED	34000103	ENSBTAG00000006392	TTC7B	other	265	3.64701	1.53622
ERS2967906	Mammary	Holstein	Bos taurus	PRJEB30263	F	0.9677	PAIRED	34000103	ENSBTAG00000006393	FECH	other	419	12.2123	2.58115
ERS2967906	Mammary	Holstein	Bos taurus	PRJEB30263	F	0.9677	PAIRED	34000103	ENSBTAG00000006447	ACSM3	acyl-CoA synthase	15	0.358741	0.306558
ERS2967906	Mammary	Holstein	Bos taurus	PRJEB30263	F	0.9677	PAIRED	34000103	ENSBTAG00000006492	PI4K2B	other	197	2.63093	1.28949
ERS2967906	Mammary	Holstein	Bos taurus	PRJEB30263	F	0.9677	PAIRED	34000103	ENSBTAG00000006499	PIP4K2B	other	456	15.8287	2.82309
ERS2967906	Mammary	Holstein	Bos taurus	PRJEB30263	F	0.9677	PAIRED	34000103	ENSBTAG00000006529	PDSS1	other	107	2.51574	1.25725
ERS2967906	Mammary	Holstein	Bos taurus	PRJEB30263	F	0.9677	PAIRED	34000103	ENSBTAG00000006589	CFTR	other	7	0.0572229	0.0556456
ERS2967906	Mammary	Holstein	Bos taurus	PRJEB30263	F	0.9677	PAIRED	34000103	ENSBTAG00000006608	GGT5	other	1039	23.6503	3.20479
ERS2967906	Mammary	Holstein	Bos taurus	PRJEB30263	F	0.9677	PAIRED	34000103	ENSBTAG00000006609	ERRFI1	other	717	12.0776	2.5709
ERS2967906	Mammary	Holstein	Bos taurus	PRJEB30263	F	0.9677	PAIRED	34000103	ENSBTAG00000006707	ACSL5	acyl-CoA synthase	531	10.3042	2.42518
ERS2967906	Mammary	Holstein	Bos taurus	PRJEB30263	F	0.9677	PAIRED	34000103	ENSBTAG00000006716	PTGS1	other	71	1.19362	0.785554
ERS2967906	Mammary	Holstein	Bos taurus	PRJEB30263	F	0.9677	PAIRED	34000103	ENSBTAG00000006769	HSD3B1	other	0	0	0
ERS2967906	Mammary	Holstein	Bos taurus	PRJEB30263	F	0.9677	PAIRED	34000103	ENSBTAG00000006784	PLA2G4B	other	220	4.21825	1.65216
ERS2967906	Mammary	Holstein	Bos taurus	PRJEB30263	F	0.9677	PAIRED	34000103	ENSBTAG00000006821	PECR	other	175	4.36596	1.68007
ERS2967906	Mammary	Holstein	Bos taurus	PRJEB30263	F	0.9677	PAIRED	34000103	ENSBTAG00000006909	PIK3CB	other	124	1.29365	0.830144
ERS2967906	Mammary	Holstein	Bos taurus	PRJEB30263	F	0.9677	PAIRED	34000103	ENSBTAG00000006934	CYP11A1	other	1009	27.9518	3.36563
ERS2967906	Mammary	Holstein	Bos taurus	PRJEB30263	F	0.9677	PAIRED	34000103	ENSBTAG00000006977	PLP1	other	4	0.0978012	0.0933093
ERS2967906	Mammary	Holstein	Bos taurus	PRJEB30263	F	0.9677	PAIRED	34000103	ENSBTAG00000006978	HSD17B4	other	679	10.0172	2.39946
ERS2967906	Mammary	Holstein	Bos taurus	PRJEB30263	F	0.9677	PAIRED	34000103	ENSBTAG00000006987	CERS3	other	2	0.0297877	0.0293527
ERS2967906	Mammary	Holstein	Bos taurus	PRJEB30263	F	0.9677	PAIRED	34000103	ENSBTAG00000007031	OXSM	availability of building blocks	45	1.50713	0.919139
ERS2967906	Mammary	Holstein	Bos taurus	PRJEB30263	F	0.9677	PAIRED	34000103	ENSBTAG00000007159	ESR1	other	35	0.773752	0.573097
ERS2967906	Mammary	Holstein	Bos taurus	PRJEB30263	F	0.9677	PAIRED	34000103	ENSBTAG00000007169	P2RX1	other	1	0.0214348	0.0212083
ERS2967906	Mammary	Holstein	Bos taurus	PRJEB30263	F	0.9677	PAIRED	34000103	ENSBTAG00000007173	PDGFRA	other	1049	8.0256	2.20007
ERS2967906	Mammary	Holstein	Bos taurus	PRJEB30263	F	0.9677	PAIRED	34000103	ENSBTAG00000007184	NUDT7	other	374	4.25849	1.65984
ERS2967906	Mammary	Holstein	Bos taurus	PRJEB30263	F	0.9677	PAIRED	34000103	ENSBTAG00000007347	ST8SIA3	other	0	0	0
ERS2967906	Mammary	Holstein	Bos taurus	PRJEB30263	F	0.9677	PAIRED	34000103	ENSBTAG00000007360	TMEM43	other	2666	43.2235	3.78926
ERS2967906	Mammary	Holstein	Bos taurus	PRJEB30263	F	0.9677	PAIRED	34000103	ENSBTAG00000007429	SPNS2	other	256	6.83776	2.05895
ERS2967906	Mammary	Holstein	Bos taurus	PRJEB30263	F	0.9677	PAIRED	34000103	ENSBTAG00000007456	TAFAZZIN	other	153	4.48737	1.70245
ERS2967906	Mammary	Holstein	Bos taurus	PRJEB30263	F	0.9677	PAIRED	34000103	ENSBTAG00000007484	ACADS	availability of building blocks	324	8.48227	2.24942
ERS2967906	Mammary	Holstein	Bos taurus	PRJEB30263	F	0.9677	PAIRED	34000103	ENSBTAG00000007486	CEL	other	42	1.13478	0.758364
ERS2967906	Mammary	Holstein	Bos taurus	PRJEB30263	F	0.9677	PAIRED	34000103	ENSBTAG00000007507	FAAH	other	72	1.2061	0.791225
ERS2967906	Mammary	Holstein	Bos taurus	PRJEB30263	F	0.9677	PAIRED	34000103	ENSBTAG00000007512	PLA2G15	other	40	0.741527	0.554762
ERS2967906	Mammary	Holstein	Bos taurus	PRJEB30263	F	0.9677	PAIRED	34000103	ENSBTAG00000007588	ERLIN1	other	769	12.2174	2.58154
ERS2967906	Mammary	Holstein	Bos taurus	PRJEB30263	F	0.9677	PAIRED	34000103	ENSBTAG00000007635	PLCL1	other	179	2.11687	1.13683
ERS2967906	Mammary	Holstein	Bos taurus	PRJEB30263	F	0.9677	PAIRED	34000103	ENSBTAG00000007646	PIGA	other	296	6.04016	1.95163
ERS2967906	Mammary	Holstein	Bos taurus	PRJEB30263	F	0.9677	PAIRED	34000103	ENSBTAG00000007668	AGPAT4	TAG synthesis	50	1.3355	0.848226
ERS2967906	Mammary	Holstein	Bos taurus	PRJEB30263	F	0.9677	PAIRED	34000103	ENSBTAG00000007689	LPIN1	TAG synthesis	6602	61.1614	4.12973
ERS2967906	Mammary	Holstein	Bos taurus	PRJEB30263	F	0.9677	PAIRED	34000103	ENSBTAG00000007700	PHYH	availability of building blocks	327	11.7719	2.54724
ERS2967906	Mammary	Holstein	Bos taurus	PRJEB30263	F	0.9677	PAIRED	34000103	ENSBTAG00000007704	ELOVL7	elongases and desturases	273	4.02293	1.61401
ERS2967906	Mammary	Holstein	Bos taurus	PRJEB30263	F	0.9677	PAIRED	34000103	ENSBTAG00000007721	DPM1	other	649	17.8253	2.9352
ERS2967906	Mammary	Holstein	Bos taurus	PRJEB30263	F	0.9677	PAIRED	34000103	ENSBTAG00000007798	DGAT2L6	TAG synthesis	10	0.334048	0.288218
ERS2967906	Mammary	Holstein	Bos taurus	PRJEB30263	F	0.9677	PAIRED	34000103	ENSBTAG00000007837	SELENOI	other	72	0.467431	0.383514
ERS2967906	Mammary	Holstein	Bos taurus	PRJEB30263	F	0.9677	PAIRED	34000103	ENSBTAG00000007840	HMGCR	other	2231	25.2575	3.26795
ERS2967906	Mammary	Holstein	Bos taurus	PRJEB30263	F	0.9677	PAIRED	34000103	ENSBTAG00000007884	SREBF1		2604	32.9785	3.52573
ERS2967906	Mammary	Holstein	Bos taurus	PRJEB30263	F	0.9677	PAIRED	34000103	ENSBTAG00000007888	EFR3B	other	198	2.7492	1.32154
ERS2967906	Mammary	Holstein	Bos taurus	PRJEB30263	F	0.9677	PAIRED	34000103	ENSBTAG00000007954	CDIPT	phospholipid and sphingolipid synthesis	746	24.9524	3.25626
ERS2967906	Mammary	Holstein	Bos taurus	PRJEB30263	F	0.9677	PAIRED	34000103	ENSBTAG00000007975	ALDH8A1	other	0	0	0
ERS2967906	Mammary	Holstein	Bos taurus	PRJEB30263	F	0.9677	PAIRED	34000103	ENSBTAG00000007989	FUT9	other	0	0	0
ERS2967906	Mammary	Holstein	Bos taurus	PRJEB30263	F	0.9677	PAIRED	34000103	ENSBTAG00000008063	PPARA		495	9.51588	2.35289
ERS2967906	Mammary	Holstein	Bos taurus	PRJEB30263	F	0.9677	PAIRED	34000103	ENSBTAG00000008077	SLC37A4	other	289	5.93973	1.93726
ERS2967906	Mammary	Holstein	Bos taurus	PRJEB30263	F	0.9677	PAIRED	34000103	ENSBTAG00000008095	ACER1	other	0	0	0
ERS2967906	Mammary	Holstein	Bos taurus	PRJEB30263	F	0.9677	PAIRED	34000103	ENSBTAG00000008096	EDN1	other	637	16.2789	2.84949
ERS2967906	Mammary	Holstein	Bos taurus	PRJEB30263	F	0.9677	PAIRED	34000103	ENSBTAG00000008145	SMPD2	other	171	4.28486	1.66485
ERS2967906	Mammary	Holstein	Bos taurus	PRJEB30263	F	0.9677	PAIRED	34000103	ENSBTAG00000008160	MBOAT2	other	12	0.229317	0.206459
ERS2967906	Mammary	Holstein	Bos taurus	PRJEB30263	F	0.9677	PAIRED	34000103	ENSBTAG00000008293	GPCPD1	other	418	6.5559	2.02233
ERS2967906	Mammary	Holstein	Bos taurus	PRJEB30263	F	0.9677	PAIRED	34000103	ENSBTAG00000008338	PLCB1	other	332	3.69121	1.54569
ERS2967906	Mammary	Holstein	Bos taurus	PRJEB30263	F	0.9677	PAIRED	34000103	ENSBTAG00000008416	ABHD5	other	71	1.69804	0.992525
ERS2967906	Mammary	Holstein	Bos taurus	PRJEB30263	F	0.9677	PAIRED	34000103	ENSBTAG00000008433	PGAP2	other	284	6.42477	2.00482
ERS2967906	Mammary	Holstein	Bos taurus	PRJEB30263	F	0.9677	PAIRED	34000103	ENSBTAG00000008453	LBR	other	238	5.75625	1.91047
ERS2967906	Mammary	Holstein	Bos taurus	PRJEB30263	F	0.9677	PAIRED	34000103	ENSBTAG00000008505	APOB	other	20	0.069033	0.0667545
ERS2967906	Mammary	Holstein	Bos taurus	PRJEB30263	F	0.9677	PAIRED	34000103	ENSBTAG00000008507	SPHK1	other	320	6.10378	1.96063
ERS2967906	Mammary	Holstein	Bos taurus	PRJEB30263	F	0.9677	PAIRED	34000103	ENSBTAG00000008619	SAMD8	other	43	0.801764	0.588766
ERS2967906	Mammary	Holstein	Bos taurus	PRJEB30263	F	0.9677	PAIRED	34000103	ENSBTAG00000008734	PM20D1	other	102	2.41363	1.22778
ERS2967906	Mammary	Holstein	Bos taurus	PRJEB30263	F	0.9677	PAIRED	34000103	ENSBTAG00000008779	ALOX15B	other	126	2.11895	1.1375
ERS2967906	Mammary	Holstein	Bos taurus	PRJEB30263	F	0.9677	PAIRED	34000103	ENSBTAG00000008948	P2RX7	other	6	0.1033	0.0983057
ERS2967906	Mammary	Holstein	Bos taurus	PRJEB30263	F	0.9677	PAIRED	34000103	ENSBTAG00000008987	SOCS5	other	359	2.3966	1.22277
ERS2967906	Mammary	Holstein	Bos taurus	PRJEB30263	F	0.9677	PAIRED	34000103	ENSBTAG00000009061	FAR1	other	406	7.63099	2.15536
ERS2967906	Mammary	Holstein	Bos taurus	PRJEB30263	F	0.9677	PAIRED	34000103	ENSBTAG00000009105	ACSBG2	acyl-CoA synthase	0	0	0
ERS2967906	Mammary	Holstein	Bos taurus	PRJEB30263	F	0.9677	PAIRED	34000103	ENSBTAG00000009125	ALDH1A3	other	219	4.11322	1.63183
ERS2967906	Mammary	Holstein	Bos taurus	PRJEB30263	F	0.9677	PAIRED	34000103	ENSBTAG00000009153	MLXIPL	other	21	0.370986	0.31553
ERS2967906	Mammary	Holstein	Bos taurus	PRJEB30263	F	0.9677	PAIRED	34000103	ENSBTAG00000009174	HSD17B14	other	23	1.04801	0.716867
ERS2967906	Mammary	Holstein	Bos taurus	PRJEB30263	F	0.9677	PAIRED	34000103	ENSBTAG00000009212	APOA2	other	3	0.324906	0.281341
ERS2967906	Mammary	Holstein	Bos taurus	PRJEB30263	F	0.9677	PAIRED	34000103	ENSBTAG00000009231	NSDHL	other	1148	21.6405	3.11974
ERS2967906	Mammary	Holstein	Bos taurus	PRJEB30263	F	0.9677	PAIRED	34000103	ENSBTAG00000009236	DAGLB	other	1492	15.6067	2.8098
ERS2967906	Mammary	Holstein	Bos taurus	PRJEB30263	F	0.9677	PAIRED	34000103	ENSBTAG00000009257	CERKL	phospholipid and sphingolipid synthesis	0	0	0
ERS2967906	Mammary	Holstein	Bos taurus	PRJEB30263	F	0.9677	PAIRED	34000103	ENSBTAG00000009265	NR5A2	other	68	0.705984	0.534142
ERS2967906	Mammary	Holstein	Bos taurus	PRJEB30263	F	0.9677	PAIRED	34000103	ENSBTAG00000009282	PORCN	other	74	2.0249	1.10688
ERS2967906	Mammary	Holstein	Bos taurus	PRJEB30263	F	0.9677	PAIRED	34000103	ENSBTAG00000009287	EBP	other	572	24.0602	3.22128
ERS2967906	Mammary	Holstein	Bos taurus	PRJEB30263	F	0.9677	PAIRED	34000103	ENSBTAG00000009294	DEGS2	elongases and desturases	10	0.263677	0.234026
ERS2967906	Mammary	Holstein	Bos taurus	PRJEB30263	F	0.9677	PAIRED	34000103	ENSBTAG00000009506	NAGA	other	447	11.7323	2.54414
ERS2967906	Mammary	Holstein	Bos taurus	PRJEB30263	F	0.9677	PAIRED	34000103	ENSBTAG00000009517	DBI	other	2415	204.335	5.32464
ERS2967906	Mammary	Holstein	Bos taurus	PRJEB30263	F	0.9677	PAIRED	34000103	ENSBTAG00000009539		other	0	0	0
ERS2967906	Mammary	Holstein	Bos taurus	PRJEB30263	F	0.9677	PAIRED	34000103	ENSBTAG00000009570	ANGPTL8	other	11	0.314901	0.273762
ERS2967906	Mammary	Holstein	Bos taurus	PRJEB30263	F	0.9677	PAIRED	34000103	ENSBTAG00000009639	SMPD3	other	66	1.14821	0.764636
ERS2967906	Mammary	Holstein	Bos taurus	PRJEB30263	F	0.9677	PAIRED	34000103	ENSBTAG00000009658	PLEK	other	270	11.3664	2.51498
ERS2967906	Mammary	Holstein	Bos taurus	PRJEB30263	F	0.9677	PAIRED	34000103	ENSBTAG00000009698	ABCD3	other	156	2.27988	1.18781
ERS2967906	Mammary	Holstein	Bos taurus	PRJEB30263	F	0.9677	PAIRED	34000103	ENSBTAG00000009725	AOX1	other	1909	21.2107	3.10057
ERS2967906	Mammary	Holstein	Bos taurus	PRJEB30263	F	0.9677	PAIRED	34000103	ENSBTAG00000009727	ADIPOR1	other	1028	26.6552	3.31981
ERS2967906	Mammary	Holstein	Bos taurus	PRJEB30263	F	0.9677	PAIRED	34000103	ENSBTAG00000009737	LTC4S	other	11	0.635818	0.492143
ERS2967906	Mammary	Holstein	Bos taurus	PRJEB30263	F	0.9677	PAIRED	34000103	ENSBTAG00000009796	PIGV	other	152	3.78663	1.56583
ERS2967906	Mammary	Holstein	Bos taurus	PRJEB30263	F	0.9677	PAIRED	34000103	ENSBTAG00000009872	SPHK2	other	372	6.03689	1.95117
ERS2967906	Mammary	Holstein	Bos taurus	PRJEB30263	F	0.9677	PAIRED	34000103	ENSBTAG00000009897	AGPS	other	736	9.15877	2.31834
ERS2967906	Mammary	Holstein	Bos taurus	PRJEB30263	F	0.9677	PAIRED	34000103	ENSBTAG00000009917	PIP5K1B	other	1026	18.5457	2.97275
ERS2967906	Mammary	Holstein	Bos taurus	PRJEB30263	F	0.9677	PAIRED	34000103	ENSBTAG00000009942	PLCL2	other	221	2.11398	1.1359
ERS2967906	Mammary	Holstein	Bos taurus	PRJEB30263	F	0.9677	PAIRED	34000103	ENSBTAG00000009951	PGP	other	271	4.58742	1.72052
ERS2967906	Mammary	Holstein	Bos taurus	PRJEB30263	F	0.9677	PAIRED	34000103	ENSBTAG00000009984	SGPL1	other	694	8.40634	2.24138
ERS2967906	Mammary	Holstein	Bos taurus	PRJEB30263	F	0.9677	PAIRED	34000103	ENSBTAG00000010083	HADHB	availability of building blocks	482	10.2802	2.42304
ERS2967906	Mammary	Holstein	Bos taurus	PRJEB30263	F	0.9677	PAIRED	34000103	ENSBTAG00000010119	ALDH1A2	other	0	0	0
ERS2967906	Mammary	Holstein	Bos taurus	PRJEB30263	F	0.9677	PAIRED	34000103	ENSBTAG00000010123	APOE	other	2930	80.7334	4.40346
ERS2967906	Mammary	Holstein	Bos taurus	PRJEB30263	F	0.9677	PAIRED	34000103	ENSBTAG00000010125	STAT5B	other	1744	34.7742	3.57723
ERS2967906	Mammary	Holstein	Bos taurus	PRJEB30263	F	0.9677	PAIRED	34000103	ENSBTAG00000010135	PEDS1	elongases and desturases	499	14.4377	2.73681
ERS2967906	Mammary	Holstein	Bos taurus	PRJEB30263	F	0.9677	PAIRED	34000103	ENSBTAG00000010170	MBTPS1	other	1088	14.4217	2.73577
ERS2967906	Mammary	Holstein	Bos taurus	PRJEB30263	F	0.9677	PAIRED	34000103	ENSBTAG00000010184	G6PC1	other	3	0.0585916	0.0569393
ERS2967906	Mammary	Holstein	Bos taurus	PRJEB30263	F	0.9677	PAIRED	34000103	ENSBTAG00000010188	RDH8	other	0	0	0
ERS2967906	Mammary	Holstein	Bos taurus	PRJEB30263	F	0.9677	PAIRED	34000103	ENSBTAG00000010265	MGST3	other	544	49.0969	3.91396
ERS2967906	Mammary	Holstein	Bos taurus	PRJEB30263	F	0.9677	PAIRED	34000103	ENSBTAG00000010297	DHRS11	other	1013	30.6002	3.45316
ERS2967906	Mammary	Holstein	Bos taurus	PRJEB30263	F	0.9677	PAIRED	34000103	ENSBTAG00000010304	CHKA	other	1994	35.2139	3.58944
ERS2967906	Mammary	Holstein	Bos taurus	PRJEB30263	F	0.9677	PAIRED	34000103	ENSBTAG00000010337	ALG11	other	191	3.46585	1.49646
ERS2967906	Mammary	Holstein	Bos taurus	PRJEB30263	F	0.9677	PAIRED	34000103	ENSBTAG00000010372	MTMR7	other	115	2.12806	1.14041
ERS2967906	Mammary	Holstein	Bos taurus	PRJEB30263	F	0.9677	PAIRED	34000103	ENSBTAG00000010419	CYP2R1	other	37	0.73349	0.550137
ERS2967906	Mammary	Holstein	Bos taurus	PRJEB30263	F	0.9677	PAIRED	34000103	ENSBTAG00000010490	PEX5	availability of building blocks	368	5.93268	1.93625
ERS2967906	Mammary	Holstein	Bos taurus	PRJEB30263	F	0.9677	PAIRED	34000103	ENSBTAG00000010524	BCKDK	other	513	14.7929	2.75956
ERS2967906	Mammary	Holstein	Bos taurus	PRJEB30263	F	0.9677	PAIRED	34000103	ENSBTAG00000010526	PLPP1	other	633	21.4376	3.11074
ERS2967906	Mammary	Holstein	Bos taurus	PRJEB30263	F	0.9677	PAIRED	34000103	ENSBTAG00000010531	CYP1B1	other	4	0.0919454	0.0879608
ERS2967906	Mammary	Holstein	Bos taurus	PRJEB30263	F	0.9677	PAIRED	34000103	ENSBTAG00000010564	ELOVL6	elongases and desturases	126	2.34426	1.20724
ERS2967906	Mammary	Holstein	Bos taurus	PRJEB30263	F	0.9677	PAIRED	34000103	ENSBTAG00000010579	ACADL	availability of building blocks	47	1.37926	0.866789
ERS2967906	Mammary	Holstein	Bos taurus	PRJEB30263	F	0.9677	PAIRED	34000103	ENSBTAG00000010601	DOLK	other	303	2.8351	1.34419
ERS2967906	Mammary	Holstein	Bos taurus	PRJEB30263	F	0.9677	PAIRED	34000103	ENSBTAG00000010620	ATP6V1B1	other	3	0.0579971	0.0563776
ERS2967906	Mammary	Holstein	Bos taurus	PRJEB30263	F	0.9677	PAIRED	34000103	ENSBTAG00000010632	FABP6	other	4	0.408281	0.34237
ERS2967906	Mammary	Holstein	Bos taurus	PRJEB30263	F	0.9677	PAIRED	34000103	ENSBTAG00000010672	PCCA	availability of building blocks	397	8.05007	2.20277
ERS2967906	Mammary	Holstein	Bos taurus	PRJEB30263	F	0.9677	PAIRED	34000103	ENSBTAG00000010681	NR1H3	other	204	5.95261	1.93912
ERS2967906	Mammary	Holstein	Bos taurus	PRJEB30263	F	0.9677	PAIRED	34000103	ENSBTAG00000010773	GNPAT	other	484	10.1877	2.41481
ERS2967906	Mammary	Holstein	Bos taurus	PRJEB30263	F	0.9677	PAIRED	34000103	ENSBTAG00000010795	ATG14	other	224	2.58081	1.27559
ERS2967906	Mammary	Holstein	Bos taurus	PRJEB30263	F	0.9677	PAIRED	34000103	ENSBTAG00000010821	ACER2	other	12	0.296504	0.259671
ERS2967906	Mammary	Holstein	Bos taurus	PRJEB30263	F	0.9677	PAIRED	34000103	ENSBTAG00000010822	PLCXD3	other	0	0	0
ERS2967906	Mammary	Holstein	Bos taurus	PRJEB30263	F	0.9677	PAIRED	34000103	ENSBTAG00000010841	FMO5	other	441	5.75947	1.91094
ERS2967906	Mammary	Holstein	Bos taurus	PRJEB30263	F	0.9677	PAIRED	34000103	ENSBTAG00000010849	ANKRD23	other	58	1.31557	0.839657
ERS2967906	Mammary	Holstein	Bos taurus	PRJEB30263	F	0.9677	PAIRED	34000103	ENSBTAG00000010915	CRTC3	other	194	3.26145	1.44961
ERS2967906	Mammary	Holstein	Bos taurus	PRJEB30263	F	0.9677	PAIRED	34000103	ENSBTAG00000011027	PTGR1	other	491	20.0466	3.04674
ERS2967906	Mammary	Holstein	Bos taurus	PRJEB30263	F	0.9677	PAIRED	34000103	ENSBTAG00000011050	PLPP6	other	129	1.85992	1.05079
ERS2967906	Mammary	Holstein	Bos taurus	PRJEB30263	F	0.9677	PAIRED	34000103	ENSBTAG00000011095	FAR2	other	78	1.19493	0.786152
ERS2967906	Mammary	Holstein	Bos taurus	PRJEB30263	F	0.9677	PAIRED	34000103	ENSBTAG00000011110	ACOT12	thioesterases	1	0.0184055	0.0182382
ERS2967906	Mammary	Holstein	Bos taurus	PRJEB30263	F	0.9677	PAIRED	34000103	ENSBTAG00000011215	ACTN4	other	6613	108.101	4.69228
ERS2967906	Mammary	Holstein	Bos taurus	PRJEB30263	F	0.9677	PAIRED	34000103	ENSBTAG00000011257	ASAH1	other	840	24.8776	3.25338
ERS2967906	Mammary	Holstein	Bos taurus	PRJEB30263	F	0.9677	PAIRED	34000103	ENSBTAG00000011258	ACOT9	thioesterases	192	5.81692	1.91941
ERS2967906	Mammary	Holstein	Bos taurus	PRJEB30263	F	0.9677	PAIRED	34000103	ENSBTAG00000011366	ST8SIA6	other	0	0	0
ERS2967906	Mammary	Holstein	Bos taurus	PRJEB30263	F	0.9677	PAIRED	34000103	ENSBTAG00000011398	PRR7	other	0	0	0
ERS2967906	Mammary	Holstein	Bos taurus	PRJEB30263	F	0.9677	PAIRED	34000103	ENSBTAG00000011431	GBA2	other	888	13.9657	2.70576
ERS2967906	Mammary	Holstein	Bos taurus	PRJEB30263	F	0.9677	PAIRED	34000103	ENSBTAG00000011444	HINT2	other	238	13.3809	2.6659
ERS2967906	Mammary	Holstein	Bos taurus	PRJEB30263	F	0.9677	PAIRED	34000103	ENSBTAG00000011479	INPP5K	other	1048	19.8427	3.03701
ERS2967906	Mammary	Holstein	Bos taurus	PRJEB30263	F	0.9677	PAIRED	34000103	ENSBTAG00000011509	SERAC1	phospholipid and sphingolipid synthesis	331	5.92889	1.9357
ERS2967906	Mammary	Holstein	Bos taurus	PRJEB30263	F	0.9677	PAIRED	34000103	ENSBTAG00000011558	GPAT2	TAG synthesis	3	0.0534755	0.0520947
ERS2967906	Mammary	Holstein	Bos taurus	PRJEB30263	F	0.9677	PAIRED	34000103	ENSBTAG00000011573	ENPP6	other	9	0.179037	0.164698
ERS2967906	Mammary	Holstein	Bos taurus	PRJEB30263	F	0.9677	PAIRED	34000103	ENSBTAG00000011593	QKI	other	720	15.9103	2.82793
ERS2967906	Mammary	Holstein	Bos taurus	PRJEB30263	F	0.9677	PAIRED	34000103	ENSBTAG00000011620	PIGU	other	196	3.99165	1.60777
ERS2967906	Mammary	Holstein	Bos taurus	PRJEB30263	F	0.9677	PAIRED	34000103	ENSBTAG00000011640	PLPP3	other	6540	214.978	5.37517
ERS2967906	Mammary	Holstein	Bos taurus	PRJEB30263	F	0.9677	PAIRED	34000103	ENSBTAG00000011720	HSD17B6	other	3	0.0811837	0.0780565
ERS2967906	Mammary	Holstein	Bos taurus	PRJEB30263	F	0.9677	PAIRED	34000103	ENSBTAG00000011729	STARD3	other	801	20.3387	3.06052
ERS2967906	Mammary	Holstein	Bos taurus	PRJEB30263	F	0.9677	PAIRED	34000103	ENSBTAG00000011732	PGAP3	other	614	12.2143	2.5813
ERS2967906	Mammary	Holstein	Bos taurus	PRJEB30263	F	0.9677	PAIRED	34000103	ENSBTAG00000011748	SGMS1	other	831	14.2927	2.72738
ERS2967906	Mammary	Holstein	Bos taurus	PRJEB30263	F	0.9677	PAIRED	34000103	ENSBTAG00000011793	FDX1	other	283	9.47818	2.3493
ERS2967906	Mammary	Holstein	Bos taurus	PRJEB30263	F	0.9677	PAIRED	34000103	ENSBTAG00000011850	ALG5	other	439	13.855	2.69834
ERS2967906	Mammary	Holstein	Bos taurus	PRJEB30263	F	0.9677	PAIRED	34000103	ENSBTAG00000011917	GPAM	TAG synthesis	16441	197.983	5.29322
ERS2967906	Mammary	Holstein	Bos taurus	PRJEB30263	F	0.9677	PAIRED	34000103	ENSBTAG00000011927	RDH5	other	29	1.36617	0.861273
ERS2967906	Mammary	Holstein	Bos taurus	PRJEB30263	F	0.9677	PAIRED	34000103	ENSBTAG00000011944	MTTP	other	2	0.0251988	0.0248866
ERS2967906	Mammary	Holstein	Bos taurus	PRJEB30263	F	0.9677	PAIRED	34000103	ENSBTAG00000011952	SULT1E1	other	2	0.0565002	0.0549617
ERS2967906	Mammary	Holstein	Bos taurus	PRJEB30263	F	0.9677	PAIRED	34000103	ENSBTAG00000011962	PLA2G3	other	40	0.789615	0.582001
ERS2967906	Mammary	Holstein	Bos taurus	PRJEB30263	F	0.9677	PAIRED	34000103	ENSBTAG00000011990	ALOX15	other	1245	20.4951	3.06782
ERS2967906	Mammary	Holstein	Bos taurus	PRJEB30263	F	0.9677	PAIRED	34000103	ENSBTAG00000012059	MVD	other	432	11.1007	2.49326
ERS2967906	Mammary	Holstein	Bos taurus	PRJEB30263	F	0.9677	PAIRED	34000103	ENSBTAG00000012116	HNF4A	other	0	0	0
ERS2967906	Mammary	Holstein	Bos taurus	PRJEB30263	F	0.9677	PAIRED	34000103	ENSBTAG00000012120	TIPARP	other	1057	14.2308	2.72332
ERS2967906	Mammary	Holstein	Bos taurus	PRJEB30263	F	0.9677	PAIRED	34000103	ENSBTAG00000012126	PNPLA7	other	230	2.2877	1.19019
ERS2967906	Mammary	Holstein	Bos taurus	PRJEB30263	F	0.9677	PAIRED	34000103	ENSBTAG00000012212	CYP26B1	other	247	7.26918	2.11254
ERS2967906	Mammary	Holstein	Bos taurus	PRJEB30263	F	0.9677	PAIRED	34000103	ENSBTAG00000012222	FA2H	other	90	2.35021	1.20902
ERS2967906	Mammary	Holstein	Bos taurus	PRJEB30263	F	0.9677	PAIRED	34000103	ENSBTAG00000012250	BLOC1S6	other	495	10.7129	2.46069
ERS2967906	Mammary	Holstein	Bos taurus	PRJEB30263	F	0.9677	PAIRED	34000103	ENSBTAG00000012290	SCNN1B	other	56	1.17633	0.77764
ERS2967906	Mammary	Holstein	Bos taurus	PRJEB30263	F	0.9677	PAIRED	34000103	ENSBTAG00000012314	LDLR	other	1284	15.1533	2.78213
ERS2967906	Mammary	Holstein	Bos taurus	PRJEB30263	F	0.9677	PAIRED	34000103	ENSBTAG00000012432	FDFT1	other	1419	34.1752	3.56034
ERS2967906	Mammary	Holstein	Bos taurus	PRJEB30263	F	0.9677	PAIRED	34000103	ENSBTAG00000012478	ALOXE3	other	9	0.141717	0.132534
ERS2967906	Mammary	Holstein	Bos taurus	PRJEB30263	F	0.9677	PAIRED	34000103	ENSBTAG00000012490	ETFA	availability of building blocks	354	13.2155	2.65433
ERS2967906	Mammary	Holstein	Bos taurus	PRJEB30263	F	0.9677	PAIRED	34000103	ENSBTAG00000012561	ORMDL1	other	166	4.59613	1.72208
ERS2967906	Mammary	Holstein	Bos taurus	PRJEB30263	F	0.9677	PAIRED	34000103	ENSBTAG00000012626	B4GALT5	other	588	14.0365	2.71048
ERS2967906	Mammary	Holstein	Bos taurus	PRJEB30263	F	0.9677	PAIRED	34000103	ENSBTAG00000012632	TECR	other	1733	57.2585	4.06489
ERS2967906	Mammary	Holstein	Bos taurus	PRJEB30263	F	0.9677	PAIRED	34000103	ENSBTAG00000012724	AJUBA	other	130	2.54962	1.26684
ERS2967906	Mammary	Holstein	Bos taurus	PRJEB30263	F	0.9677	PAIRED	34000103	ENSBTAG00000012740	PIGB	other	106	2.86698	1.35247
ERS2967906	Mammary	Holstein	Bos taurus	PRJEB30263	F	0.9677	PAIRED	34000103	ENSBTAG00000012838	RDH12	other	7	0.176955	0.162931
ERS2967906	Mammary	Holstein	Bos taurus	PRJEB30263	F	0.9677	PAIRED	34000103	ENSBTAG00000012855	LPL	other	11910	171.382	5.14971
ERS2967906	Mammary	Holstein	Bos taurus	PRJEB30263	F	0.9677	PAIRED	34000103	ENSBTAG00000012885	ACAT1	availability of building blocks	701	20.5598	3.07083
ERS2967906	Mammary	Holstein	Bos taurus	PRJEB30263	F	0.9677	PAIRED	34000103	ENSBTAG00000012972	CYP2U1	other	38	0.482322	0.39361
ERS2967906	Mammary	Holstein	Bos taurus	PRJEB30263	F	0.9677	PAIRED	34000103	ENSBTAG00000012981	HEXA	other	538	10.6612	2.45627
ERS2967906	Mammary	Holstein	Bos taurus	PRJEB30263	F	0.9677	PAIRED	34000103	ENSBTAG00000012997	SMPDL3B	other	10	0.285638	0.251255
ERS2967906	Mammary	Holstein	Bos taurus	PRJEB30263	F	0.9677	PAIRED	34000103	ENSBTAG00000013011	PLAA	other	427	8.29858	2.22986
ERS2967906	Mammary	Holstein	Bos taurus	PRJEB30263	F	0.9677	PAIRED	34000103	ENSBTAG00000013068	GGPS1	other	262	9.7175	2.37188
ERS2967906	Mammary	Holstein	Bos taurus	PRJEB30263	F	0.9677	PAIRED	34000103	ENSBTAG00000013127	LPCAT3	other	588	10.6173	2.4525
ERS2967906	Mammary	Holstein	Bos taurus	PRJEB30263	F	0.9677	PAIRED	34000103	ENSBTAG00000013145	DDHD2	other	1526	18.2268	2.9563
ERS2967906	Mammary	Holstein	Bos taurus	PRJEB30263	F	0.9677	PAIRED	34000103	ENSBTAG00000013165	ENPP2	other	563	6.92555	2.07009
ERS2967906	Mammary	Holstein	Bos taurus	PRJEB30263	F	0.9677	PAIRED	34000103	ENSBTAG00000013201	ALOX5AP	other	57	3.51592	1.50761
ERS2967906	Mammary	Holstein	Bos taurus	PRJEB30263	F	0.9677	PAIRED	34000103	ENSBTAG00000013236	MED1	other	2155	21.3728	3.10784
ERS2967906	Mammary	Holstein	Bos taurus	PRJEB30263	F	0.9677	PAIRED	34000103	ENSBTAG00000013273	PIGL	other	262	7.63204	2.15548
ERS2967906	Mammary	Holstein	Bos taurus	PRJEB30263	F	0.9677	PAIRED	34000103	ENSBTAG00000013298	PLA2G4A	other	103	1.85074	1.04758
ERS2967906	Mammary	Holstein	Bos taurus	PRJEB30263	F	0.9677	PAIRED	34000103	ENSBTAG00000013303	ACSS2	acyl-CoA synthase	13350	219.345	5.3952
ERS2967906	Mammary	Holstein	Bos taurus	PRJEB30263	F	0.9677	PAIRED	34000103	ENSBTAG00000013315	ATP5F1B	other	4320	105.026	4.66369
ERS2967906	Mammary	Holstein	Bos taurus	PRJEB30263	F	0.9677	PAIRED	34000103	ENSBTAG00000013340	BAX	other	147	7.62317	2.15445
ERS2967906	Mammary	Holstein	Bos taurus	PRJEB30263	F	0.9677	PAIRED	34000103	ENSBTAG00000013364	LIPM	other	31	0.868598	0.625188
ERS2967906	Mammary	Holstein	Bos taurus	PRJEB30263	F	0.9677	PAIRED	34000103	ENSBTAG00000013489	CYP27A1	other	728	20.7369	3.07901
ERS2967906	Mammary	Holstein	Bos taurus	PRJEB30263	F	0.9677	PAIRED	34000103	ENSBTAG00000013585		other	2	0.120335	0.113628
ERS2967906	Mammary	Holstein	Bos taurus	PRJEB30263	F	0.9677	PAIRED	34000103	ENSBTAG00000013596	NR1H4	other	0	0	0
ERS2967906	Mammary	Holstein	Bos taurus	PRJEB30263	F	0.9677	PAIRED	34000103	ENSBTAG00000013612	MBLAC2	other	24	0.29938	0.261887
ERS2967906	Mammary	Holstein	Bos taurus	PRJEB30263	F	0.9677	PAIRED	34000103	ENSBTAG00000013636	DGKZ	other	582	6.87645	2.06388
ERS2967906	Mammary	Holstein	Bos taurus	PRJEB30263	F	0.9677	PAIRED	34000103	ENSBTAG00000013653	NFE2L1	other	5142	47.0596	3.87244
ERS2967906	Mammary	Holstein	Bos taurus	PRJEB30263	F	0.9677	PAIRED	34000103	ENSBTAG00000013718	GC	other	20	0.612422	0.477737
ERS2967906	Mammary	Holstein	Bos taurus	PRJEB30263	F	0.9677	PAIRED	34000103	ENSBTAG00000013879	DGKH	other	98	1.03819	0.712063
ERS2967906	Mammary	Holstein	Bos taurus	PRJEB30263	F	0.9677	PAIRED	34000103	ENSBTAG00000013901	PTDSS1	other	722	13.7259	2.6896
ERS2967906	Mammary	Holstein	Bos taurus	PRJEB30263	F	0.9677	PAIRED	34000103	ENSBTAG00000013942	DAGLA	other	120	1.36455	0.860586
ERS2967906	Mammary	Holstein	Bos taurus	PRJEB30263	F	0.9677	PAIRED	34000103	ENSBTAG00000013971	PI4KA	other	2102	15.8068	2.82178
ERS2967906	Mammary	Holstein	Bos taurus	PRJEB30263	F	0.9677	PAIRED	34000103	ENSBTAG00000013981	SPTSSA	other	2501	100.989	4.62487
ERS2967906	Mammary	Holstein	Bos taurus	PRJEB30263	F	0.9677	PAIRED	34000103	ENSBTAG00000014015	PLA2G6	other	117	1.59398	0.953195
ERS2967906	Mammary	Holstein	Bos taurus	PRJEB30263	F	0.9677	PAIRED	34000103	ENSBTAG00000014023	SIRT1	other	391	5.07682	1.80448
ERS2967906	Mammary	Holstein	Bos taurus	PRJEB30263	F	0.9677	PAIRED	34000103	ENSBTAG00000014127	PTGS2	other	60	0.884668	0.633752
ERS2967906	Mammary	Holstein	Bos taurus	PRJEB30263	F	0.9677	PAIRED	34000103	ENSBTAG00000014138	MTM1	other	61	0.913285	0.648822
ERS2967906	Mammary	Holstein	Bos taurus	PRJEB30263	F	0.9677	PAIRED	34000103	ENSBTAG00000014171	NAPEPLD	other	47	1.34474	0.852174
ERS2967906	Mammary	Holstein	Bos taurus	PRJEB30263	F	0.9677	PAIRED	34000103	ENSBTAG00000014232	GAL3ST1	other	0	0	0
ERS2967906	Mammary	Holstein	Bos taurus	PRJEB30263	F	0.9677	PAIRED	34000103	ENSBTAG00000014269	SCARB1	other	553	11.6163	2.53499
ERS2967906	Mammary	Holstein	Bos taurus	PRJEB30263	F	0.9677	PAIRED	34000103	ENSBTAG00000014272	MMUT	other	1235	22.3549	3.15081
ERS2967906	Mammary	Holstein	Bos taurus	PRJEB30263	F	0.9677	PAIRED	34000103	ENSBTAG00000014366	PRPF19	other	1037	25.8088	3.28873
ERS2967906	Mammary	Holstein	Bos taurus	PRJEB30263	F	0.9677	PAIRED	34000103	ENSBTAG00000014497	GPR31	other	1	0.00977269	0.00972524
ERS2967906	Mammary	Holstein	Bos taurus	PRJEB30263	F	0.9677	PAIRED	34000103	ENSBTAG00000014520	LIAS	other	137	3.31191	1.46138
ERS2967906	Mammary	Holstein	Bos taurus	PRJEB30263	F	0.9677	PAIRED	34000103	ENSBTAG00000014633	ABCD4	other	1994	32.5335	3.51255
ERS2967906	Mammary	Holstein	Bos taurus	PRJEB30263	F	0.9677	PAIRED	34000103	ENSBTAG00000014649	CPT2	availability of building blocks	370	7.99751	2.19695
ERS2967906	Mammary	Holstein	Bos taurus	PRJEB30263	F	0.9677	PAIRED	34000103	ENSBTAG00000014683	APOBEC1	other	0	0	0
ERS2967906	Mammary	Holstein	Bos taurus	PRJEB30263	F	0.9677	PAIRED	34000103	ENSBTAG00000014841	GBA1	other	347	6.31219	1.98954
ERS2967906	Mammary	Holstein	Bos taurus	PRJEB30263	F	0.9677	PAIRED	34000103	ENSBTAG00000014903	ABCA3	other	1650	14.1587	2.71858
ERS2967906	Mammary	Holstein	Bos taurus	PRJEB30263	F	0.9677	PAIRED	34000103	ENSBTAG00000014911	LEP	other	22	0.349199	0.299511
ERS2967906	Mammary	Holstein	Bos taurus	PRJEB30263	F	0.9677	PAIRED	34000103	ENSBTAG00000014913	SRD5A3	other	163	4.78612	1.75546
ERS2967906	Mammary	Holstein	Bos taurus	PRJEB30263	F	0.9677	PAIRED	34000103	ENSBTAG00000014958	PRKAR2B	other	465	10.1836	2.41445
ERS2967906	Mammary	Holstein	Bos taurus	PRJEB30263	F	0.9677	PAIRED	34000103	ENSBTAG00000014960	SCHIP1	other	104	2.29619	1.19277
ERS2967906	Mammary	Holstein	Bos taurus	PRJEB30263	F	0.9677	PAIRED	34000103	ENSBTAG00000015017	GAL3ST4	other	113	2.76288	1.32519
ERS2967906	Mammary	Holstein	Bos taurus	PRJEB30263	F	0.9677	PAIRED	34000103	ENSBTAG00000015038	HADHA	availability of building blocks	561	10.5985	2.45088
ERS2967906	Mammary	Holstein	Bos taurus	PRJEB30263	F	0.9677	PAIRED	34000103	ENSBTAG00000015040	SMPD5	other	5	0.109922	0.10429
ERS2967906	Mammary	Holstein	Bos taurus	PRJEB30263	F	0.9677	PAIRED	34000103	ENSBTAG00000015073	CRPPA	other	31	0.586735	0.461679
ERS2967906	Mammary	Holstein	Bos taurus	PRJEB30263	F	0.9677	PAIRED	34000103	ENSBTAG00000015074	PTGDS	other	4199	156.416	5.05889
ERS2967906	Mammary	Holstein	Bos taurus	PRJEB30263	F	0.9677	PAIRED	34000103	ENSBTAG00000015118	PNPLA1	other	12	0.179089	0.164742
ERS2967906	Mammary	Holstein	Bos taurus	PRJEB30263	F	0.9677	PAIRED	34000103	ENSBTAG00000015155	HACD3	other	69	1.19636	0.786801
ERS2967906	Mammary	Holstein	Bos taurus	PRJEB30263	F	0.9677	PAIRED	34000103	ENSBTAG00000015164	SLC27A5	other	38	0.860788	0.621
ERS2967906	Mammary	Holstein	Bos taurus	PRJEB30263	F	0.9677	PAIRED	34000103	ENSBTAG00000015186	ILVBL	availability of building blocks	251	5.1219	1.81187
ERS2967906	Mammary	Holstein	Bos taurus	PRJEB30263	F	0.9677	PAIRED	34000103	ENSBTAG00000015195	NPC1	other	2232	23.0011	3.1781
ERS2967906	Mammary	Holstein	Bos taurus	PRJEB30263	F	0.9677	PAIRED	34000103	ENSBTAG00000015228	CD74	other	10824	405.553	6.00771
ERS2967906	Mammary	Holstein	Bos taurus	PRJEB30263	F	0.9677	PAIRED	34000103	ENSBTAG00000015241	EPHX2	other	119	2.85797	1.35014
ERS2967906	Mammary	Holstein	Bos taurus	PRJEB30263	F	0.9677	PAIRED	34000103	ENSBTAG00000015249	B4GALT1	other	26995	809.747	6.69796
ERS2967906	Mammary	Holstein	Bos taurus	PRJEB30263	F	0.9677	PAIRED	34000103	ENSBTAG00000015347	WNT10B	other	6	0.1327	0.124604
ERS2967906	Mammary	Holstein	Bos taurus	PRJEB30263	F	0.9677	PAIRED	34000103	ENSBTAG00000015350	PLIN1	other	52	0.830763	0.604733
ERS2967906	Mammary	Holstein	Bos taurus	PRJEB30263	F	0.9677	PAIRED	34000103	ENSBTAG00000015352	MTMR4	other	1326	12.2997	2.58774
ERS2967906	Mammary	Holstein	Bos taurus	PRJEB30263	F	0.9677	PAIRED	34000103	ENSBTAG00000015436	SLC27A4	other	115	2.1734	1.1548
ERS2967906	Mammary	Holstein	Bos taurus	PRJEB30263	F	0.9677	PAIRED	34000103	ENSBTAG00000015457	FGFR1	other	2177	35.1183	3.5868
ERS2967906	Mammary	Holstein	Bos taurus	PRJEB30263	F	0.9677	PAIRED	34000103	ENSBTAG00000015498	ELOVL4	elongases and desturases	9	0.219739	0.198637
ERS2967906	Mammary	Holstein	Bos taurus	PRJEB30263	F	0.9677	PAIRED	34000103	ENSBTAG00000015511	FADS3	elongases and desturases	275	8.30707	2.23077
ERS2967906	Mammary	Holstein	Bos taurus	PRJEB30263	F	0.9677	PAIRED	34000103	ENSBTAG00000015628	SMPD1	other	352	7.65993	2.15871
ERS2967906	Mammary	Holstein	Bos taurus	PRJEB30263	F	0.9677	PAIRED	34000103	ENSBTAG00000015654	PON1	other	2	0.0766668	0.07387
ERS2967906	Mammary	Holstein	Bos taurus	PRJEB30263	F	0.9677	PAIRED	34000103	ENSBTAG00000015700	ELOVL3	elongases and desturases	0	0	0
ERS2967906	Mammary	Holstein	Bos taurus	PRJEB30263	F	0.9677	PAIRED	34000103	ENSBTAG00000015719	PIGF	other	75	3.63643	1.53395
ERS2967906	Mammary	Holstein	Bos taurus	PRJEB30263	F	0.9677	PAIRED	34000103	ENSBTAG00000015729	ADH7	other	0	0	0
ERS2967906	Mammary	Holstein	Bos taurus	PRJEB30263	F	0.9677	PAIRED	34000103	ENSBTAG00000015782	SCAP		526	6.16524	1.96924
ERS2967906	Mammary	Holstein	Bos taurus	PRJEB30263	F	0.9677	PAIRED	34000103	ENSBTAG00000015908	MBOAT7	other	229	5.01513	1.79428
ERS2967906	Mammary	Holstein	Bos taurus	PRJEB30263	F	0.9677	PAIRED	34000103	ENSBTAG00000015968	ACSF3	acyl-CoA synthase	138	3.02351	1.39215
ERS2967906	Mammary	Holstein	Bos taurus	PRJEB30263	F	0.9677	PAIRED	34000103	ENSBTAG00000015974	FLVCR1	phospholipid and sphingolipid synthesis	684	15.9219	2.82861
ERS2967906	Mammary	Holstein	Bos taurus	PRJEB30263	F	0.9677	PAIRED	34000103	ENSBTAG00000015980	FASN	availability of building blocks	57767	361.789	5.89382
ERS2967906	Mammary	Holstein	Bos taurus	PRJEB30263	F	0.9677	PAIRED	34000103	ENSBTAG00000016007	ADH5	other	1157	36.9231	3.63556
ERS2967906	Mammary	Holstein	Bos taurus	PRJEB30263	F	0.9677	PAIRED	34000103	ENSBTAG00000016048	CPT1B	availability of building blocks	76	1.27852	0.823524
ERS2967906	Mammary	Holstein	Bos taurus	PRJEB30263	F	0.9677	PAIRED	34000103	ENSBTAG00000016050	CHKB	other	724	20.9007	3.08652
ERS2967906	Mammary	Holstein	Bos taurus	PRJEB30263	F	0.9677	PAIRED	34000103	ENSBTAG00000016073	UGCG	other	371	13.1352	2.64867
ERS2967906	Mammary	Holstein	Bos taurus	PRJEB30263	F	0.9677	PAIRED	34000103	ENSBTAG00000016107	PCYT1B	phospholipid and sphingolipid synthesis	39	0.869655	0.625754
ERS2967906	Mammary	Holstein	Bos taurus	PRJEB30263	F	0.9677	PAIRED	34000103	ENSBTAG00000016155	GDPD3	other	79	3.9342	1.59619
ERS2967906	Mammary	Holstein	Bos taurus	PRJEB30263	F	0.9677	PAIRED	34000103	ENSBTAG00000016211	GCDH	availability of building blocks	703	19.0441	2.99793
ERS2967906	Mammary	Holstein	Bos taurus	PRJEB30263	F	0.9677	PAIRED	34000103	ENSBTAG00000016337	ACOT13	thioesterases	344	8.44703	2.2457
ERS2967906	Mammary	Holstein	Bos taurus	PRJEB30263	F	0.9677	PAIRED	34000103	ENSBTAG00000016355	UVRAG	other	354	5.5606	1.88108
ERS2967906	Mammary	Holstein	Bos taurus	PRJEB30263	F	0.9677	PAIRED	34000103	ENSBTAG00000016378	LRP10	other	1743	28.5651	3.3866
ERS2967906	Mammary	Holstein	Bos taurus	PRJEB30263	F	0.9677	PAIRED	34000103	ENSBTAG00000016432	PEMT	phospholipid and sphingolipid synthesis	622	17.9864	2.94372
ERS2967906	Mammary	Holstein	Bos taurus	PRJEB30263	F	0.9677	PAIRED	34000103	ENSBTAG00000016465	DHCR7	other	1689	30.487	3.44957
ERS2967906	Mammary	Holstein	Bos taurus	PRJEB30263	F	0.9677	PAIRED	34000103	ENSBTAG00000016506	ST3GAL4	other	178	4.52865	1.70994
ERS2967906	Mammary	Holstein	Bos taurus	PRJEB30263	F	0.9677	PAIRED	34000103	ENSBTAG00000016519	MBOAT1	other	211	4.09916	1.62907
ERS2967906	Mammary	Holstein	Bos taurus	PRJEB30263	F	0.9677	PAIRED	34000103	ENSBTAG00000016557	MTMR2	other	512	5.21049	1.82624
ERS2967906	Mammary	Holstein	Bos taurus	PRJEB30263	F	0.9677	PAIRED	34000103	ENSBTAG00000016615	ABHD6	other	82	2.01258	1.1028
ERS2967906	Mammary	Holstein	Bos taurus	PRJEB30263	F	0.9677	PAIRED	34000103	ENSBTAG00000016662	CPS1	other	19	0.173518	0.160006
ERS2967906	Mammary	Holstein	Bos taurus	PRJEB30263	F	0.9677	PAIRED	34000103	ENSBTAG00000016663	PIGN	other	471	5.05631	1.8011
ERS2967906	Mammary	Holstein	Bos taurus	PRJEB30263	F	0.9677	PAIRED	34000103	ENSBTAG00000016679	ETFDH	availability of building blocks	327	5.75308	1.91
ERS2967906	Mammary	Holstein	Bos taurus	PRJEB30263	F	0.9677	PAIRED	34000103	ENSBTAG00000016740	ACLY	availability of building blocks	741	8.85472	2.28795
ERS2967906	Mammary	Holstein	Bos taurus	PRJEB30263	F	0.9677	PAIRED	34000103	ENSBTAG00000016775	SLC27A1	other	691	11.7473	2.54532
ERS2967906	Mammary	Holstein	Bos taurus	PRJEB30263	F	0.9677	PAIRED	34000103	ENSBTAG00000016791	PEX7	other	127	2.44693	1.23749
ERS2967906	Mammary	Holstein	Bos taurus	PRJEB30263	F	0.9677	PAIRED	34000103	ENSBTAG00000016805	SGMS2	other	184	5.5322	1.87674
ERS2967906	Mammary	Holstein	Bos taurus	PRJEB30263	F	0.9677	PAIRED	34000103	ENSBTAG00000016806	PAFAH1B1	other	2196	19.5754	3.0241
ERS2967906	Mammary	Holstein	Bos taurus	PRJEB30263	F	0.9677	PAIRED	34000103	ENSBTAG00000016867	HSD17B3	other	49	1.55697	0.938821
ERS2967906	Mammary	Holstein	Bos taurus	PRJEB30263	F	0.9677	PAIRED	34000103	ENSBTAG00000016906	CYP27B1	other	76	1.57459	0.945689
ERS2967906	Mammary	Holstein	Bos taurus	PRJEB30263	F	0.9677	PAIRED	34000103	ENSBTAG00000016937	C7H19orf67	other	459	8.85027	2.2875
ERS2967906	Mammary	Holstein	Bos taurus	PRJEB30263	F	0.9677	PAIRED	34000103	ENSBTAG00000016979	PCYT1A	phospholipid and sphingolipid synthesis	270	5.82378	1.92041
ERS2967906	Mammary	Holstein	Bos taurus	PRJEB30263	F	0.9677	PAIRED	34000103	ENSBTAG00000016995	HDHD5	other	251	7.98534	2.19559
ERS2967906	Mammary	Holstein	Bos taurus	PRJEB30263	F	0.9677	PAIRED	34000103	ENSBTAG00000017045	FABP2	other	0	0	0
ERS2967906	Mammary	Holstein	Bos taurus	PRJEB30263	F	0.9677	PAIRED	34000103	ENSBTAG00000017051	ACP6	other	205	5.82969	1.92128
ERS2967906	Mammary	Holstein	Bos taurus	PRJEB30263	F	0.9677	PAIRED	34000103	ENSBTAG00000017073	HPGDS	other	1	0.0312536	0.0307751
ERS2967906	Mammary	Holstein	Bos taurus	PRJEB30263	F	0.9677	PAIRED	34000103	ENSBTAG00000017121	ALB	other	306	7.67139	2.16003
ERS2967906	Mammary	Holstein	Bos taurus	PRJEB30263	F	0.9677	PAIRED	34000103	ENSBTAG00000017131	AFP	other	0	0	0
ERS2967906	Mammary	Holstein	Bos taurus	PRJEB30263	F	0.9677	PAIRED	34000103	ENSBTAG00000017167	LRAT	other	323	6.66515	2.03668
ERS2967906	Mammary	Holstein	Bos taurus	PRJEB30263	F	0.9677	PAIRED	34000103	ENSBTAG00000017218	ACER3	other	101	2.23187	1.17306
ERS2967906	Mammary	Holstein	Bos taurus	PRJEB30263	F	0.9677	PAIRED	34000103	ENSBTAG00000017240	DGKQ	other	198	2.85316	1.34889
ERS2967906	Mammary	Holstein	Bos taurus	PRJEB30263	F	0.9677	PAIRED	34000103	ENSBTAG00000017253	MECR	other	434	9.69872	2.37012
ERS2967906	Mammary	Holstein	Bos taurus	PRJEB30263	F	0.9677	PAIRED	34000103	ENSBTAG00000017258	ACSL3	acyl-CoA synthase	1014	11.9258	2.55923
ERS2967906	Mammary	Holstein	Bos taurus	PRJEB30263	F	0.9677	PAIRED	34000103	ENSBTAG00000017279	VAPA	other	1311	40.1204	3.7165
ERS2967906	Mammary	Holstein	Bos taurus	PRJEB30263	F	0.9677	PAIRED	34000103	ENSBTAG00000017387	TMEM269	phospholipid and sphingolipid synthesis	0	0	0
ERS2967906	Mammary	Holstein	Bos taurus	PRJEB30263	F	0.9677	PAIRED	34000103	ENSBTAG00000017395	CERS5	phospholipid and sphingolipid synthesis	624	13.0597	2.64331
ERS2967906	Mammary	Holstein	Bos taurus	PRJEB30263	F	0.9677	PAIRED	34000103	ENSBTAG00000017537	PTGIS	other	86	1.83498	1.04203
ERS2967906	Mammary	Holstein	Bos taurus	PRJEB30263	F	0.9677	PAIRED	34000103	ENSBTAG00000017542	PPARD		1744	26.2485	3.305
ERS2967906	Mammary	Holstein	Bos taurus	PRJEB30263	F	0.9677	PAIRED	34000103	ENSBTAG00000017567	ACACA	availability of building blocks	9674	58.9509	4.09353
ERS2967906	Mammary	Holstein	Bos taurus	PRJEB30263	F	0.9677	PAIRED	34000103	ENSBTAG00000017584	PLCG1	other	1040	10.8986	2.47642
ERS2967906	Mammary	Holstein	Bos taurus	PRJEB30263	F	0.9677	PAIRED	34000103	ENSBTAG00000017592	GPAT3	TAG synthesis	190	3.66901	1.54095
ERS2967906	Mammary	Holstein	Bos taurus	PRJEB30263	F	0.9677	PAIRED	34000103	ENSBTAG00000017656	ST3GAL3	other	109	2.32766	1.20227
ERS2967906	Mammary	Holstein	Bos taurus	PRJEB30263	F	0.9677	PAIRED	34000103	ENSBTAG00000017665	DHRS4	other	354	12.3632	2.5925
ERS2967906	Mammary	Holstein	Bos taurus	PRJEB30263	F	0.9677	PAIRED	34000103	ENSBTAG00000017701	CYP2W1	other	54	0.934391	0.659793
ERS2967906	Mammary	Holstein	Bos taurus	PRJEB30263	F	0.9677	PAIRED	34000103	ENSBTAG00000017741	HACD4	other	54	1.37932	0.866814
ERS2967906	Mammary	Holstein	Bos taurus	PRJEB30263	F	0.9677	PAIRED	34000103	ENSBTAG00000017747	PLSCR3	other	322	8.41279	2.24207
ERS2967906	Mammary	Holstein	Bos taurus	PRJEB30263	F	0.9677	PAIRED	34000103	ENSBTAG00000017753	APP	other	8871	137.581	4.93145
ERS2967906	Mammary	Holstein	Bos taurus	PRJEB30263	F	0.9677	PAIRED	34000103	ENSBTAG00000017779	HSD17B10	other	1987	57.7503	4.0733
ERS2967906	Mammary	Holstein	Bos taurus	PRJEB30263	F	0.9677	PAIRED	34000103	ENSBTAG00000017819	PMVK	other	279	13.0361	2.64163
ERS2967906	Mammary	Holstein	Bos taurus	PRJEB30263	F	0.9677	PAIRED	34000103	ENSBTAG00000017832	PDK3	other	164	4.00034	1.60951
ERS2967906	Mammary	Holstein	Bos taurus	PRJEB30263	F	0.9677	PAIRED	34000103	ENSBTAG00000017851	RXRA	other	1158	10.9245	2.4786
ERS2967906	Mammary	Holstein	Bos taurus	PRJEB30263	F	0.9677	PAIRED	34000103	ENSBTAG00000017938		other	0	0	0
ERS2967906	Mammary	Holstein	Bos taurus	PRJEB30263	F	0.9677	PAIRED	34000103	ENSBTAG00000017967	PTGES3	other	1433	40.5938	3.72795
ERS2967906	Mammary	Holstein	Bos taurus	PRJEB30263	F	0.9677	PAIRED	34000103	ENSBTAG00000018000	CLN3	other	976	26.7923	3.32476
ERS2967906	Mammary	Holstein	Bos taurus	PRJEB30263	F	0.9677	PAIRED	34000103	ENSBTAG00000018010	ABCA4	other	1	0.00667403	0.00665186
ERS2967906	Mammary	Holstein	Bos taurus	PRJEB30263	F	0.9677	PAIRED	34000103	ENSBTAG00000018033	PIP4K2A	other	401	10.2887	2.4238
ERS2967906	Mammary	Holstein	Bos taurus	PRJEB30263	F	0.9677	PAIRED	34000103	ENSBTAG00000018041	ACADSB	other	183	4.85516	1.76732
ERS2967906	Mammary	Holstein	Bos taurus	PRJEB30263	F	0.9677	PAIRED	34000103	ENSBTAG00000018043	LCAT	other	284	10.7663	2.46524
ERS2967906	Mammary	Holstein	Bos taurus	PRJEB30263	F	0.9677	PAIRED	34000103	ENSBTAG00000018119	AOAH	other	25	0.370416	0.315115
ERS2967906	Mammary	Holstein	Bos taurus	PRJEB30263	F	0.9677	PAIRED	34000103	ENSBTAG00000018192	ALG8	other	175	4.11641	1.63245
ERS2967906	Mammary	Holstein	Bos taurus	PRJEB30263	F	0.9677	PAIRED	34000103	ENSBTAG00000018240	CYP2S1	other	63	1.12964	0.755953
ERS2967906	Mammary	Holstein	Bos taurus	PRJEB30263	F	0.9677	PAIRED	34000103	ENSBTAG00000018247	OCRL	other	857	10.1233	2.40904
ERS2967906	Mammary	Holstein	Bos taurus	PRJEB30263	F	0.9677	PAIRED	34000103	ENSBTAG00000018283	ACAA1	availability of building blocks	874	28.2245	3.37501
ERS2967906	Mammary	Holstein	Bos taurus	PRJEB30263	F	0.9677	PAIRED	34000103	ENSBTAG00000018289	TMEM150A	other	178	4.295	1.66676
ERS2967906	Mammary	Holstein	Bos taurus	PRJEB30263	F	0.9677	PAIRED	34000103	ENSBTAG00000018299	PIGH	other	40	1.69361	0.990883
ERS2967906	Mammary	Holstein	Bos taurus	PRJEB30263	F	0.9677	PAIRED	34000103	ENSBTAG00000018334	PLAGL2	other	333	6.57607	2.02499
ERS2967906	Mammary	Holstein	Bos taurus	PRJEB30263	F	0.9677	PAIRED	34000103	ENSBTAG00000018379	TMEM175	other	244	4.20932	1.65045
ERS2967906	Mammary	Holstein	Bos taurus	PRJEB30263	F	0.9677	PAIRED	34000103	ENSBTAG00000018394	SDR42E1	other	62	1.47867	0.907722
ERS2967906	Mammary	Holstein	Bos taurus	PRJEB30263	F	0.9677	PAIRED	34000103	ENSBTAG00000018479	PTPMT1	phospholipid and sphingolipid synthesis	66	3.4261	1.48752
ERS2967906	Mammary	Holstein	Bos taurus	PRJEB30263	F	0.9677	PAIRED	34000103	ENSBTAG00000018509	ETNK2	other	99	2.81065	1.3378
ERS2967906	Mammary	Holstein	Bos taurus	PRJEB30263	F	0.9677	PAIRED	34000103	ENSBTAG00000018570	SDR16C5	other	0	0	0
ERS2967906	Mammary	Holstein	Bos taurus	PRJEB30263	F	0.9677	PAIRED	34000103	ENSBTAG00000018694	ACSS3	acyl-CoA synthase	206	3.26474	1.45038
ERS2967906	Mammary	Holstein	Bos taurus	PRJEB30263	F	0.9677	PAIRED	34000103	ENSBTAG00000018747	PRKAA2	other	243	4.60263	1.72324
ERS2967906	Mammary	Holstein	Bos taurus	PRJEB30263	F	0.9677	PAIRED	34000103	ENSBTAG00000018846	CLN5	other	343	7.74927	2.16897
ERS2967906	Mammary	Holstein	Bos taurus	PRJEB30263	F	0.9677	PAIRED	34000103	ENSBTAG00000018880	TRPV1	other	17	0.254448	0.226696
ERS2967906	Mammary	Holstein	Bos taurus	PRJEB30263	F	0.9677	PAIRED	34000103	ENSBTAG00000018936	LSS	other	1280	15.5705	2.80762
ERS2967906	Mammary	Holstein	Bos taurus	PRJEB30263	F	0.9677	PAIRED	34000103	ENSBTAG00000018966	PLCE1	other	331	2.01679	1.10419
ERS2967906	Mammary	Holstein	Bos taurus	PRJEB30263	F	0.9677	PAIRED	34000103	ENSBTAG00000018986	ACSL4	acyl-CoA synthase	470	7.17673	2.10129
ERS2967906	Mammary	Holstein	Bos taurus	PRJEB30263	F	0.9677	PAIRED	34000103	ENSBTAG00000019079	PLCB2	other	230	2.51584	1.25728
ERS2967906	Mammary	Holstein	Bos taurus	PRJEB30263	F	0.9677	PAIRED	34000103	ENSBTAG00000019167	INPPL1	other	2415	25.083	3.26128
ERS2967906	Mammary	Holstein	Bos taurus	PRJEB30263	F	0.9677	PAIRED	34000103	ENSBTAG00000019246	SC5D	elongases and desturases	3177	73.6197	4.3124
ERS2967906	Mammary	Holstein	Bos taurus	PRJEB30263	F	0.9677	PAIRED	34000103	ENSBTAG00000019256	GLA	other	333	8.82114	2.28454
ERS2967906	Mammary	Holstein	Bos taurus	PRJEB30263	F	0.9677	PAIRED	34000103	ENSBTAG00000019265	AGK	other	216	3.96849	1.60312
ERS2967906	Mammary	Holstein	Bos taurus	PRJEB30263	F	0.9677	PAIRED	34000103	ENSBTAG00000019272	LPCAT2	other	95	1.76049	1.01541
ERS2967906	Mammary	Holstein	Bos taurus	PRJEB30263	F	0.9677	PAIRED	34000103	ENSBTAG00000019294	ABCC9	other	131	1.01066	0.698464
ERS2967906	Mammary	Holstein	Bos taurus	PRJEB30263	F	0.9677	PAIRED	34000103	ENSBTAG00000019315	PLA2G7	other	44	1.32524	0.843823
ERS2967906	Mammary	Holstein	Bos taurus	PRJEB30263	F	0.9677	PAIRED	34000103	ENSBTAG00000019423	ACSM2B	acyl-CoA synthase	3	0.0554546	0.0539716
ERS2967906	Mammary	Holstein	Bos taurus	PRJEB30263	F	0.9677	PAIRED	34000103	ENSBTAG00000019453	PTGES	other	83	4.07813	1.62494
ERS2967906	Mammary	Holstein	Bos taurus	PRJEB30263	F	0.9677	PAIRED	34000103	ENSBTAG00000019465	ITPKC	other	468	7.30225	2.11653
ERS2967906	Mammary	Holstein	Bos taurus	PRJEB30263	F	0.9677	PAIRED	34000103	ENSBTAG00000019472	NR3C1	other	2109	16.1474	2.84184
ERS2967906	Mammary	Holstein	Bos taurus	PRJEB30263	F	0.9677	PAIRED	34000103	ENSBTAG00000019478	NAAA	other	77	1.84669	1.04616
ERS2967906	Mammary	Holstein	Bos taurus	PRJEB30263	F	0.9677	PAIRED	34000103	ENSBTAG00000019512	G6PD	other	807	16.338	2.8529
ERS2967906	Mammary	Holstein	Bos taurus	PRJEB30263	F	0.9677	PAIRED	34000103	ENSBTAG00000019533	ADTRP	other	14	0.377467	0.320247
ERS2967906	Mammary	Holstein	Bos taurus	PRJEB30263	F	0.9677	PAIRED	34000103	ENSBTAG00000019625	EHHADH	availability of building blocks	791	14.851	2.76323
ERS2967906	Mammary	Holstein	Bos taurus	PRJEB30263	F	0.9677	PAIRED	34000103	ENSBTAG00000019663	DECR1	availability of building blocks	365	10.6324	2.4538
ERS2967906	Mammary	Holstein	Bos taurus	PRJEB30263	F	0.9677	PAIRED	34000103	ENSBTAG00000019665	IL1RN	other	1188	27.3812	3.34573
ERS2967906	Mammary	Holstein	Bos taurus	PRJEB30263	F	0.9677	PAIRED	34000103	ENSBTAG00000019708	ACSL6	acyl-CoA synthase	144	2.70656	1.3101
ERS2967906	Mammary	Holstein	Bos taurus	PRJEB30263	F	0.9677	PAIRED	34000103	ENSBTAG00000019745	LMF1	other	191	4.2407	1.65645
ERS2967906	Mammary	Holstein	Bos taurus	PRJEB30263	F	0.9677	PAIRED	34000103	ENSBTAG00000019764	APOA5	other	3	0.117183	0.110811
ERS2967906	Mammary	Holstein	Bos taurus	PRJEB30263	F	0.9677	PAIRED	34000103	ENSBTAG00000019770	APOA4	other	1	0.0239049	0.0236237
ERS2967906	Mammary	Holstein	Bos taurus	PRJEB30263	F	0.9677	PAIRED	34000103	ENSBTAG00000019811	HAO1	availability of building blocks	0	0	0
ERS2967906	Mammary	Holstein	Bos taurus	PRJEB30263	F	0.9677	PAIRED	34000103	ENSBTAG00000019859	B3GALT2	other	76	1.19709	0.787134
ERS2967906	Mammary	Holstein	Bos taurus	PRJEB30263	F	0.9677	PAIRED	34000103	ENSBTAG00000019914	BECN1	other	997	29.5956	3.42085
ERS2967906	Mammary	Holstein	Bos taurus	PRJEB30263	F	0.9677	PAIRED	34000103	ENSBTAG00000019954	ABHD2	other	120	2.96932	1.37859
ERS2967906	Mammary	Holstein	Bos taurus	PRJEB30263	F	0.9677	PAIRED	34000103	ENSBTAG00000019983	ASXL2	other	712	6.59959	2.02809
ERS2967906	Mammary	Holstein	Bos taurus	PRJEB30263	F	0.9677	PAIRED	34000103	ENSBTAG00000020030	FITM2	other	303	4.38093	1.68286
ERS2967906	Mammary	Holstein	Bos taurus	PRJEB30263	F	0.9677	PAIRED	34000103	ENSBTAG00000020040	LPCAT4	other	664	16.2504	2.84784
ERS2967906	Mammary	Holstein	Bos taurus	PRJEB30263	F	0.9677	PAIRED	34000103	ENSBTAG00000020073	NCEH1	other	83	0.920415	0.652541
ERS2967906	Mammary	Holstein	Bos taurus	PRJEB30263	F	0.9677	PAIRED	34000103	ENSBTAG00000020143	RDH10	other	149	4.19774	1.64822
ERS2967906	Mammary	Holstein	Bos taurus	PRJEB30263	F	0.9677	PAIRED	34000103	ENSBTAG00000020147	BBS1	other	74	1.18703	0.782546
ERS2967906	Mammary	Holstein	Bos taurus	PRJEB30263	F	0.9677	PAIRED	34000103	ENSBTAG00000020169	CEPT1	other	396	8.94276	2.29684
ERS2967906	Mammary	Holstein	Bos taurus	PRJEB30263	F	0.9677	PAIRED	34000103	ENSBTAG00000020173	INPP5D	other	405	4.20646	1.6499
ERS2967906	Mammary	Holstein	Bos taurus	PRJEB30263	F	0.9677	PAIRED	34000103	ENSBTAG00000020225	TBXAS1	other	373	9.43382	2.34505
ERS2967906	Mammary	Holstein	Bos taurus	PRJEB30263	F	0.9677	PAIRED	34000103	ENSBTAG00000020279	ALG9	other	290	4.54558	1.713
ERS2967906	Mammary	Holstein	Bos taurus	PRJEB30263	F	0.9677	PAIRED	34000103	ENSBTAG00000020319	ALOX5	other	93	1.81427	1.0347
ERS2967906	Mammary	Holstein	Bos taurus	PRJEB30263	F	0.9677	PAIRED	34000103	ENSBTAG00000020332	OSBP	other	860	11.158	2.49798
ERS2967906	Mammary	Holstein	Bos taurus	PRJEB30263	F	0.9677	PAIRED	34000103	ENSBTAG00000020371	ACOT8	thioesterases	168	4.09791	1.62883
ERS2967906	Mammary	Holstein	Bos taurus	PRJEB30263	F	0.9677	PAIRED	34000103	ENSBTAG00000020456	AGPAT3	TAG synthesis	386	15.9239	2.82873
ERS2967906	Mammary	Holstein	Bos taurus	PRJEB30263	F	0.9677	PAIRED	34000103	ENSBTAG00000020480	SPTLC2	phospholipid and sphingolipid synthesis	494	12.4513	2.59907
ERS2967906	Mammary	Holstein	Bos taurus	PRJEB30263	F	0.9677	PAIRED	34000103	ENSBTAG00000020495	SH3YL1	other	885	21.5158	3.11422
ERS2967906	Mammary	Holstein	Bos taurus	PRJEB30263	F	0.9677	PAIRED	34000103	ENSBTAG00000020551	ABCD1	other	325	4.73227	1.74611
ERS2967906	Mammary	Holstein	Bos taurus	PRJEB30263	F	0.9677	PAIRED	34000103	ENSBTAG00000020616	DGKD	other	1101	11.3871	2.51665
ERS2967906	Mammary	Holstein	Bos taurus	PRJEB30263	F	0.9677	PAIRED	34000103	ENSBTAG00000020661	ABCA1	other	406	2.47641	1.246
ERS2967906	Mammary	Holstein	Bos taurus	PRJEB30263	F	0.9677	PAIRED	34000103	ENSBTAG00000020663	ORMDL2	other	676	39.5629	3.70285
ERS2967906	Mammary	Holstein	Bos taurus	PRJEB30263	F	0.9677	PAIRED	34000103	ENSBTAG00000020672	NEU2	other	0	0	0
ERS2967906	Mammary	Holstein	Bos taurus	PRJEB30263	F	0.9677	PAIRED	34000103	ENSBTAG00000020715	PIK3C2G	other	172	1.75144	1.01212
ERS2967906	Mammary	Holstein	Bos taurus	PRJEB30263	F	0.9677	PAIRED	34000103	ENSBTAG00000020735	SMG1	other	2877	12.4362	2.59795
ERS2967906	Mammary	Holstein	Bos taurus	PRJEB30263	F	0.9677	PAIRED	34000103	ENSBTAG00000020783	MAPK14	other	828	10.02	2.39971
ERS2967906	Mammary	Holstein	Bos taurus	PRJEB30263	F	0.9677	PAIRED	34000103	ENSBTAG00000020784		other	0	0	0
ERS2967906	Mammary	Holstein	Bos taurus	PRJEB30263	F	0.9677	PAIRED	34000103	ENSBTAG00000020787	PIK3R4	other	1422	14.707	2.75411
ERS2967906	Mammary	Holstein	Bos taurus	PRJEB30263	F	0.9677	PAIRED	34000103	ENSBTAG00000020848	PIK3CG	other	365	4.51258	1.70703
ERS2967906	Mammary	Holstein	Bos taurus	PRJEB30263	F	0.9677	PAIRED	34000103	ENSBTAG00000020927	HSD17B8	other	327	16.9406	2.88707
ERS2967906	Mammary	Holstein	Bos taurus	PRJEB30263	F	0.9677	PAIRED	34000103	ENSBTAG00000020973	RFT1	other	140	2.90172	1.36142
ERS2967906	Mammary	Holstein	Bos taurus	PRJEB30263	F	0.9677	PAIRED	34000103	ENSBTAG00000020980	CAT	other	1875	42.6421	3.77602
ERS2967906	Mammary	Holstein	Bos taurus	PRJEB30263	F	0.9677	PAIRED	34000103	ENSBTAG00000020985	TYRP1	other	0	0	0
ERS2967906	Mammary	Holstein	Bos taurus	PRJEB30263	F	0.9677	PAIRED	34000103	ENSBTAG00000021118	CYP26A1	other	4	0.119566	0.112941
ERS2967906	Mammary	Holstein	Bos taurus	PRJEB30263	F	0.9677	PAIRED	34000103	ENSBTAG00000021202	ACOT7	thioesterases	81	2.47736	1.24627
ERS2967906	Mammary	Holstein	Bos taurus	PRJEB30263	F	0.9677	PAIRED	34000103	ENSBTAG00000021263	CYP4V2	other	395	4.81406	1.76028
ERS2967906	Mammary	Holstein	Bos taurus	PRJEB30263	F	0.9677	PAIRED	34000103	ENSBTAG00000021272	ABCG1	other	131	2.27595	1.18661
ERS2967906	Mammary	Holstein	Bos taurus	PRJEB30263	F	0.9677	PAIRED	34000103	ENSBTAG00000021301	ACSF2	acyl-CoA synthase	409	10.4626	2.43909
ERS2967906	Mammary	Holstein	Bos taurus	PRJEB30263	F	0.9677	PAIRED	34000103	ENSBTAG00000021347	CWH43	other	0	0	0
ERS2967906	Mammary	Holstein	Bos taurus	PRJEB30263	F	0.9677	PAIRED	34000103	ENSBTAG00000021386	ANGPTL3	other	0	0	0
ERS2967906	Mammary	Holstein	Bos taurus	PRJEB30263	F	0.9677	PAIRED	34000103	ENSBTAG00000021394	FITM1	phospholipid and sphingolipid synthesis	89	3.21521	1.4387
ERS2967906	Mammary	Holstein	Bos taurus	PRJEB30263	F	0.9677	PAIRED	34000103	ENSBTAG00000021397	NKX2-3	other	0	0	0
ERS2967906	Mammary	Holstein	Bos taurus	PRJEB30263	F	0.9677	PAIRED	34000103	ENSBTAG00000021434	EDN2	other	3	0.123563	0.116505
ERS2967906	Mammary	Holstein	Bos taurus	PRJEB30263	F	0.9677	PAIRED	34000103	ENSBTAG00000021445	ST8SIA4	other	107	3.14002	1.4207
ERS2967906	Mammary	Holstein	Bos taurus	PRJEB30263	F	0.9677	PAIRED	34000103	ENSBTAG00000021522		other	0	0	0
ERS2967906	Mammary	Holstein	Bos taurus	PRJEB30263	F	0.9677	PAIRED	34000103	ENSBTAG00000021535	CROT	availability of building blocks	100	1.70512	0.995146
ERS2967906	Mammary	Holstein	Bos taurus	PRJEB30263	F	0.9677	PAIRED	34000103	ENSBTAG00000021795	HNF1A	other	0	0	0
ERS2967906	Mammary	Holstein	Bos taurus	PRJEB30263	F	0.9677	PAIRED	34000103	ENSBTAG00000021801	INPP5F	other	227	2.53752	1.26343
ERS2967906	Mammary	Holstein	Bos taurus	PRJEB30263	F	0.9677	PAIRED	34000103	ENSBTAG00000021822	ARV1	other	239	9.37832	2.33972
ERS2967906	Mammary	Holstein	Bos taurus	PRJEB30263	F	0.9677	PAIRED	34000103	ENSBTAG00000021829	GM2A	other	241	9.63315	2.36398
ERS2967906	Mammary	Holstein	Bos taurus	PRJEB30263	F	0.9677	PAIRED	34000103	ENSBTAG00000021832	HMGCL	other	826	27.0479	3.33391
ERS2967906	Mammary	Holstein	Bos taurus	PRJEB30263	F	0.9677	PAIRED	34000103	ENSBTAG00000021853	IP6K2	other	439	10.995	2.48449
ERS2967906	Mammary	Holstein	Bos taurus	PRJEB30263	F	0.9677	PAIRED	34000103	ENSBTAG00000021859	PDSS2	other	67	1.44214	0.892874
ERS2967906	Mammary	Holstein	Bos taurus	PRJEB30263	F	0.9677	PAIRED	34000103	ENSBTAG00000021862	SLC27A3	other	68	1.31906	0.841163
ERS2967906	Mammary	Holstein	Bos taurus	PRJEB30263	F	0.9677	PAIRED	34000103	ENSBTAG00000021897	B4GALT3	other	304	7.96273	2.19307
ERS2967906	Mammary	Holstein	Bos taurus	PRJEB30263	F	0.9677	PAIRED	34000103	ENSBTAG00000021905	DGKB	other	2	0.0331252	0.0325884
ERS2967906	Mammary	Holstein	Bos taurus	PRJEB30263	F	0.9677	PAIRED	34000103	ENSBTAG00000021924	PLA2G4E	other	0	0	0
ERS2967906	Mammary	Holstein	Bos taurus	PRJEB30263	F	0.9677	PAIRED	34000103	ENSBTAG00000021933	ALOX12	other	37	0.645004	0.497743
ERS2967906	Mammary	Holstein	Bos taurus	PRJEB30263	F	0.9677	PAIRED	34000103	ENSBTAG00000021934	RETSAT	other	276	4.43977	1.69374
ERS2967906	Mammary	Holstein	Bos taurus	PRJEB30263	F	0.9677	PAIRED	34000103	ENSBTAG00000021942	HPS6	other	86	1.09971	0.741799
ERS2967906	Mammary	Holstein	Bos taurus	PRJEB30263	F	0.9677	PAIRED	34000103	ENSBTAG00000021955	NPC2	other	9650	327.46	5.79441
ERS2967906	Mammary	Holstein	Bos taurus	PRJEB30263	F	0.9677	PAIRED	34000103	ENSBTAG00000021999	CPT1A	availability of building blocks	626	7.17389	2.10094
ERS2967906	Mammary	Holstein	Bos taurus	PRJEB30263	F	0.9677	PAIRED	34000103	ENSBTAG00000022013	CBR4	other	598	9.39333	2.34116
ERS2967906	Mammary	Holstein	Bos taurus	PRJEB30263	F	0.9677	PAIRED	34000103	ENSBTAG00000022058	ACACB	availability of building blocks	389	8.02707	2.20023
ERS2967906	Mammary	Holstein	Bos taurus	PRJEB30263	F	0.9677	PAIRED	34000103	ENSBTAG00000022449	SCD5	elongases and desturases	198	3.93426	1.5962
ERS2967906	Mammary	Holstein	Bos taurus	PRJEB30263	F	0.9677	PAIRED	34000103	ENSBTAG00000022520	BRCA1	other	117	0.887086	0.635034
ERS2967906	Mammary	Holstein	Bos taurus	PRJEB30263	F	0.9677	PAIRED	34000103	ENSBTAG00000022570		other	0	0	0
ERS2967906	Mammary	Holstein	Bos taurus	PRJEB30263	F	0.9677	PAIRED	34000103	ENSBTAG00000022699	CAV3	other	0	0	0
ERS2967906	Mammary	Holstein	Bos taurus	PRJEB30263	F	0.9677	PAIRED	34000103	ENSBTAG00000022962	DGKK	other	0	0	0
ERS2967906	Mammary	Holstein	Bos taurus	PRJEB30263	F	0.9677	PAIRED	34000103	ENSBTAG00000023600	APOD	other	1317	74.7803	4.32784
ERS2967906	Mammary	Holstein	Bos taurus	PRJEB30263	F	0.9677	PAIRED	34000103	ENSBTAG00000023607	HACD2	phospholipid and sphingolipid synthesis	370	14.4526	2.73778
ERS2967906	Mammary	Holstein	Bos taurus	PRJEB30263	F	0.9677	PAIRED	34000103	ENSBTAG00000023614	NUDT19	other	139	3.20944	1.43733
ERS2967906	Mammary	Holstein	Bos taurus	PRJEB30263	F	0.9677	PAIRED	34000103	ENSBTAG00000023795	VAC14	other	450	6.43043	2.00558
ERS2967906	Mammary	Holstein	Bos taurus	PRJEB30263	F	0.9677	PAIRED	34000103	ENSBTAG00000023928	RDH14	other	360	12.3877	2.59434
ERS2967906	Mammary	Holstein	Bos taurus	PRJEB30263	F	0.9677	PAIRED	34000103	ENSBTAG00000024107	INPP5B	other	912	11.9441	2.56064
ERS2967906	Mammary	Holstein	Bos taurus	PRJEB30263	F	0.9677	PAIRED	34000103	ENSBTAG00000024240	ACADM	availability of building blocks	606	14.3464	2.73088
ERS2967906	Mammary	Holstein	Bos taurus	PRJEB30263	F	0.9677	PAIRED	34000103	ENSBTAG00000024387	PNPLA8	other	299	4.32675	1.67274
ERS2967906	Mammary	Holstein	Bos taurus	PRJEB30263	F	0.9677	PAIRED	34000103	ENSBTAG00000024493	DHRS3	other	1174	31.5871	3.48392
ERS2967906	Mammary	Holstein	Bos taurus	PRJEB30263	F	0.9677	PAIRED	34000103	ENSBTAG00000024552	SHH	other	0	0	0
ERS2967906	Mammary	Holstein	Bos taurus	PRJEB30263	F	0.9677	PAIRED	34000103	ENSBTAG00000024623		other	0	0	0
ERS2967906	Mammary	Holstein	Bos taurus	PRJEB30263	F	0.9677	PAIRED	34000103	ENSBTAG00000024633	PIK3C2B	other	743	6.37679	1.99834
ERS2967906	Mammary	Holstein	Bos taurus	PRJEB30263	F	0.9677	PAIRED	34000103	ENSBTAG00000024957	SNCA	other	47	1.66403	0.979841
ERS2967906	Mammary	Holstein	Bos taurus	PRJEB30263	F	0.9677	PAIRED	34000103	ENSBTAG00000025161	AGPAT2	TAG synthesis	86	2.35954	1.2118
ERS2967906	Mammary	Holstein	Bos taurus	PRJEB30263	F	0.9677	PAIRED	34000103	ENSBTAG00000025167	ABHD15	other	5	0.104348	0.0992549
ERS2967906	Mammary	Holstein	Bos taurus	PRJEB30263	F	0.9677	PAIRED	34000103	ENSBTAG00000025540	ALKBH7	other	98	6.03045	1.95025
ERS2967906	Mammary	Holstein	Bos taurus	PRJEB30263	F	0.9677	PAIRED	34000103	ENSBTAG00000025669	B3GALT4	other	76	1.49111	0.91273
ERS2967906	Mammary	Holstein	Bos taurus	PRJEB30263	F	0.9677	PAIRED	34000103	ENSBTAG00000025718	HMGCLL1	other	0	0	0
ERS2967906	Mammary	Holstein	Bos taurus	PRJEB30263	F	0.9677	PAIRED	34000103	ENSBTAG00000025931	NEU3	other	102	1.59977	0.955421
ERS2967906	Mammary	Holstein	Bos taurus	PRJEB30263	F	0.9677	PAIRED	34000103	ENSBTAG00000025942	HPGD	other	15	0.319524	0.277271
ERS2967906	Mammary	Holstein	Bos taurus	PRJEB30263	F	0.9677	PAIRED	34000103	ENSBTAG00000026290	PIK3C3	other	352	5.75591	1.91042
ERS2967906	Mammary	Holstein	Bos taurus	PRJEB30263	F	0.9677	PAIRED	34000103	ENSBTAG00000026356	DGAT1	TAG synthesis	457	12.3023	2.58793
ERS2967906	Mammary	Holstein	Bos taurus	PRJEB30263	F	0.9677	PAIRED	34000103	ENSBTAG00000026429	DECR2	other	136	7.06698	2.08778
ERS2967906	Mammary	Holstein	Bos taurus	PRJEB30263	F	0.9677	PAIRED	34000103	ENSBTAG00000026461	CACNA1H	other	1178	7.64866	2.1574
ERS2967906	Mammary	Holstein	Bos taurus	PRJEB30263	F	0.9677	PAIRED	34000103	ENSBTAG00000026522		elongases and desturases	1	0.0255429	0.0252221
ERS2967906	Mammary	Holstein	Bos taurus	PRJEB30263	F	0.9677	PAIRED	34000103	ENSBTAG00000026732	PLA2G1B	other	0	0	0
ERS2967906	Mammary	Holstein	Bos taurus	PRJEB30263	F	0.9677	PAIRED	34000103	ENSBTAG00000026885	ABCB11	other	2	0.01987	0.0196752
ERS2967906	Mammary	Holstein	Bos taurus	PRJEB30263	F	0.9677	PAIRED	34000103	ENSBTAG00000027635	PLPP5	other	615	15.2987	2.79109
ERS2967906	Mammary	Holstein	Bos taurus	PRJEB30263	F	0.9677	PAIRED	34000103	ENSBTAG00000030174	ACOX1	availability of building blocks	1214	20.8313	3.08335
ERS2967906	Mammary	Holstein	Bos taurus	PRJEB30263	F	0.9677	PAIRED	34000103	ENSBTAG00000030343	FGF23	other	0	0	0
ERS2967906	Mammary	Holstein	Bos taurus	PRJEB30263	F	0.9677	PAIRED	34000103	ENSBTAG00000030425	ID3	other	164	8.90889	2.29343
ERS2967906	Mammary	Holstein	Bos taurus	PRJEB30263	F	0.9677	PAIRED	34000103	ENSBTAG00000030523	ZPBP2	other	12	0.28124	0.247828
ERS2967906	Mammary	Holstein	Bos taurus	PRJEB30263	F	0.9677	PAIRED	34000103	ENSBTAG00000030706	ALG6	other	83	1.58317	0.949017
ERS2967906	Mammary	Holstein	Bos taurus	PRJEB30263	F	0.9677	PAIRED	34000103	ENSBTAG00000030847	GLYATL2	other	3	0.073177	0.0706234
ERS2967906	Mammary	Holstein	Bos taurus	PRJEB30263	F	0.9677	PAIRED	34000103	ENSBTAG00000030882		other	9	0.273959	0.242129
ERS2967906	Mammary	Holstein	Bos taurus	PRJEB30263	F	0.9677	PAIRED	34000103	ENSBTAG00000031010	ACAD11	availability of building blocks	242	3.56	1.51732
ERS2967906	Mammary	Holstein	Bos taurus	PRJEB30263	F	0.9677	PAIRED	34000103	ENSBTAG00000031017	FADS2B	elongases and desturases	0	0	0
ERS2967906	Mammary	Holstein	Bos taurus	PRJEB30263	F	0.9677	PAIRED	34000103	ENSBTAG00000031115		other	3	0.153105	0.142459
ERS2967906	Mammary	Holstein	Bos taurus	PRJEB30263	F	0.9677	PAIRED	34000103	ENSBTAG00000031134	YWHAH	other	1107	33.5778	3.54321
ERS2967906	Mammary	Holstein	Bos taurus	PRJEB30263	F	0.9677	PAIRED	34000103	ENSBTAG00000031209	SLC22A4	other	24	0.579372	0.457027
ERS2967906	Mammary	Holstein	Bos taurus	PRJEB30263	F	0.9677	PAIRED	34000103	ENSBTAG00000031402	ASXL1	other	3127	27.6969	3.35679
ERS2967906	Mammary	Holstein	Bos taurus	PRJEB30263	F	0.9677	PAIRED	34000103	ENSBTAG00000031777	GDPD5	other	261	3.38888	1.47907
ERS2967906	Mammary	Holstein	Bos taurus	PRJEB30263	F	0.9677	PAIRED	34000103	ENSBTAG00000031906	ABHD16B	other	13	0.13016	0.12236
ERS2967906	Mammary	Holstein	Bos taurus	PRJEB30263	F	0.9677	PAIRED	34000103	ENSBTAG00000031933	ALOX12E	other	121	2.67612	1.30186
ERS2967906	Mammary	Holstein	Bos taurus	PRJEB30263	F	0.9677	PAIRED	34000103	ENSBTAG00000032068	PLA2G4F	other	147	2.38705	1.21996
ERS2967906	Mammary	Holstein	Bos taurus	PRJEB30263	F	0.9677	PAIRED	34000103	ENSBTAG00000032106	PLPP4	other	10	0.35601	0.304546
ERS2967906	Mammary	Holstein	Bos taurus	PRJEB30263	F	0.9677	PAIRED	34000103	ENSBTAG00000032137	PNPLA6	other	426	4.79538	1.75706
ERS2967906	Mammary	Holstein	Bos taurus	PRJEB30263	F	0.9677	PAIRED	34000103	ENSBTAG00000032237	PNLIP	other	0	0	0
ERS2967906	Mammary	Holstein	Bos taurus	PRJEB30263	F	0.9677	PAIRED	34000103	ENSBTAG00000032730	PLAAT5	other	0	0	0
ERS2967906	Mammary	Holstein	Bos taurus	PRJEB30263	F	0.9677	PAIRED	34000103	ENSBTAG00000032944		other	0	0	0
ERS2967906	Mammary	Holstein	Bos taurus	PRJEB30263	F	0.9677	PAIRED	34000103	ENSBTAG00000033186	OXCT1	other	1108	22.7179	3.16623
ERS2967906	Mammary	Holstein	Bos taurus	PRJEB30263	F	0.9677	PAIRED	34000103	ENSBTAG00000033326	DPEP1	other	0	0	0
ERS2967906	Mammary	Holstein	Bos taurus	PRJEB30263	F	0.9677	PAIRED	34000103	ENSBTAG00000033603	IP6K3	other	0	0	0
ERS2967906	Mammary	Holstein	Bos taurus	PRJEB30263	F	0.9677	PAIRED	34000103	ENSBTAG00000034139	ADH4	other	3	0.0960961	0.0917548
ERS2967906	Mammary	Holstein	Bos taurus	PRJEB30263	F	0.9677	PAIRED	34000103	ENSBTAG00000034154	AGMO	other	161	3.13608	1.41975
ERS2967906	Mammary	Holstein	Bos taurus	PRJEB30263	F	0.9677	PAIRED	34000103	ENSBTAG00000034189		other	13	0.304676	0.265955
ERS2967906	Mammary	Holstein	Bos taurus	PRJEB30263	F	0.9677	PAIRED	34000103	ENSBTAG00000034193	BCO2	other	26	0.489937	0.398734
ERS2967906	Mammary	Holstein	Bos taurus	PRJEB30263	F	0.9677	PAIRED	34000103	ENSBTAG00000034396	PIGW	other	310	3.85111	1.57921
ERS2967906	Mammary	Holstein	Bos taurus	PRJEB30263	F	0.9677	PAIRED	34000103	ENSBTAG00000034867	TMEM38B	phospholipid and sphingolipid synthesis	64	2.24429	1.1769
ERS2967906	Mammary	Holstein	Bos taurus	PRJEB30263	F	0.9677	PAIRED	34000103	ENSBTAG00000035544	CYP46A1	other	3	0.0706317	0.0682489
ERS2967906	Mammary	Holstein	Bos taurus	PRJEB30263	F	0.9677	PAIRED	34000103	ENSBTAG00000035844	PLAAT1	other	38	0.715276	0.539574
ERS2967906	Mammary	Holstein	Bos taurus	PRJEB30263	F	0.9677	PAIRED	34000103	ENSBTAG00000037483		other	0	0	0
ERS2967906	Mammary	Holstein	Bos taurus	PRJEB30263	F	0.9677	PAIRED	34000103	ENSBTAG00000037526	FABP4	other	5558	457.476	6.12791
ERS2967906	Mammary	Holstein	Bos taurus	PRJEB30263	F	0.9677	PAIRED	34000103	ENSBTAG00000037726	PLCD1	other	198	3.35943	1.47234
ERS2967906	Mammary	Holstein	Bos taurus	PRJEB30263	F	0.9677	PAIRED	34000103	ENSBTAG00000037729	CERS1	phospholipid and sphingolipid synthesis	77	2.51501	1.25704
ERS2967906	Mammary	Holstein	Bos taurus	PRJEB30263	F	0.9677	PAIRED	34000103	ENSBTAG00000038043	ABCD2	other	2	0.0341703	0.0335995
ERS2967906	Mammary	Holstein	Bos taurus	PRJEB30263	F	0.9677	PAIRED	34000103	ENSBTAG00000038512	LIPI	other	0	0	0
ERS2967906	Mammary	Holstein	Bos taurus	PRJEB30263	F	0.9677	PAIRED	34000103	ENSBTAG00000039122	PLA2G5	other	56	2.43725	1.23467
ERS2967906	Mammary	Holstein	Bos taurus	PRJEB30263	F	0.9677	PAIRED	34000103	ENSBTAG00000039161	ALDH3A2	other	4558	76.9288	4.3558
ERS2967906	Mammary	Holstein	Bos taurus	PRJEB30263	F	0.9677	PAIRED	34000103	ENSBTAG00000039186		other	0	0	0
ERS2967906	Mammary	Holstein	Bos taurus	PRJEB30263	F	0.9677	PAIRED	34000103	ENSBTAG00000039406		availability of building blocks	2	0.0580953	0.0564704
ERS2967906	Mammary	Holstein	Bos taurus	PRJEB30263	F	0.9677	PAIRED	34000103	ENSBTAG00000039426	DPEP2	other	7	0.211329	0.191718
ERS2967906	Mammary	Holstein	Bos taurus	PRJEB30263	F	0.9677	PAIRED	34000103	ENSBTAG00000039686	ACOT11	thioesterases	19	0.343922	0.295592
ERS2967906	Mammary	Holstein	Bos taurus	PRJEB30263	F	0.9677	PAIRED	34000103	ENSBTAG00000039808	SERPINA6	other	0	0	0
ERS2967906	Mammary	Holstein	Bos taurus	PRJEB30263	F	0.9677	PAIRED	34000103	ENSBTAG00000039968	PIP4P2	other	16	0.578829	0.456683
ERS2967906	Mammary	Holstein	Bos taurus	PRJEB30263	F	0.9677	PAIRED	34000103	ENSBTAG00000044063	B4GALT6	other	291	6.4526	2.00856
ERS2967906	Mammary	Holstein	Bos taurus	PRJEB30263	F	0.9677	PAIRED	34000103	ENSBTAG00000044129	ST6GALNAC6	other	176	3.47297	1.49805
ERS2967906	Mammary	Holstein	Bos taurus	PRJEB30263	F	0.9677	PAIRED	34000103	ENSBTAG00000044178	ZMPSTE24	other	248	6.17222	1.97021
ERS2967906	Mammary	Holstein	Bos taurus	PRJEB30263	F	0.9677	PAIRED	34000103	ENSBTAG00000044179	CERS6	other	46	0.994703	0.690495
ERS2967906	Mammary	Holstein	Bos taurus	PRJEB30263	F	0.9677	PAIRED	34000103	ENSBTAG00000045498	SULT2B1	other	0	0	0
ERS2967906	Mammary	Holstein	Bos taurus	PRJEB30263	F	0.9677	PAIRED	34000103	ENSBTAG00000045787	CDS1	other	20	0.388986	0.328574
ERS2967906	Mammary	Holstein	Bos taurus	PRJEB30263	F	0.9677	PAIRED	34000103	ENSBTAG00000046173	ALG12	other	250	6.21297	1.97588
ERS2967906	Mammary	Holstein	Bos taurus	PRJEB30263	F	0.9677	PAIRED	34000103	ENSBTAG00000046547	CIDEA	other	3667	59.7918	4.10745
ERS2967906	Mammary	Holstein	Bos taurus	PRJEB30263	F	0.9677	PAIRED	34000103	ENSBTAG00000046548	ST6GALNAC4	other	356	10.4352	2.4367
ERS2967906	Mammary	Holstein	Bos taurus	PRJEB30263	F	0.9677	PAIRED	34000103	ENSBTAG00000046649	SGPP2	other	66	1.41469	0.881573
ERS2967906	Mammary	Holstein	Bos taurus	PRJEB30263	F	0.9677	PAIRED	34000103	ENSBTAG00000046654	CERK	other	548	10.0075	2.39857
ERS2967906	Mammary	Holstein	Bos taurus	PRJEB30263	F	0.9677	PAIRED	34000103	ENSBTAG00000046814	ACOT2	thioesterases	31	0.902516	0.643177
ERS2967906	Mammary	Holstein	Bos taurus	PRJEB30263	F	0.9677	PAIRED	34000103	ENSBTAG00000047254	ABCA2	other	366	2.04923	1.11489
ERS2967906	Mammary	Holstein	Bos taurus	PRJEB30263	F	0.9677	PAIRED	34000103	ENSBTAG00000047330	FABP5	other	1319	36.8972	3.63488
ERS2967906	Mammary	Holstein	Bos taurus	PRJEB30263	F	0.9677	PAIRED	34000103	ENSBTAG00000047604	HSD17B1	other	33	0.892552	0.637926
ERS2967906	Mammary	Holstein	Bos taurus	PRJEB30263	F	0.9677	PAIRED	34000103	ENSBTAG00000047808	MOGAT3	TAG synthesis	0	0	0
ERS2967906	Mammary	Holstein	Bos taurus	PRJEB30263	F	0.9677	PAIRED	34000103	ENSBTAG00000047855	MECP2	other	706	3.49356	1.50265
ERS2967906	Mammary	Holstein	Bos taurus	PRJEB30263	F	0.9677	PAIRED	34000103	ENSBTAG00000047942	DESI1	other	449	12.5738	2.60814
ERS2967906	Mammary	Holstein	Bos taurus	PRJEB30263	F	0.9677	PAIRED	34000103	ENSBTAG00000047956	NAGLU	other	551	8.69222	2.27132
ERS2967906	Mammary	Holstein	Bos taurus	PRJEB30263	F	0.9677	PAIRED	34000103	ENSBTAG00000048501	ST8SIA2	other	11	0.244018	0.218346
ERS2967906	Mammary	Holstein	Bos taurus	PRJEB30263	F	0.9677	PAIRED	34000103	ENSBTAG00000048919		other	0	0	0
ERS2967906	Mammary	Holstein	Bos taurus	PRJEB30263	F	0.9677	PAIRED	34000103	ENSBTAG00000049223	SPTSSB	phospholipid and sphingolipid synthesis	0	0	0
ERS2967906	Mammary	Holstein	Bos taurus	PRJEB30263	F	0.9677	PAIRED	34000103	ENSBTAG00000049666	CYP3A28	other	3	0.076439	0.0736583
ERS2967906	Mammary	Holstein	Bos taurus	PRJEB30263	F	0.9677	PAIRED	34000103	ENSBTAG00000049685	PTDSS2	other	276	5.33573	1.84621
ERS2967906	Mammary	Holstein	Bos taurus	PRJEB30263	F	0.9677	PAIRED	34000103	ENSBTAG00000049777		availability of building blocks	0	0	0
ERS2967906	Mammary	Holstein	Bos taurus	PRJEB30263	F	0.9677	PAIRED	34000103	ENSBTAG00000050243	FKRP	other	224	2.87724	1.35512
ERS2967906	Mammary	Holstein	Bos taurus	PRJEB30263	F	0.9677	PAIRED	34000103	ENSBTAG00000050633	PLA2G2F	other	0	0	0
ERS2967906	Mammary	Holstein	Bos taurus	PRJEB30263	F	0.9677	PAIRED	34000103	ENSBTAG00000050719		other	8	0.364524	0.310806
ERS2967906	Mammary	Holstein	Bos taurus	PRJEB30263	F	0.9677	PAIRED	34000103	ENSBTAG00000051556		other	0	0	0
ERS2967906	Mammary	Holstein	Bos taurus	PRJEB30263	F	0.9677	PAIRED	34000103	ENSBTAG00000051758		other	2	0.0893891	0.0856171
ERS2967906	Mammary	Holstein	Bos taurus	PRJEB30263	F	0.9677	PAIRED	34000103	ENSBTAG00000052131		other	0	0	0
ERS2967906	Mammary	Holstein	Bos taurus	PRJEB30263	F	0.9677	PAIRED	34000103	ENSBTAG00000052173		other	46	0.432693	0.359556
ERS2967906	Mammary	Holstein	Bos taurus	PRJEB30263	F	0.9677	PAIRED	34000103	ENSBTAG00000052665	CYP3A74	other	70	1.36818	0.86212
ERS2967906	Mammary	Holstein	Bos taurus	PRJEB30263	F	0.9677	PAIRED	34000103	ENSBTAG00000052796		other	0	0	0
ERS2967906	Mammary	Holstein	Bos taurus	PRJEB30263	F	0.9677	PAIRED	34000103	ENSBTAG00000053003	GPX4	other	1545	86.4854	4.47147
ERS2967906	Mammary	Holstein	Bos taurus	PRJEB30263	F	0.9677	PAIRED	34000103	ENSBTAG00000053007	ITPKB	other	2680	33.5202	3.54154
ERS2967906	Mammary	Holstein	Bos taurus	PRJEB30263	F	0.9677	PAIRED	34000103	ENSBTAG00000053374	NUS1	other	400	5.54796	1.87915
ERS2967906	Mammary	Holstein	Bos taurus	PRJEB30263	F	0.9677	PAIRED	34000103	ENSBTAG00000053587	ST6GALNAC3	other	103	2.54744	1.26623
ERS2967906	Mammary	Holstein	Bos taurus	PRJEB30263	F	0.9677	PAIRED	34000103	ENSBTAG00000054195	GPX1	other	1327	75.5149	4.33748
ERS2967906	Mammary	Holstein	Bos taurus	PRJEB30263	F	0.9677	PAIRED	34000103	ENSBTAG00000054680	ST3GAL2	other	566	7.67044	2.15992
ERS2967906	Mammary	Holstein	Bos taurus	PRJEB30263	F	0.9677	PAIRED	34000103	ENSBTAG00000054910		other	7	0.623017	0.484287
ERS2967906	Mammary	Holstein	Bos taurus	PRJEB30263	F	0.9677	PAIRED	34000103	ENSBTAG00000055207	SCD	elongases and desturases	99811	1007.38	6.9161
ERS2967907	Mammary	Holstein	Bos taurus	PRJEB30263	F	0.9538	PAIRED	34069489	ENSBTAG00000000013	PRKAA1	other	492	6.46766	2.01058
ERS2967907	Mammary	Holstein	Bos taurus	PRJEB30263	F	0.9538	PAIRED	34069489	ENSBTAG00000000065	CRLS1	other	303	9.36552	2.33849
ERS2967907	Mammary	Holstein	Bos taurus	PRJEB30263	F	0.9538	PAIRED	34069489	ENSBTAG00000000071	PMP2	other	9	0.362522	0.309337
ERS2967907	Mammary	Holstein	Bos taurus	PRJEB30263	F	0.9538	PAIRED	34069489	ENSBTAG00000000081	CERT1	other	716	17.0375	2.89245
ERS2967907	Mammary	Holstein	Bos taurus	PRJEB30263	F	0.9538	PAIRED	34069489	ENSBTAG00000000085	CYP1A2	other	17	0.500313	0.405674
ERS2967907	Mammary	Holstein	Bos taurus	PRJEB30263	F	0.9538	PAIRED	34069489	ENSBTAG00000000087	HSD17B12	other	2058	46.0675	3.85158
ERS2967907	Mammary	Holstein	Bos taurus	PRJEB30263	F	0.9538	PAIRED	34069489	ENSBTAG00000000099	CERS2	other	7023	187.705	5.24018
ERS2967907	Mammary	Holstein	Bos taurus	PRJEB30263	F	0.9538	PAIRED	34069489	ENSBTAG00000000115	VPS54	other	733	11.6172	2.53506
ERS2967907	Mammary	Holstein	Bos taurus	PRJEB30263	F	0.9538	PAIRED	34069489	ENSBTAG00000000123	HAO2	other	3	0.0733764	0.0708091
ERS2967907	Mammary	Holstein	Bos taurus	PRJEB30263	F	0.9538	PAIRED	34069489	ENSBTAG00000000140	EPHX1	other	1356	43.6076	3.7979
ERS2967907	Mammary	Holstein	Bos taurus	PRJEB30263	F	0.9538	PAIRED	34069489	ENSBTAG00000000322	CD2AP	other	2479	27.1897	3.33896
ERS2967907	Mammary	Holstein	Bos taurus	PRJEB30263	F	0.9538	PAIRED	34069489	ENSBTAG00000000437	FFAR4	other	0	0	0
ERS2967907	Mammary	Holstein	Bos taurus	PRJEB30263	F	0.9538	PAIRED	34069489	ENSBTAG00000000442	RBP4	other	256	15.7116	2.8161
ERS2967907	Mammary	Holstein	Bos taurus	PRJEB30263	F	0.9538	PAIRED	34069489	ENSBTAG00000000578	ABHD16A	other	1679	40.9823	3.73725
ERS2967907	Mammary	Holstein	Bos taurus	PRJEB30263	F	0.9538	PAIRED	34069489	ENSBTAG00000000675	PGS1	phospholipid and sphingolipid synthesis	966	14.5302	2.74279
ERS2967907	Mammary	Holstein	Bos taurus	PRJEB30263	F	0.9538	PAIRED	34069489	ENSBTAG00000000690	THEM5	thioesterases	0	0	0
ERS2967907	Mammary	Holstein	Bos taurus	PRJEB30263	F	0.9538	PAIRED	34069489	ENSBTAG00000000710	PIP5K1C	other	694	11.795	2.54906
ERS2967907	Mammary	Holstein	Bos taurus	PRJEB30263	F	0.9538	PAIRED	34069489	ENSBTAG00000000717	PLPP2	other	751	23.3703	3.19337
ERS2967907	Mammary	Holstein	Bos taurus	PRJEB30263	F	0.9538	PAIRED	34069489	ENSBTAG00000000765	PNLIPRP2	other	0	0	0
ERS2967907	Mammary	Holstein	Bos taurus	PRJEB30263	F	0.9538	PAIRED	34069489	ENSBTAG00000000817	SYNJ2	other	935	9.9248	2.39104
ERS2967907	Mammary	Holstein	Bos taurus	PRJEB30263	F	0.9538	PAIRED	34069489	ENSBTAG00000000944	LPCAT1	phospholipid and sphingolipid synthesis	554	9.40223	2.34202
ERS2967907	Mammary	Holstein	Bos taurus	PRJEB30263	F	0.9538	PAIRED	34069489	ENSBTAG00000001013	SLC30A5	other	1652	31.9139	3.49389
ERS2967907	Mammary	Holstein	Bos taurus	PRJEB30263	F	0.9538	PAIRED	34069489	ENSBTAG00000001021	CYP1A1	other	20	0.408596	0.342593
ERS2967907	Mammary	Holstein	Bos taurus	PRJEB30263	F	0.9538	PAIRED	34069489	ENSBTAG00000001026	BCO1	other	0	0	0
ERS2967907	Mammary	Holstein	Bos taurus	PRJEB30263	F	0.9538	PAIRED	34069489	ENSBTAG00000001030	MTMR3	other	1658	13.4149	2.66826
ERS2967907	Mammary	Holstein	Bos taurus	PRJEB30263	F	0.9538	PAIRED	34069489	ENSBTAG00000001050	LDLRAP1	other	568	27.2599	3.34144
ERS2967907	Mammary	Holstein	Bos taurus	PRJEB30263	F	0.9538	PAIRED	34069489	ENSBTAG00000001124	GALC	other	236	4.88331	1.77212
ERS2967907	Mammary	Holstein	Bos taurus	PRJEB30263	F	0.9538	PAIRED	34069489	ENSBTAG00000001156	ST3GAL1	other	270	10.4794	2.44055
ERS2967907	Mammary	Holstein	Bos taurus	PRJEB30263	F	0.9538	PAIRED	34069489	ENSBTAG00000001299	CYP7B1	other	20	0.714859	0.539331
ERS2967907	Mammary	Holstein	Bos taurus	PRJEB30263	F	0.9538	PAIRED	34069489	ENSBTAG00000001354	INPP5E	other	103	1.86535	1.05269
ERS2967907	Mammary	Holstein	Bos taurus	PRJEB30263	F	0.9538	PAIRED	34069489	ENSBTAG00000001390	B4GALT4	other	383	11.1562	2.49784
ERS2967907	Mammary	Holstein	Bos taurus	PRJEB30263	F	0.9538	PAIRED	34069489	ENSBTAG00000001417	ACSM1	acyl-CoA synthase	1035	30.3405	3.44491
ERS2967907	Mammary	Holstein	Bos taurus	PRJEB30263	F	0.9538	PAIRED	34069489	ENSBTAG00000001420	ABHD12	other	3981	110.1	4.71043
ERS2967907	Mammary	Holstein	Bos taurus	PRJEB30263	F	0.9538	PAIRED	34069489	ENSBTAG00000001443	CYP21A1P	other	3	0.124195	0.117067
ERS2967907	Mammary	Holstein	Bos taurus	PRJEB30263	F	0.9538	PAIRED	34069489	ENSBTAG00000001444	TNXB	other	1591	6.85476	2.06112
ERS2967907	Mammary	Holstein	Bos taurus	PRJEB30263	F	0.9538	PAIRED	34069489	ENSBTAG00000001478	DESI2	other	202	13.9149	2.70236
ERS2967907	Mammary	Holstein	Bos taurus	PRJEB30263	F	0.9538	PAIRED	34069489	ENSBTAG00000001535	LIPH	other	29	0.730263	0.548274
ERS2967907	Mammary	Holstein	Bos taurus	PRJEB30263	F	0.9538	PAIRED	34069489	ENSBTAG00000001589	TM9SF2	other	4113	81.111	4.40807
ERS2967907	Mammary	Holstein	Bos taurus	PRJEB30263	F	0.9538	PAIRED	34069489	ENSBTAG00000001592	INSIG1	other	9515	178.608	5.19078
ERS2967907	Mammary	Holstein	Bos taurus	PRJEB30263	F	0.9538	PAIRED	34069489	ENSBTAG00000001658	AKR1D1	other	1	0.028179	0.0277893
ERS2967907	Mammary	Holstein	Bos taurus	PRJEB30263	F	0.9538	PAIRED	34069489	ENSBTAG00000001675	ITPKA	other	27	0.898318	0.640968
ERS2967907	Mammary	Holstein	Bos taurus	PRJEB30263	F	0.9538	PAIRED	34069489	ENSBTAG00000001724	PTGR3	other	441	11.931	2.55963
ERS2967907	Mammary	Holstein	Bos taurus	PRJEB30263	F	0.9538	PAIRED	34069489	ENSBTAG00000001727	PRXL2B	other	730	47.0791	3.87285
ERS2967907	Mammary	Holstein	Bos taurus	PRJEB30263	F	0.9538	PAIRED	34069489	ENSBTAG00000001776	SIRT2	other	2451	68.0383	4.23466
ERS2967907	Mammary	Holstein	Bos taurus	PRJEB30263	F	0.9538	PAIRED	34069489	ENSBTAG00000001868	PCYT2	phospholipid and sphingolipid synthesis	1033	32.6569	3.51622
ERS2967907	Mammary	Holstein	Bos taurus	PRJEB30263	F	0.9538	PAIRED	34069489	ENSBTAG00000001915	APOH	other	27	1.15296	0.766843
ERS2967907	Mammary	Holstein	Bos taurus	PRJEB30263	F	0.9538	PAIRED	34069489	ENSBTAG00000001932	CRAT	availability of building blocks	1292	28.4512	3.38273
ERS2967907	Mammary	Holstein	Bos taurus	PRJEB30263	F	0.9538	PAIRED	34069489	ENSBTAG00000001936	PCK1	other	25	0.500461	0.405773
ERS2967907	Mammary	Holstein	Bos taurus	PRJEB30263	F	0.9538	PAIRED	34069489	ENSBTAG00000001950	RDH11	other	1914	44.2557	3.81233
ERS2967907	Mammary	Holstein	Bos taurus	PRJEB30263	F	0.9538	PAIRED	34069489	ENSBTAG00000001992	CYP51A1	other	1940	41.9466	3.75996
ERS2967907	Mammary	Holstein	Bos taurus	PRJEB30263	F	0.9538	PAIRED	34069489	ENSBTAG00000002010	PI4K2A	other	886	14.2426	2.72409
ERS2967907	Mammary	Holstein	Bos taurus	PRJEB30263	F	0.9538	PAIRED	34069489	ENSBTAG00000002048	PTPN11	other	640	17.4733	2.91633
ERS2967907	Mammary	Holstein	Bos taurus	PRJEB30263	F	0.9538	PAIRED	34069489	ENSBTAG00000002101	GDE1	other	849	28.7931	3.39428
ERS2967907	Mammary	Holstein	Bos taurus	PRJEB30263	F	0.9538	PAIRED	34069489	ENSBTAG00000002103	PLCG2	other	149	1.7511	1.012
ERS2967907	Mammary	Holstein	Bos taurus	PRJEB30263	F	0.9538	PAIRED	34069489	ENSBTAG00000002112	INSIG2	other	152	4.52022	1.70842
ERS2967907	Mammary	Holstein	Bos taurus	PRJEB30263	F	0.9538	PAIRED	34069489	ENSBTAG00000002128	MPPE1	other	1238	33.7074	3.54695
ERS2967907	Mammary	Holstein	Bos taurus	PRJEB30263	F	0.9538	PAIRED	34069489	ENSBTAG00000002177	PIKFYVE	other	379	2.97451	1.3799
ERS2967907	Mammary	Holstein	Bos taurus	PRJEB30263	F	0.9538	PAIRED	34069489	ENSBTAG00000002220	SPTLC1	phospholipid and sphingolipid synthesis	3585	80.6422	4.40235
ERS2967907	Mammary	Holstein	Bos taurus	PRJEB30263	F	0.9538	PAIRED	34069489	ENSBTAG00000002295	ATF2	other	869	27.0706	3.33472
ERS2967907	Mammary	Holstein	Bos taurus	PRJEB30263	F	0.9538	PAIRED	34069489	ENSBTAG00000002363	SESN2	other	265	4.48979	1.70289
ERS2967907	Mammary	Holstein	Bos taurus	PRJEB30263	F	0.9538	PAIRED	34069489	ENSBTAG00000002413	MCAT	availability of building blocks	611	14.6795	2.75235
ERS2967907	Mammary	Holstein	Bos taurus	PRJEB30263	F	0.9538	PAIRED	34069489	ENSBTAG00000002419	PIGM	other	1104	7.33397	2.12034
ERS2967907	Mammary	Holstein	Bos taurus	PRJEB30263	F	0.9538	PAIRED	34069489	ENSBTAG00000002454	ALG2	other	230	5.91917	1.9343
ERS2967907	Mammary	Holstein	Bos taurus	PRJEB30263	F	0.9538	PAIRED	34069489	ENSBTAG00000002464	PLCH2	other	459	5.20761	1.82578
ERS2967907	Mammary	Holstein	Bos taurus	PRJEB30263	F	0.9538	PAIRED	34069489	ENSBTAG00000002490	CHPT1	other	3606	145.055	4.98398
ERS2967907	Mammary	Holstein	Bos taurus	PRJEB30263	F	0.9538	PAIRED	34069489	ENSBTAG00000002497	ELOVL2	elongases and desturases	12	0.353511	0.302702
ERS2967907	Mammary	Holstein	Bos taurus	PRJEB30263	F	0.9538	PAIRED	34069489	ENSBTAG00000002503	BSCL2	other	1126	40.587	3.72779
ERS2967907	Mammary	Holstein	Bos taurus	PRJEB30263	F	0.9538	PAIRED	34069489	ENSBTAG00000002507	ATP5F1A	other	8003	249.696	5.52424
ERS2967907	Mammary	Holstein	Bos taurus	PRJEB30263	F	0.9538	PAIRED	34069489	ENSBTAG00000002526	BDH2	other	859	38.2987	3.67119
ERS2967907	Mammary	Holstein	Bos taurus	PRJEB30263	F	0.9538	PAIRED	34069489	ENSBTAG00000002699	KIT	other	605	7.01619	2.08146
ERS2967907	Mammary	Holstein	Bos taurus	PRJEB30263	F	0.9538	PAIRED	34069489	ENSBTAG00000002700		other	0	0	0
ERS2967907	Mammary	Holstein	Bos taurus	PRJEB30263	F	0.9538	PAIRED	34069489	ENSBTAG00000002747	ABCA5	other	461	4.46444	1.69826
ERS2967907	Mammary	Holstein	Bos taurus	PRJEB30263	F	0.9538	PAIRED	34069489	ENSBTAG00000002748	PIP4P1	other	1017	34.6087	3.57259
ERS2967907	Mammary	Holstein	Bos taurus	PRJEB30263	F	0.9538	PAIRED	34069489	ENSBTAG00000002765	CYP24A1	other	32	1.09083	0.737563
ERS2967907	Mammary	Holstein	Bos taurus	PRJEB30263	F	0.9538	PAIRED	34069489	ENSBTAG00000002827	ACAT2	availability of building blocks	326	12.3791	2.59369
ERS2967907	Mammary	Holstein	Bos taurus	PRJEB30263	F	0.9538	PAIRED	34069489	ENSBTAG00000002843	ACOT4	thioesterases	158	5.86527	1.92648
ERS2967907	Mammary	Holstein	Bos taurus	PRJEB30263	F	0.9538	PAIRED	34069489	ENSBTAG00000003063	SYNJ1	other	607	5.76418	1.91164
ERS2967907	Mammary	Holstein	Bos taurus	PRJEB30263	F	0.9538	PAIRED	34069489	ENSBTAG00000003068	MSMO1	other	2920	96.0797	4.57553
ERS2967907	Mammary	Holstein	Bos taurus	PRJEB30263	F	0.9538	PAIRED	34069489	ENSBTAG00000003072	ACADVL	availability of building blocks	3537	92.3412	4.53626
ERS2967907	Mammary	Holstein	Bos taurus	PRJEB30263	F	0.9538	PAIRED	34069489	ENSBTAG00000003073	NAA40	other	623	10.4868	2.44119
ERS2967907	Mammary	Holstein	Bos taurus	PRJEB30263	F	0.9538	PAIRED	34069489	ENSBTAG00000003108	SRD5A2	other	0	0	0
ERS2967907	Mammary	Holstein	Bos taurus	PRJEB30263	F	0.9538	PAIRED	34069489	ENSBTAG00000003115	KBTBD2	other	835	16.2148	2.84577
ERS2967907	Mammary	Holstein	Bos taurus	PRJEB30263	F	0.9538	PAIRED	34069489	ENSBTAG00000003116	MTMR6	other	1269	21.1223	3.09658
ERS2967907	Mammary	Holstein	Bos taurus	PRJEB30263	F	0.9538	PAIRED	34069489	ENSBTAG00000003199	SLC35C1	other	804	15.6128	2.81017
ERS2967907	Mammary	Holstein	Bos taurus	PRJEB30263	F	0.9538	PAIRED	34069489	ENSBTAG00000003234	HSD17B2	other	1	0.0263145	0.0259742
ERS2967907	Mammary	Holstein	Bos taurus	PRJEB30263	F	0.9538	PAIRED	34069489	ENSBTAG00000003235	DHDDS	other	498	14.2281	2.72314
ERS2967907	Mammary	Holstein	Bos taurus	PRJEB30263	F	0.9538	PAIRED	34069489	ENSBTAG00000003242	ACAD9	availability of building blocks	388	10.5019	2.44251
ERS2967907	Mammary	Holstein	Bos taurus	PRJEB30263	F	0.9538	PAIRED	34069489	ENSBTAG00000003264	NR1H2	other	1689	49.1259	3.91454
ERS2967907	Mammary	Holstein	Bos taurus	PRJEB30263	F	0.9538	PAIRED	34069489	ENSBTAG00000003359	ELOVL5	elongases and desturases	449	8.881	2.29061
ERS2967907	Mammary	Holstein	Bos taurus	PRJEB30263	F	0.9538	PAIRED	34069489	ENSBTAG00000003388	DPM2	other	1427	101.463	4.6295
ERS2967907	Mammary	Holstein	Bos taurus	PRJEB30263	F	0.9538	PAIRED	34069489	ENSBTAG00000003434	CERS4	other	65	2.38327	1.21884
ERS2967907	Mammary	Holstein	Bos taurus	PRJEB30263	F	0.9538	PAIRED	34069489	ENSBTAG00000003496	AIG1	other	290	8.13349	2.21195
ERS2967907	Mammary	Holstein	Bos taurus	PRJEB30263	F	0.9538	PAIRED	34069489	ENSBTAG00000003501	SACM1L	other	1221	20.3631	3.06166
ERS2967907	Mammary	Holstein	Bos taurus	PRJEB30263	F	0.9538	PAIRED	34069489	ENSBTAG00000003529		other	4	0.0651789	0.0631428
ERS2967907	Mammary	Holstein	Bos taurus	PRJEB30263	F	0.9538	PAIRED	34069489	ENSBTAG00000003535	DPM3	other	479	69.8649	4.26077
ERS2967907	Mammary	Holstein	Bos taurus	PRJEB30263	F	0.9538	PAIRED	34069489	ENSBTAG00000003632	CYP39A1	other	93	2.03444	1.11003
ERS2967907	Mammary	Holstein	Bos taurus	PRJEB30263	F	0.9538	PAIRED	34069489	ENSBTAG00000003636	LIPA	other	624	14.9979	2.77246
ERS2967907	Mammary	Holstein	Bos taurus	PRJEB30263	F	0.9538	PAIRED	34069489	ENSBTAG00000003709	ITGB8	other	61	1.10876	0.746101
ERS2967907	Mammary	Holstein	Bos taurus	PRJEB30263	F	0.9538	PAIRED	34069489	ENSBTAG00000003718	HACL1	availability of building blocks	334	9.07734	2.31029
ERS2967907	Mammary	Holstein	Bos taurus	PRJEB30263	F	0.9538	PAIRED	34069489	ENSBTAG00000003746	SCP2	other	2548	53.4086	3.99652
ERS2967907	Mammary	Holstein	Bos taurus	PRJEB30263	F	0.9538	PAIRED	34069489	ENSBTAG00000003884	FAM120B	other	587	9.0461	2.30718
ERS2967907	Mammary	Holstein	Bos taurus	PRJEB30263	F	0.9538	PAIRED	34069489	ENSBTAG00000003885	PEX2	availability of building blocks	712	10.3571	2.42984
ERS2967907	Mammary	Holstein	Bos taurus	PRJEB30263	F	0.9538	PAIRED	34069489	ENSBTAG00000003898	HMGCS2	availability of building blocks	11	0.324532	0.28106
ERS2967907	Mammary	Holstein	Bos taurus	PRJEB30263	F	0.9538	PAIRED	34069489	ENSBTAG00000003942	PIP4K2C	other	3777	80.241	4.39742
ERS2967907	Mammary	Holstein	Bos taurus	PRJEB30263	F	0.9538	PAIRED	34069489	ENSBTAG00000003943	TTC39B	other	59	1.10438	0.744019
ERS2967907	Mammary	Holstein	Bos taurus	PRJEB30263	F	0.9538	PAIRED	34069489	ENSBTAG00000003948	FDPS	other	3268	100.078	4.6159
ERS2967907	Mammary	Holstein	Bos taurus	PRJEB30263	F	0.9538	PAIRED	34069489	ENSBTAG00000004018	DGKA	other	588	12.5141	2.60374
ERS2967907	Mammary	Holstein	Bos taurus	PRJEB30263	F	0.9538	PAIRED	34069489	ENSBTAG00000004059	SOAT1	other	969	24.4732	3.23763
ERS2967907	Mammary	Holstein	Bos taurus	PRJEB30263	F	0.9538	PAIRED	34069489	ENSBTAG00000004076	OXER1	other	0	0	0
ERS2967907	Mammary	Holstein	Bos taurus	PRJEB30263	F	0.9538	PAIRED	34069489	ENSBTAG00000004178	ACOX2	availability of building blocks	492	10.8184	2.46966
ERS2967907	Mammary	Holstein	Bos taurus	PRJEB30263	F	0.9538	PAIRED	34069489	ENSBTAG00000004238	TACC1	other	226	3.93177	1.5957
ERS2967907	Mammary	Holstein	Bos taurus	PRJEB30263	F	0.9538	PAIRED	34069489	ENSBTAG00000004248	MLYCD	availability of building blocks	537	19.5692	3.02379
ERS2967907	Mammary	Holstein	Bos taurus	PRJEB30263	F	0.9538	PAIRED	34069489	ENSBTAG00000004281	ACSS1	acyl-CoA synthase	13963	320.37	5.77259
ERS2967907	Mammary	Holstein	Bos taurus	PRJEB30263	F	0.9538	PAIRED	34069489	ENSBTAG00000004297	ACOXL	availability of building blocks	0	0	0
ERS2967907	Mammary	Holstein	Bos taurus	PRJEB30263	F	0.9538	PAIRED	34069489	ENSBTAG00000004303	SLC27A2	other	4	0.0825103	0.0792827
ERS2967907	Mammary	Holstein	Bos taurus	PRJEB30263	F	0.9538	PAIRED	34069489	ENSBTAG00000004344	ACSL1	acyl-CoA synthase	17399	259.549	5.56279
ERS2967907	Mammary	Holstein	Bos taurus	PRJEB30263	F	0.9538	PAIRED	34069489	ENSBTAG00000004347	ADGRF5	other	2467	26.3507	3.30874
ERS2967907	Mammary	Holstein	Bos taurus	PRJEB30263	F	0.9538	PAIRED	34069489	ENSBTAG00000004364	THNSL2	other	42	0.912089	0.648196
ERS2967907	Mammary	Holstein	Bos taurus	PRJEB30263	F	0.9538	PAIRED	34069489	ENSBTAG00000004384	APOF	other	6	0.2063	0.187558
ERS2967907	Mammary	Holstein	Bos taurus	PRJEB30263	F	0.9538	PAIRED	34069489	ENSBTAG00000004386	SOCS1	other	41	0.908901	0.646528
ERS2967907	Mammary	Holstein	Bos taurus	PRJEB30263	F	0.9538	PAIRED	34069489	ENSBTAG00000004418	PLA2G2E	other	0	0	0
ERS2967907	Mammary	Holstein	Bos taurus	PRJEB30263	F	0.9538	PAIRED	34069489	ENSBTAG00000004422	ALG14	other	671	22.5132	3.15756
ERS2967907	Mammary	Holstein	Bos taurus	PRJEB30263	F	0.9538	PAIRED	34069489	ENSBTAG00000004430	SGPP1	other	296	5.24907	1.83243
ERS2967907	Mammary	Holstein	Bos taurus	PRJEB30263	F	0.9538	PAIRED	34069489	ENSBTAG00000004442	AGPAT1	TAG synthesis	8702	232.475	5.45308
ERS2967907	Mammary	Holstein	Bos taurus	PRJEB30263	F	0.9538	PAIRED	34069489	ENSBTAG00000004449	DGKE	other	84	1.7521	1.01237
ERS2967907	Mammary	Holstein	Bos taurus	PRJEB30263	F	0.9538	PAIRED	34069489	ENSBTAG00000004471	ST3GAL6	other	293	3.75648	1.55951
ERS2967907	Mammary	Holstein	Bos taurus	PRJEB30263	F	0.9538	PAIRED	34069489	ENSBTAG00000004494	B4GALNT1	other	70	1.69337	0.990793
ERS2967907	Mammary	Holstein	Bos taurus	PRJEB30263	F	0.9538	PAIRED	34069489	ENSBTAG00000004555	LRP2	other	57	0.224444	0.202487
ERS2967907	Mammary	Holstein	Bos taurus	PRJEB30263	F	0.9538	PAIRED	34069489	ENSBTAG00000004557	DHRS9	other	33	1.30545	0.835275
ERS2967907	Mammary	Holstein	Bos taurus	PRJEB30263	F	0.9538	PAIRED	34069489	ENSBTAG00000004574	UGT8	other	2	0.0289728	0.028561
ERS2967907	Mammary	Holstein	Bos taurus	PRJEB30263	F	0.9538	PAIRED	34069489	ENSBTAG00000004575	HYCC1	other	543	11.6186	2.53517
ERS2967907	Mammary	Holstein	Bos taurus	PRJEB30263	F	0.9538	PAIRED	34069489	ENSBTAG00000004591	PLPPR5	other	40	1.33756	0.849106
ERS2967907	Mammary	Holstein	Bos taurus	PRJEB30263	F	0.9538	PAIRED	34069489	ENSBTAG00000004636	PLEKHA1	other	933	23.7652	3.20944
ERS2967907	Mammary	Holstein	Bos taurus	PRJEB30263	F	0.9538	PAIRED	34069489	ENSBTAG00000004647	UCP1	other	0	0	0
ERS2967907	Mammary	Holstein	Bos taurus	PRJEB30263	F	0.9538	PAIRED	34069489	ENSBTAG00000004688	DHCR24	other	2981	64.7602	4.18601
ERS2967907	Mammary	Holstein	Bos taurus	PRJEB30263	F	0.9538	PAIRED	34069489	ENSBTAG00000004772	THEM4	thioesterases	80	3.71972	1.55175
ERS2967907	Mammary	Holstein	Bos taurus	PRJEB30263	F	0.9538	PAIRED	34069489	ENSBTAG00000004855	PRDX6	other	2658	93.4372	4.54793
ERS2967907	Mammary	Holstein	Bos taurus	PRJEB30263	F	0.9538	PAIRED	34069489	ENSBTAG00000004860	SLC27A6	other	4800	109.208	4.70237
ERS2967907	Mammary	Holstein	Bos taurus	PRJEB30263	F	0.9538	PAIRED	34069489	ENSBTAG00000004893	ACOX3	availability of building blocks	454	9.13435	2.31593
ERS2967907	Mammary	Holstein	Bos taurus	PRJEB30263	F	0.9538	PAIRED	34069489	ENSBTAG00000004922	AGPAT5	TAG synthesis	241	6.18625	1.97217
ERS2967907	Mammary	Holstein	Bos taurus	PRJEB30263	F	0.9538	PAIRED	34069489	ENSBTAG00000004982	GPLD1	other	5	0.102606	0.0976762
ERS2967907	Mammary	Holstein	Bos taurus	PRJEB30263	F	0.9538	PAIRED	34069489	ENSBTAG00000005033	TLCD3B	other	0	0	0
ERS2967907	Mammary	Holstein	Bos taurus	PRJEB30263	F	0.9538	PAIRED	34069489	ENSBTAG00000005063	THEM6	thioesterases	19	0.486875	0.396676
ERS2967907	Mammary	Holstein	Bos taurus	PRJEB30263	F	0.9538	PAIRED	34069489	ENSBTAG00000005069	TM7SF2	other	476	17.2829	2.90596
ERS2967907	Mammary	Holstein	Bos taurus	PRJEB30263	F	0.9538	PAIRED	34069489	ENSBTAG00000005091	DGKG	other	12	0.19737	0.180127
ERS2967907	Mammary	Holstein	Bos taurus	PRJEB30263	F	0.9538	PAIRED	34069489	ENSBTAG00000005093	CES2	other	623	18.3894	2.96473
ERS2967907	Mammary	Holstein	Bos taurus	PRJEB30263	F	0.9538	PAIRED	34069489	ENSBTAG00000005144	PNPLA2	other	648	18.6117	2.97612
ERS2967907	Mammary	Holstein	Bos taurus	PRJEB30263	F	0.9538	PAIRED	34069489	ENSBTAG00000005183	MVK	other	2418	62.5524	4.15186
ERS2967907	Mammary	Holstein	Bos taurus	PRJEB30263	F	0.9538	PAIRED	34069489	ENSBTAG00000005257	PEX13	availability of building blocks	226	6.51305	2.01664
ERS2967907	Mammary	Holstein	Bos taurus	PRJEB30263	F	0.9538	PAIRED	34069489	ENSBTAG00000005259	UCP3	other	0	0	0
ERS2967907	Mammary	Holstein	Bos taurus	PRJEB30263	F	0.9538	PAIRED	34069489	ENSBTAG00000005260	SPP1	other	39412	1597.23	7.37665
ERS2967907	Mammary	Holstein	Bos taurus	PRJEB30263	F	0.9538	PAIRED	34069489	ENSBTAG00000005268	PLA2G4D	other	0	0	0
ERS2967907	Mammary	Holstein	Bos taurus	PRJEB30263	F	0.9538	PAIRED	34069489	ENSBTAG00000005287	CYP7A1	other	1	0.0202977	0.0200945
ERS2967907	Mammary	Holstein	Bos taurus	PRJEB30263	F	0.9538	PAIRED	34069489	ENSBTAG00000005299	EDNRB	other	314	10.2808	2.4231
ERS2967907	Mammary	Holstein	Bos taurus	PRJEB30263	F	0.9538	PAIRED	34069489	ENSBTAG00000005371	DPAGT1	other	2003	53.6788	4.00148
ERS2967907	Mammary	Holstein	Bos taurus	PRJEB30263	F	0.9538	PAIRED	34069489	ENSBTAG00000005479	LIPC	other	6	0.16174	0.149919
ERS2967907	Mammary	Holstein	Bos taurus	PRJEB30263	F	0.9538	PAIRED	34069489	ENSBTAG00000005498	SQLE	other	5285	146.436	4.99339
ERS2967907	Mammary	Holstein	Bos taurus	PRJEB30263	F	0.9538	PAIRED	34069489	ENSBTAG00000005503	PRMT2	other	800	20.2736	3.05747
ERS2967907	Mammary	Holstein	Bos taurus	PRJEB30263	F	0.9538	PAIRED	34069489	ENSBTAG00000005565	CLN6	other	754	22.2013	3.14421
ERS2967907	Mammary	Holstein	Bos taurus	PRJEB30263	F	0.9538	PAIRED	34069489	ENSBTAG00000005623	SOAT2	other	0	0	0
ERS2967907	Mammary	Holstein	Bos taurus	PRJEB30263	F	0.9538	PAIRED	34069489	ENSBTAG00000005652	ALG3	other	283	11.3457	2.51331
ERS2967907	Mammary	Holstein	Bos taurus	PRJEB30263	F	0.9538	PAIRED	34069489	ENSBTAG00000005665	CRK	other	2988	46.4674	3.86004
ERS2967907	Mammary	Holstein	Bos taurus	PRJEB30263	F	0.9538	PAIRED	34069489	ENSBTAG00000005685	HSD11B2	other	26	0.831205	0.604974
ERS2967907	Mammary	Holstein	Bos taurus	PRJEB30263	F	0.9538	PAIRED	34069489	ENSBTAG00000005709	ABHD3	other	486	15.1633	2.78275
ERS2967907	Mammary	Holstein	Bos taurus	PRJEB30263	F	0.9538	PAIRED	34069489	ENSBTAG00000005716	CRABP2	other	173	6.61558	2.0302
ERS2967907	Mammary	Holstein	Bos taurus	PRJEB30263	F	0.9538	PAIRED	34069489	ENSBTAG00000005730	GPAT4	TAG synthesis	8354	217.149	5.38518
ERS2967907	Mammary	Holstein	Bos taurus	PRJEB30263	F	0.9538	PAIRED	34069489	ENSBTAG00000005734	GATA6	other	14	0.277557	0.24495
ERS2967907	Mammary	Holstein	Bos taurus	PRJEB30263	F	0.9538	PAIRED	34069489	ENSBTAG00000005738	ATP8B1	other	670	9.60328	2.36116
ERS2967907	Mammary	Holstein	Bos taurus	PRJEB30263	F	0.9538	PAIRED	34069489	ENSBTAG00000005744	COQ2	other	1921	74.125	4.31915
ERS2967907	Mammary	Holstein	Bos taurus	PRJEB30263	F	0.9538	PAIRED	34069489	ENSBTAG00000005769	NPHP3	other	175	2.42725	1.23176
ERS2967907	Mammary	Holstein	Bos taurus	PRJEB30263	F	0.9538	PAIRED	34069489	ENSBTAG00000005827	FIG4	other	630	9.98476	2.39651
ERS2967907	Mammary	Holstein	Bos taurus	PRJEB30263	F	0.9538	PAIRED	34069489	ENSBTAG00000005893	TMEM68	other	1228	25.632	3.28211
ERS2967907	Mammary	Holstein	Bos taurus	PRJEB30263	F	0.9538	PAIRED	34069489	ENSBTAG00000005903	LRP5	other	1664	16.332	2.85255
ERS2967907	Mammary	Holstein	Bos taurus	PRJEB30263	F	0.9538	PAIRED	34069489	ENSBTAG00000005910	LEPR	other	1	0.0153315	0.0152152
ERS2967907	Mammary	Holstein	Bos taurus	PRJEB30263	F	0.9538	PAIRED	34069489	ENSBTAG00000005964	PIGG	other	307	4.45923	1.69731
ERS2967907	Mammary	Holstein	Bos taurus	PRJEB30263	F	0.9538	PAIRED	34069489	ENSBTAG00000005976	HSD17B7	other	1624	43.4049	3.79335
ERS2967907	Mammary	Holstein	Bos taurus	PRJEB30263	F	0.9538	PAIRED	34069489	ENSBTAG00000006052	PLCD3	other	368	6.87106	2.06319
ERS2967907	Mammary	Holstein	Bos taurus	PRJEB30263	F	0.9538	PAIRED	34069489	ENSBTAG00000006066	CDS2	other	2148	32.4978	3.51148
ERS2967907	Mammary	Holstein	Bos taurus	PRJEB30263	F	0.9538	PAIRED	34069489	ENSBTAG00000006099	PIP5K1A	other	1711	27.4307	3.34747
ERS2967907	Mammary	Holstein	Bos taurus	PRJEB30263	F	0.9538	PAIRED	34069489	ENSBTAG00000006191	SERPINA12	other	0	0	0
ERS2967907	Mammary	Holstein	Bos taurus	PRJEB30263	F	0.9538	PAIRED	34069489	ENSBTAG00000006200	SLC25A17	other	1329	47.0234	3.87169
ERS2967907	Mammary	Holstein	Bos taurus	PRJEB30263	F	0.9538	PAIRED	34069489	ENSBTAG00000006231	ACSBG1	acyl-CoA synthase	33	0.619451	0.482087
ERS2967907	Mammary	Holstein	Bos taurus	PRJEB30263	F	0.9538	PAIRED	34069489	ENSBTAG00000006264	UMOD	other	1	0.0256912	0.0253667
ERS2967907	Mammary	Holstein	Bos taurus	PRJEB30263	F	0.9538	PAIRED	34069489	ENSBTAG00000006307	HSD17B11	other	257	7.79031	2.17365
ERS2967907	Mammary	Holstein	Bos taurus	PRJEB30263	F	0.9538	PAIRED	34069489	ENSBTAG00000006326	ALDH1L2	other	355	3.68305	1.54395
ERS2967907	Mammary	Holstein	Bos taurus	PRJEB30263	F	0.9538	PAIRED	34069489	ENSBTAG00000006392	TTC7B	other	240	3.83017	1.57488
ERS2967907	Mammary	Holstein	Bos taurus	PRJEB30263	F	0.9538	PAIRED	34069489	ENSBTAG00000006393	FECH	other	725	24.5042	3.23884
ERS2967907	Mammary	Holstein	Bos taurus	PRJEB30263	F	0.9538	PAIRED	34069489	ENSBTAG00000006447	ACSM3	acyl-CoA synthase	13	0.360537	0.307879
ERS2967907	Mammary	Holstein	Bos taurus	PRJEB30263	F	0.9538	PAIRED	34069489	ENSBTAG00000006492	PI4K2B	other	363	5.62169	1.89035
ERS2967907	Mammary	Holstein	Bos taurus	PRJEB30263	F	0.9538	PAIRED	34069489	ENSBTAG00000006499	PIP4K2B	other	385	15.4974	2.8032
ERS2967907	Mammary	Holstein	Bos taurus	PRJEB30263	F	0.9538	PAIRED	34069489	ENSBTAG00000006529	PDSS1	other	117	3.18996	1.43269
ERS2967907	Mammary	Holstein	Bos taurus	PRJEB30263	F	0.9538	PAIRED	34069489	ENSBTAG00000006589	CFTR	other	10	0.0947958	0.0905678
ERS2967907	Mammary	Holstein	Bos taurus	PRJEB30263	F	0.9538	PAIRED	34069489	ENSBTAG00000006608	GGT5	other	1949	51.4458	3.95978
ERS2967907	Mammary	Holstein	Bos taurus	PRJEB30263	F	0.9538	PAIRED	34069489	ENSBTAG00000006609	ERRFI1	other	1282	25.0418	3.2597
ERS2967907	Mammary	Holstein	Bos taurus	PRJEB30263	F	0.9538	PAIRED	34069489	ENSBTAG00000006707	ACSL5	acyl-CoA synthase	990	22.2778	3.1475
ERS2967907	Mammary	Holstein	Bos taurus	PRJEB30263	F	0.9538	PAIRED	34069489	ENSBTAG00000006716	PTGS1	other	95	1.85203	1.04803
ERS2967907	Mammary	Holstein	Bos taurus	PRJEB30263	F	0.9538	PAIRED	34069489	ENSBTAG00000006769	HSD3B1	other	2	0.0633616	0.0614352
ERS2967907	Mammary	Holstein	Bos taurus	PRJEB30263	F	0.9538	PAIRED	34069489	ENSBTAG00000006784	PLA2G4B	other	321	7.13725	2.09645
ERS2967907	Mammary	Holstein	Bos taurus	PRJEB30263	F	0.9538	PAIRED	34069489	ENSBTAG00000006821	PECR	other	410	11.8616	2.55424
ERS2967907	Mammary	Holstein	Bos taurus	PRJEB30263	F	0.9538	PAIRED	34069489	ENSBTAG00000006909	PIK3CB	other	277	3.35113	1.47044
ERS2967907	Mammary	Holstein	Bos taurus	PRJEB30263	F	0.9538	PAIRED	34069489	ENSBTAG00000006934	CYP11A1	other	1601	51.4311	3.9595
ERS2967907	Mammary	Holstein	Bos taurus	PRJEB30263	F	0.9538	PAIRED	34069489	ENSBTAG00000006977	PLP1	other	0	0	0
ERS2967907	Mammary	Holstein	Bos taurus	PRJEB30263	F	0.9538	PAIRED	34069489	ENSBTAG00000006978	HSD17B4	other	1256	21.4874	3.11296
ERS2967907	Mammary	Holstein	Bos taurus	PRJEB30263	F	0.9538	PAIRED	34069489	ENSBTAG00000006987	CERS3	other	1	0.0172713	0.0171238
ERS2967907	Mammary	Holstein	Bos taurus	PRJEB30263	F	0.9538	PAIRED	34069489	ENSBTAG00000007031	OXSM	availability of building blocks	122	4.73822	1.74715
ERS2967907	Mammary	Holstein	Bos taurus	PRJEB30263	F	0.9538	PAIRED	34069489	ENSBTAG00000007159	ESR1	other	27	0.692172	0.526013
ERS2967907	Mammary	Holstein	Bos taurus	PRJEB30263	F	0.9538	PAIRED	34069489	ENSBTAG00000007169	P2RX1	other	3	0.0745687	0.0719194
ERS2967907	Mammary	Holstein	Bos taurus	PRJEB30263	F	0.9538	PAIRED	34069489	ENSBTAG00000007173	PDGFRA	other	710	6.29908	1.98775
ERS2967907	Mammary	Holstein	Bos taurus	PRJEB30263	F	0.9538	PAIRED	34069489	ENSBTAG00000007184	NUDT7	other	483	6.37746	1.99843
ERS2967907	Mammary	Holstein	Bos taurus	PRJEB30263	F	0.9538	PAIRED	34069489	ENSBTAG00000007347	ST8SIA3	other	0	0	0
ERS2967907	Mammary	Holstein	Bos taurus	PRJEB30263	F	0.9538	PAIRED	34069489	ENSBTAG00000007360	TMEM43	other	5646	106.149	4.67422
ERS2967907	Mammary	Holstein	Bos taurus	PRJEB30263	F	0.9538	PAIRED	34069489	ENSBTAG00000007429	SPNS2	other	529	16.385	2.85561
ERS2967907	Mammary	Holstein	Bos taurus	PRJEB30263	F	0.9538	PAIRED	34069489	ENSBTAG00000007456	TAFAZZIN	other	312	10.6114	2.45199
ERS2967907	Mammary	Holstein	Bos taurus	PRJEB30263	F	0.9538	PAIRED	34069489	ENSBTAG00000007484	ACADS	availability of building blocks	765	23.2245	3.18736
ERS2967907	Mammary	Holstein	Bos taurus	PRJEB30263	F	0.9538	PAIRED	34069489	ENSBTAG00000007486	CEL	other	26	0.814616	0.595874
ERS2967907	Mammary	Holstein	Bos taurus	PRJEB30263	F	0.9538	PAIRED	34069489	ENSBTAG00000007507	FAAH	other	158	3.06919	1.40344
ERS2967907	Mammary	Holstein	Bos taurus	PRJEB30263	F	0.9538	PAIRED	34069489	ENSBTAG00000007512	PLA2G15	other	65	1.39732	0.874353
ERS2967907	Mammary	Holstein	Bos taurus	PRJEB30263	F	0.9538	PAIRED	34069489	ENSBTAG00000007588	ERLIN1	other	1406	25.9033	3.29225
ERS2967907	Mammary	Holstein	Bos taurus	PRJEB30263	F	0.9538	PAIRED	34069489	ENSBTAG00000007635	PLCL1	other	136	1.86508	1.05259
ERS2967907	Mammary	Holstein	Bos taurus	PRJEB30263	F	0.9538	PAIRED	34069489	ENSBTAG00000007646	PIGA	other	214	5.06393	1.80236
ERS2967907	Mammary	Holstein	Bos taurus	PRJEB30263	F	0.9538	PAIRED	34069489	ENSBTAG00000007668	AGPAT4	TAG synthesis	92	2.84956	1.34796
ERS2967907	Mammary	Holstein	Bos taurus	PRJEB30263	F	0.9538	PAIRED	34069489	ENSBTAG00000007689	LPIN1	TAG synthesis	5510	59.193	4.09756
ERS2967907	Mammary	Holstein	Bos taurus	PRJEB30263	F	0.9538	PAIRED	34069489	ENSBTAG00000007700	PHYH	availability of building blocks	530	22.1254	3.14093
ERS2967907	Mammary	Holstein	Bos taurus	PRJEB30263	F	0.9538	PAIRED	34069489	ENSBTAG00000007704	ELOVL7	elongases and desturases	518	8.8517	2.28764
ERS2967907	Mammary	Holstein	Bos taurus	PRJEB30263	F	0.9538	PAIRED	34069489	ENSBTAG00000007721	DPM1	other	1093	34.812	3.57828
ERS2967907	Mammary	Holstein	Bos taurus	PRJEB30263	F	0.9538	PAIRED	34069489	ENSBTAG00000007798	DGAT2L6	TAG synthesis	29	1.12337	0.753006
ERS2967907	Mammary	Holstein	Bos taurus	PRJEB30263	F	0.9538	PAIRED	34069489	ENSBTAG00000007837	SELENOI	other	80	0.602271	0.471422
ERS2967907	Mammary	Holstein	Bos taurus	PRJEB30263	F	0.9538	PAIRED	34069489	ENSBTAG00000007840	HMGCR	other	3368	44.2161	3.81145
ERS2967907	Mammary	Holstein	Bos taurus	PRJEB30263	F	0.9538	PAIRED	34069489	ENSBTAG00000007884	SREBF1		5755	84.5186	4.44873
ERS2967907	Mammary	Holstein	Bos taurus	PRJEB30263	F	0.9538	PAIRED	34069489	ENSBTAG00000007888	EFR3B	other	315	5.07188	1.80367
ERS2967907	Mammary	Holstein	Bos taurus	PRJEB30263	F	0.9538	PAIRED	34069489	ENSBTAG00000007954	CDIPT	phospholipid and sphingolipid synthesis	1577	61.1677	4.12984
ERS2967907	Mammary	Holstein	Bos taurus	PRJEB30263	F	0.9538	PAIRED	34069489	ENSBTAG00000007975	ALDH8A1	other	4	0.102062	0.0971826
ERS2967907	Mammary	Holstein	Bos taurus	PRJEB30263	F	0.9538	PAIRED	34069489	ENSBTAG00000007989	FUT9	other	0	0	0
ERS2967907	Mammary	Holstein	Bos taurus	PRJEB30263	F	0.9538	PAIRED	34069489	ENSBTAG00000008063	PPARA		269	5.99671	1.94544
ERS2967907	Mammary	Holstein	Bos taurus	PRJEB30263	F	0.9538	PAIRED	34069489	ENSBTAG00000008077	SLC37A4	other	519	12.3695	2.59298
ERS2967907	Mammary	Holstein	Bos taurus	PRJEB30263	F	0.9538	PAIRED	34069489	ENSBTAG00000008095	ACER1	other	1	0.0513382	0.0500638
ERS2967907	Mammary	Holstein	Bos taurus	PRJEB30263	F	0.9538	PAIRED	34069489	ENSBTAG00000008096	EDN1	other	1433	42.4668	3.772
ERS2967907	Mammary	Holstein	Bos taurus	PRJEB30263	F	0.9538	PAIRED	34069489	ENSBTAG00000008145	SMPD2	other	355	10.3154	2.42616
ERS2967907	Mammary	Holstein	Bos taurus	PRJEB30263	F	0.9538	PAIRED	34069489	ENSBTAG00000008160	MBOAT2	other	27	0.598323	0.468955
ERS2967907	Mammary	Holstein	Bos taurus	PRJEB30263	F	0.9538	PAIRED	34069489	ENSBTAG00000008293	GPCPD1	other	447	8.12981	2.21154
ERS2967907	Mammary	Holstein	Bos taurus	PRJEB30263	F	0.9538	PAIRED	34069489	ENSBTAG00000008338	PLCB1	other	222	2.8622	1.35124
ERS2967907	Mammary	Holstein	Bos taurus	PRJEB30263	F	0.9538	PAIRED	34069489	ENSBTAG00000008416	ABHD5	other	103	2.85656	1.34978
ERS2967907	Mammary	Holstein	Bos taurus	PRJEB30263	F	0.9538	PAIRED	34069489	ENSBTAG00000008433	PGAP2	other	663	17.3928	2.91196
ERS2967907	Mammary	Holstein	Bos taurus	PRJEB30263	F	0.9538	PAIRED	34069489	ENSBTAG00000008453	LBR	other	443	12.4246	2.59709
ERS2967907	Mammary	Holstein	Bos taurus	PRJEB30263	F	0.9538	PAIRED	34069489	ENSBTAG00000008505	APOB	other	36	0.144094	0.134613
ERS2967907	Mammary	Holstein	Bos taurus	PRJEB30263	F	0.9538	PAIRED	34069489	ENSBTAG00000008507	SPHK1	other	526	11.6346	2.53644
ERS2967907	Mammary	Holstein	Bos taurus	PRJEB30263	F	0.9538	PAIRED	34069489	ENSBTAG00000008619	SAMD8	other	47	1.01623	0.70123
ERS2967907	Mammary	Holstein	Bos taurus	PRJEB30263	F	0.9538	PAIRED	34069489	ENSBTAG00000008734	PM20D1	other	176	4.82947	1.76293
ERS2967907	Mammary	Holstein	Bos taurus	PRJEB30263	F	0.9538	PAIRED	34069489	ENSBTAG00000008779	ALOX15B	other	57	1.11158	0.747438
ERS2967907	Mammary	Holstein	Bos taurus	PRJEB30263	F	0.9538	PAIRED	34069489	ENSBTAG00000008948	P2RX7	other	7	0.139754	0.130812
ERS2967907	Mammary	Holstein	Bos taurus	PRJEB30263	F	0.9538	PAIRED	34069489	ENSBTAG00000008987	SOCS5	other	562	4.35065	1.67722
ERS2967907	Mammary	Holstein	Bos taurus	PRJEB30263	F	0.9538	PAIRED	34069489	ENSBTAG00000009061	FAR1	other	471	10.2658	2.42177
ERS2967907	Mammary	Holstein	Bos taurus	PRJEB30263	F	0.9538	PAIRED	34069489	ENSBTAG00000009105	ACSBG2	acyl-CoA synthase	0	0	0
ERS2967907	Mammary	Holstein	Bos taurus	PRJEB30263	F	0.9538	PAIRED	34069489	ENSBTAG00000009125	ALDH1A3	other	317	6.90421	2.0674
ERS2967907	Mammary	Holstein	Bos taurus	PRJEB30263	F	0.9538	PAIRED	34069489	ENSBTAG00000009153	MLXIPL	other	56	1.14721	0.76417
ERS2967907	Mammary	Holstein	Bos taurus	PRJEB30263	F	0.9538	PAIRED	34069489	ENSBTAG00000009174	HSD17B14	other	19	1.00394	0.695114
ERS2967907	Mammary	Holstein	Bos taurus	PRJEB30263	F	0.9538	PAIRED	34069489	ENSBTAG00000009212	APOA2	other	16	2.00943	1.10175
ERS2967907	Mammary	Holstein	Bos taurus	PRJEB30263	F	0.9538	PAIRED	34069489	ENSBTAG00000009231	NSDHL	other	2060	45.0309	3.82931
ERS2967907	Mammary	Holstein	Bos taurus	PRJEB30263	F	0.9538	PAIRED	34069489	ENSBTAG00000009236	DAGLB	other	2095	25.4122	3.27383
ERS2967907	Mammary	Holstein	Bos taurus	PRJEB30263	F	0.9538	PAIRED	34069489	ENSBTAG00000009257	CERKL	phospholipid and sphingolipid synthesis	0	0	0
ERS2967907	Mammary	Holstein	Bos taurus	PRJEB30263	F	0.9538	PAIRED	34069489	ENSBTAG00000009265	NR5A2	other	121	1.45676	0.898844
ERS2967907	Mammary	Holstein	Bos taurus	PRJEB30263	F	0.9538	PAIRED	34069489	ENSBTAG00000009282	PORCN	other	120	3.80776	1.57023
ERS2967907	Mammary	Holstein	Bos taurus	PRJEB30263	F	0.9538	PAIRED	34069489	ENSBTAG00000009287	EBP	other	1726	84.1901	4.44489
ERS2967907	Mammary	Holstein	Bos taurus	PRJEB30263	F	0.9538	PAIRED	34069489	ENSBTAG00000009294	DEGS2	elongases and desturases	14	0.428073	0.356326
ERS2967907	Mammary	Holstein	Bos taurus	PRJEB30263	F	0.9538	PAIRED	34069489	ENSBTAG00000009506	NAGA	other	957	29.1275	3.40544
ERS2967907	Mammary	Holstein	Bos taurus	PRJEB30263	F	0.9538	PAIRED	34069489	ENSBTAG00000009517	DBI	other	5493	538.955	6.29149
ERS2967907	Mammary	Holstein	Bos taurus	PRJEB30263	F	0.9538	PAIRED	34069489	ENSBTAG00000009539		other	0	0	0
ERS2967907	Mammary	Holstein	Bos taurus	PRJEB30263	F	0.9538	PAIRED	34069489	ENSBTAG00000009570	ANGPTL8	other	4	0.132788	0.124682
ERS2967907	Mammary	Holstein	Bos taurus	PRJEB30263	F	0.9538	PAIRED	34069489	ENSBTAG00000009639	SMPD3	other	39	0.786792	0.580422
ERS2967907	Mammary	Holstein	Bos taurus	PRJEB30263	F	0.9538	PAIRED	34069489	ENSBTAG00000009658	PLEK	other	458	22.3584	3.15096
ERS2967907	Mammary	Holstein	Bos taurus	PRJEB30263	F	0.9538	PAIRED	34069489	ENSBTAG00000009698	ABCD3	other	292	4.94865	1.78316
ERS2967907	Mammary	Holstein	Bos taurus	PRJEB30263	F	0.9538	PAIRED	34069489	ENSBTAG00000009725	AOX1	other	2847	36.682	3.62918
ERS2967907	Mammary	Holstein	Bos taurus	PRJEB30263	F	0.9538	PAIRED	34069489	ENSBTAG00000009727	ADIPOR1	other	2234	67.172	4.22203
ERS2967907	Mammary	Holstein	Bos taurus	PRJEB30263	F	0.9538	PAIRED	34069489	ENSBTAG00000009737	LTC4S	other	21	1.40759	0.878626
ERS2967907	Mammary	Holstein	Bos taurus	PRJEB30263	F	0.9538	PAIRED	34069489	ENSBTAG00000009796	PIGV	other	301	8.69547	2.27166
ERS2967907	Mammary	Holstein	Bos taurus	PRJEB30263	F	0.9538	PAIRED	34069489	ENSBTAG00000009872	SPHK2	other	720	13.5494	2.67755
ERS2967907	Mammary	Holstein	Bos taurus	PRJEB30263	F	0.9538	PAIRED	34069489	ENSBTAG00000009897	AGPS	other	1239	17.8792	2.93806
ERS2967907	Mammary	Holstein	Bos taurus	PRJEB30263	F	0.9538	PAIRED	34069489	ENSBTAG00000009917	PIP5K1B	other	2039	42.7395	3.77825
ERS2967907	Mammary	Holstein	Bos taurus	PRJEB30263	F	0.9538	PAIRED	34069489	ENSBTAG00000009942	PLCL2	other	381	4.22621	1.65369
ERS2967907	Mammary	Holstein	Bos taurus	PRJEB30263	F	0.9538	PAIRED	34069489	ENSBTAG00000009951	PGP	other	477	9.36342	2.33828
ERS2967907	Mammary	Holstein	Bos taurus	PRJEB30263	F	0.9538	PAIRED	34069489	ENSBTAG00000009984	SGPL1	other	1055	14.8189	2.76121
ERS2967907	Mammary	Holstein	Bos taurus	PRJEB30263	F	0.9538	PAIRED	34069489	ENSBTAG00000010083	HADHB	availability of building blocks	1019	25.2025	3.26585
ERS2967907	Mammary	Holstein	Bos taurus	PRJEB30263	F	0.9538	PAIRED	34069489	ENSBTAG00000010119	ALDH1A2	other	0	0	0
ERS2967907	Mammary	Holstein	Bos taurus	PRJEB30263	F	0.9538	PAIRED	34069489	ENSBTAG00000010123	APOE	other	8072	257.919	5.55652
ERS2967907	Mammary	Holstein	Bos taurus	PRJEB30263	F	0.9538	PAIRED	34069489	ENSBTAG00000010125	STAT5B	other	2668	61.6897	4.1382
ERS2967907	Mammary	Holstein	Bos taurus	PRJEB30263	F	0.9538	PAIRED	34069489	ENSBTAG00000010135	PEDS1	elongases and desturases	845	28.3512	3.37933
ERS2967907	Mammary	Holstein	Bos taurus	PRJEB30263	F	0.9538	PAIRED	34069489	ENSBTAG00000010170	MBTPS1	other	1848	28.4057	3.38119
ERS2967907	Mammary	Holstein	Bos taurus	PRJEB30263	F	0.9538	PAIRED	34069489	ENSBTAG00000010184	G6PC1	other	3	0.0679442	0.0657355
ERS2967907	Mammary	Holstein	Bos taurus	PRJEB30263	F	0.9538	PAIRED	34069489	ENSBTAG00000010188	RDH8	other	0	0	0
ERS2967907	Mammary	Holstein	Bos taurus	PRJEB30263	F	0.9538	PAIRED	34069489	ENSBTAG00000010265	MGST3	other	1214	127.055	4.85246
ERS2967907	Mammary	Holstein	Bos taurus	PRJEB30263	F	0.9538	PAIRED	34069489	ENSBTAG00000010297	DHRS11	other	2046	71.67	4.28593
ERS2967907	Mammary	Holstein	Bos taurus	PRJEB30263	F	0.9538	PAIRED	34069489	ENSBTAG00000010304	CHKA	other	2445	50.0709	3.93321
ERS2967907	Mammary	Holstein	Bos taurus	PRJEB30263	F	0.9538	PAIRED	34069489	ENSBTAG00000010337	ALG11	other	321	6.75458	2.04828
ERS2967907	Mammary	Holstein	Bos taurus	PRJEB30263	F	0.9538	PAIRED	34069489	ENSBTAG00000010372	MTMR7	other	123	2.63941	1.29182
ERS2967907	Mammary	Holstein	Bos taurus	PRJEB30263	F	0.9538	PAIRED	34069489	ENSBTAG00000010419	CYP2R1	other	60	1.37931	0.866809
ERS2967907	Mammary	Holstein	Bos taurus	PRJEB30263	F	0.9538	PAIRED	34069489	ENSBTAG00000010490	PEX5	availability of building blocks	590	11.0299	2.4874
ERS2967907	Mammary	Holstein	Bos taurus	PRJEB30263	F	0.9538	PAIRED	34069489	ENSBTAG00000010524	BCKDK	other	968	32.3688	3.50762
ERS2967907	Mammary	Holstein	Bos taurus	PRJEB30263	F	0.9538	PAIRED	34069489	ENSBTAG00000010526	PLPP1	other	1169	45.9096	3.84822
ERS2967907	Mammary	Holstein	Bos taurus	PRJEB30263	F	0.9538	PAIRED	34069489	ENSBTAG00000010531	CYP1B1	other	7	0.186588	0.171082
ERS2967907	Mammary	Holstein	Bos taurus	PRJEB30263	F	0.9538	PAIRED	34069489	ENSBTAG00000010564	ELOVL6	elongases and desturases	187	4.03453	1.61632
ERS2967907	Mammary	Holstein	Bos taurus	PRJEB30263	F	0.9538	PAIRED	34069489	ENSBTAG00000010579	ACADL	availability of building blocks	63	2.1439	1.14547
ERS2967907	Mammary	Holstein	Bos taurus	PRJEB30263	F	0.9538	PAIRED	34069489	ENSBTAG00000010601	DOLK	other	560	6.07617	1.95673
ERS2967907	Mammary	Holstein	Bos taurus	PRJEB30263	F	0.9538	PAIRED	34069489	ENSBTAG00000010620	ATP6V1B1	other	2	0.0448365	0.0438604
ERS2967907	Mammary	Holstein	Bos taurus	PRJEB30263	F	0.9538	PAIRED	34069489	ENSBTAG00000010632	FABP6	other	0	0	0
ERS2967907	Mammary	Holstein	Bos taurus	PRJEB30263	F	0.9538	PAIRED	34069489	ENSBTAG00000010672	PCCA	availability of building blocks	797	18.7406	2.98268
ERS2967907	Mammary	Holstein	Bos taurus	PRJEB30263	F	0.9538	PAIRED	34069489	ENSBTAG00000010681	NR1H3	other	469	15.8696	2.82552
ERS2967907	Mammary	Holstein	Bos taurus	PRJEB30263	F	0.9538	PAIRED	34069489	ENSBTAG00000010773	GNPAT	other	965	23.5544	3.20089
ERS2967907	Mammary	Holstein	Bos taurus	PRJEB30263	F	0.9538	PAIRED	34069489	ENSBTAG00000010795	ATG14	other	401	5.35759	1.84965
ERS2967907	Mammary	Holstein	Bos taurus	PRJEB30263	F	0.9538	PAIRED	34069489	ENSBTAG00000010821	ACER2	other	20	0.573054	0.453019
ERS2967907	Mammary	Holstein	Bos taurus	PRJEB30263	F	0.9538	PAIRED	34069489	ENSBTAG00000010822	PLCXD3	other	0	0	0
ERS2967907	Mammary	Holstein	Bos taurus	PRJEB30263	F	0.9538	PAIRED	34069489	ENSBTAG00000010841	FMO5	other	717	10.8587	2.47307
ERS2967907	Mammary	Holstein	Bos taurus	PRJEB30263	F	0.9538	PAIRED	34069489	ENSBTAG00000010849	ANKRD23	other	76	1.99902	1.09829
ERS2967907	Mammary	Holstein	Bos taurus	PRJEB30263	F	0.9538	PAIRED	34069489	ENSBTAG00000010915	CRTC3	other	165	3.21669	1.43905
ERS2967907	Mammary	Holstein	Bos taurus	PRJEB30263	F	0.9538	PAIRED	34069489	ENSBTAG00000011027	PTGR1	other	952	45.0726	3.83022
ERS2967907	Mammary	Holstein	Bos taurus	PRJEB30263	F	0.9538	PAIRED	34069489	ENSBTAG00000011050	PLPP6	other	166	2.77543	1.32851
ERS2967907	Mammary	Holstein	Bos taurus	PRJEB30263	F	0.9538	PAIRED	34069489	ENSBTAG00000011095	FAR2	other	147	2.61146	1.28411
ERS2967907	Mammary	Holstein	Bos taurus	PRJEB30263	F	0.9538	PAIRED	34069489	ENSBTAG00000011110	ACOT12	thioesterases	16	0.341495	0.293785
ERS2967907	Mammary	Holstein	Bos taurus	PRJEB30263	F	0.9538	PAIRED	34069489	ENSBTAG00000011215	ACTN4	other	9298	176.254	5.17758
ERS2967907	Mammary	Holstein	Bos taurus	PRJEB30263	F	0.9538	PAIRED	34069489	ENSBTAG00000011257	ASAH1	other	1704	58.5216	4.08634
ERS2967907	Mammary	Holstein	Bos taurus	PRJEB30263	F	0.9538	PAIRED	34069489	ENSBTAG00000011258	ACOT9	thioesterases	438	15.388	2.79655
ERS2967907	Mammary	Holstein	Bos taurus	PRJEB30263	F	0.9538	PAIRED	34069489	ENSBTAG00000011366	ST8SIA6	other	0	0	0
ERS2967907	Mammary	Holstein	Bos taurus	PRJEB30263	F	0.9538	PAIRED	34069489	ENSBTAG00000011398	PRR7	other	9	0.267112	0.23674
ERS2967907	Mammary	Holstein	Bos taurus	PRJEB30263	F	0.9538	PAIRED	34069489	ENSBTAG00000011431	GBA2	other	1344	24.5112	3.23912
ERS2967907	Mammary	Holstein	Bos taurus	PRJEB30263	F	0.9538	PAIRED	34069489	ENSBTAG00000011444	HINT2	other	602	39.2484	3.69507
ERS2967907	Mammary	Holstein	Bos taurus	PRJEB30263	F	0.9538	PAIRED	34069489	ENSBTAG00000011479	INPP5K	other	1699	37.3036	3.64554
ERS2967907	Mammary	Holstein	Bos taurus	PRJEB30263	F	0.9538	PAIRED	34069489	ENSBTAG00000011509	SERAC1	phospholipid and sphingolipid synthesis	380	7.89307	2.18527
ERS2967907	Mammary	Holstein	Bos taurus	PRJEB30263	F	0.9538	PAIRED	34069489	ENSBTAG00000011558	GPAT2	TAG synthesis	4	0.0826819	0.0794412
ERS2967907	Mammary	Holstein	Bos taurus	PRJEB30263	F	0.9538	PAIRED	34069489	ENSBTAG00000011573	ENPP6	other	5	0.115342	0.109161
ERS2967907	Mammary	Holstein	Bos taurus	PRJEB30263	F	0.9538	PAIRED	34069489	ENSBTAG00000011593	QKI	other	733	18.7831	2.98483
ERS2967907	Mammary	Holstein	Bos taurus	PRJEB30263	F	0.9538	PAIRED	34069489	ENSBTAG00000011620	PIGU	other	232	5.479	1.86857
ERS2967907	Mammary	Holstein	Bos taurus	PRJEB30263	F	0.9538	PAIRED	34069489	ENSBTAG00000011640	PLPP3	other	13069	498.167	6.21294
ERS2967907	Mammary	Holstein	Bos taurus	PRJEB30263	F	0.9538	PAIRED	34069489	ENSBTAG00000011720	HSD17B6	other	10	0.313808	0.27293
ERS2967907	Mammary	Holstein	Bos taurus	PRJEB30263	F	0.9538	PAIRED	34069489	ENSBTAG00000011729	STARD3	other	1564	46.0515	3.85124
ERS2967907	Mammary	Holstein	Bos taurus	PRJEB30263	F	0.9538	PAIRED	34069489	ENSBTAG00000011732	PGAP3	other	1097	25.3061	3.2698
ERS2967907	Mammary	Holstein	Bos taurus	PRJEB30263	F	0.9538	PAIRED	34069489	ENSBTAG00000011748	SGMS1	other	591	11.7874	2.54846
ERS2967907	Mammary	Holstein	Bos taurus	PRJEB30263	F	0.9538	PAIRED	34069489	ENSBTAG00000011793	FDX1	other	548	21.2832	3.10383
ERS2967907	Mammary	Holstein	Bos taurus	PRJEB30263	F	0.9538	PAIRED	34069489	ENSBTAG00000011850	ALG5	other	944	34.5486	3.5709
ERS2967907	Mammary	Holstein	Bos taurus	PRJEB30263	F	0.9538	PAIRED	34069489	ENSBTAG00000011917	GPAM	TAG synthesis	17735	247.655	5.51607
ERS2967907	Mammary	Holstein	Bos taurus	PRJEB30263	F	0.9538	PAIRED	34069489	ENSBTAG00000011927	RDH5	other	54	2.94997	1.37371
ERS2967907	Mammary	Holstein	Bos taurus	PRJEB30263	F	0.9538	PAIRED	34069489	ENSBTAG00000011944	MTTP	other	0	0	0
ERS2967907	Mammary	Holstein	Bos taurus	PRJEB30263	F	0.9538	PAIRED	34069489	ENSBTAG00000011952	SULT1E1	other	3	0.0982784	0.0937438
ERS2967907	Mammary	Holstein	Bos taurus	PRJEB30263	F	0.9538	PAIRED	34069489	ENSBTAG00000011962	PLA2G3	other	57	1.30481	0.834998
ERS2967907	Mammary	Holstein	Bos taurus	PRJEB30263	F	0.9538	PAIRED	34069489	ENSBTAG00000011990	ALOX15	other	2544	48.5639	3.90326
ERS2967907	Mammary	Holstein	Bos taurus	PRJEB30263	F	0.9538	PAIRED	34069489	ENSBTAG00000012059	MVD	other	1057	31.4962	3.48112
ERS2967907	Mammary	Holstein	Bos taurus	PRJEB30263	F	0.9538	PAIRED	34069489	ENSBTAG00000012116	HNF4A	other	2	0.0454514	0.0444488
ERS2967907	Mammary	Holstein	Bos taurus	PRJEB30263	F	0.9538	PAIRED	34069489	ENSBTAG00000012120	TIPARP	other	1574	24.5739	3.24157
ERS2967907	Mammary	Holstein	Bos taurus	PRJEB30263	F	0.9538	PAIRED	34069489	ENSBTAG00000012126	PNPLA7	other	353	4.07158	1.62365
ERS2967907	Mammary	Holstein	Bos taurus	PRJEB30263	F	0.9538	PAIRED	34069489	ENSBTAG00000012212	CYP26B1	other	400	13.651	2.68451
ERS2967907	Mammary	Holstein	Bos taurus	PRJEB30263	F	0.9538	PAIRED	34069489	ENSBTAG00000012222	FA2H	other	170	5.14789	1.81611
ERS2967907	Mammary	Holstein	Bos taurus	PRJEB30263	F	0.9538	PAIRED	34069489	ENSBTAG00000012250	BLOC1S6	other	878	22.0349	3.13701
ERS2967907	Mammary	Holstein	Bos taurus	PRJEB30263	F	0.9538	PAIRED	34069489	ENSBTAG00000012290	SCNN1B	other	79	1.92435	1.07307
ERS2967907	Mammary	Holstein	Bos taurus	PRJEB30263	F	0.9538	PAIRED	34069489	ENSBTAG00000012314	LDLR	other	1923	26.3172	3.30752
ERS2967907	Mammary	Holstein	Bos taurus	PRJEB30263	F	0.9538	PAIRED	34069489	ENSBTAG00000012432	FDFT1	other	2874	80.2661	4.39773
ERS2967907	Mammary	Holstein	Bos taurus	PRJEB30263	F	0.9538	PAIRED	34069489	ENSBTAG00000012478	ALOXE3	other	4	0.0730395	0.0704952
ERS2967907	Mammary	Holstein	Bos taurus	PRJEB30263	F	0.9538	PAIRED	34069489	ENSBTAG00000012490	ETFA	availability of building blocks	855	37.0138	3.63795
ERS2967907	Mammary	Holstein	Bos taurus	PRJEB30263	F	0.9538	PAIRED	34069489	ENSBTAG00000012561	ORMDL1	other	252	8.09099	2.20728
ERS2967907	Mammary	Holstein	Bos taurus	PRJEB30263	F	0.9538	PAIRED	34069489	ENSBTAG00000012626	B4GALT5	other	933	25.8274	3.28942
ERS2967907	Mammary	Holstein	Bos taurus	PRJEB30263	F	0.9538	PAIRED	34069489	ENSBTAG00000012632	TECR	other	4812	184.367	5.22234
ERS2967907	Mammary	Holstein	Bos taurus	PRJEB30263	F	0.9538	PAIRED	34069489	ENSBTAG00000012724	AJUBA	other	233	5.29913	1.84041
ERS2967907	Mammary	Holstein	Bos taurus	PRJEB30263	F	0.9538	PAIRED	34069489	ENSBTAG00000012740	PIGB	other	248	7.77836	2.17229
ERS2967907	Mammary	Holstein	Bos taurus	PRJEB30263	F	0.9538	PAIRED	34069489	ENSBTAG00000012838	RDH12	other	6	0.175887	0.162023
ERS2967907	Mammary	Holstein	Bos taurus	PRJEB30263	F	0.9538	PAIRED	34069489	ENSBTAG00000012855	LPL	other	24013	400.698	5.9957
ERS2967907	Mammary	Holstein	Bos taurus	PRJEB30263	F	0.9538	PAIRED	34069489	ENSBTAG00000012885	ACAT1	availability of building blocks	1253	42.6156	3.77541
ERS2967907	Mammary	Holstein	Bos taurus	PRJEB30263	F	0.9538	PAIRED	34069489	ENSBTAG00000012972	CYP2U1	other	89	1.30997	0.837233
ERS2967907	Mammary	Holstein	Bos taurus	PRJEB30263	F	0.9538	PAIRED	34069489	ENSBTAG00000012981	HEXA	other	852	19.5786	3.02425
ERS2967907	Mammary	Holstein	Bos taurus	PRJEB30263	F	0.9538	PAIRED	34069489	ENSBTAG00000012997	SMPDL3B	other	8	0.264986	0.235061
ERS2967907	Mammary	Holstein	Bos taurus	PRJEB30263	F	0.9538	PAIRED	34069489	ENSBTAG00000013011	PLAA	other	854	19.2464	3.00798
ERS2967907	Mammary	Holstein	Bos taurus	PRJEB30263	F	0.9538	PAIRED	34069489	ENSBTAG00000013068	GGPS1	other	341	14.6664	2.75152
ERS2967907	Mammary	Holstein	Bos taurus	PRJEB30263	F	0.9538	PAIRED	34069489	ENSBTAG00000013127	LPCAT3	other	997	20.8761	3.08539
ERS2967907	Mammary	Holstein	Bos taurus	PRJEB30263	F	0.9538	PAIRED	34069489	ENSBTAG00000013145	DDHD2	other	2298	31.8289	3.49131
ERS2967907	Mammary	Holstein	Bos taurus	PRJEB30263	F	0.9538	PAIRED	34069489	ENSBTAG00000013165	ENPP2	other	420	5.99117	1.94465
ERS2967907	Mammary	Holstein	Bos taurus	PRJEB30263	F	0.9538	PAIRED	34069489	ENSBTAG00000013201	ALOX5AP	other	137	9.79944	2.37949
ERS2967907	Mammary	Holstein	Bos taurus	PRJEB30263	F	0.9538	PAIRED	34069489	ENSBTAG00000013236	MED1	other	2389	27.4756	3.34905
ERS2967907	Mammary	Holstein	Bos taurus	PRJEB30263	F	0.9538	PAIRED	34069489	ENSBTAG00000013273	PIGL	other	596	20.1327	3.05082
ERS2967907	Mammary	Holstein	Bos taurus	PRJEB30263	F	0.9538	PAIRED	34069489	ENSBTAG00000013298	PLA2G4A	other	171	3.56305	1.51799
ERS2967907	Mammary	Holstein	Bos taurus	PRJEB30263	F	0.9538	PAIRED	34069489	ENSBTAG00000013303	ACSS2	acyl-CoA synthase	18624	354.843	5.87449
ERS2967907	Mammary	Holstein	Bos taurus	PRJEB30263	F	0.9538	PAIRED	34069489	ENSBTAG00000013315	ATP5F1B	other	8219	231.713	5.4498
ERS2967907	Mammary	Holstein	Bos taurus	PRJEB30263	F	0.9538	PAIRED	34069489	ENSBTAG00000013340	BAX	other	413	24.8362	3.25178
ERS2967907	Mammary	Holstein	Bos taurus	PRJEB30263	F	0.9538	PAIRED	34069489	ENSBTAG00000013364	LIPM	other	21	0.682328	0.520179
ERS2967907	Mammary	Holstein	Bos taurus	PRJEB30263	F	0.9538	PAIRED	34069489	ENSBTAG00000013489	CYP27A1	other	1409	46.5414	3.8616
ERS2967907	Mammary	Holstein	Bos taurus	PRJEB30263	F	0.9538	PAIRED	34069489	ENSBTAG00000013585		other	0	0	0
ERS2967907	Mammary	Holstein	Bos taurus	PRJEB30263	F	0.9538	PAIRED	34069489	ENSBTAG00000013596	NR1H4	other	0	0	0
ERS2967907	Mammary	Holstein	Bos taurus	PRJEB30263	F	0.9538	PAIRED	34069489	ENSBTAG00000013612	MBLAC2	other	72	1.0415	0.713686
ERS2967907	Mammary	Holstein	Bos taurus	PRJEB30263	F	0.9538	PAIRED	34069489	ENSBTAG00000013636	DGKZ	other	875	11.9885	2.56407
ERS2967907	Mammary	Holstein	Bos taurus	PRJEB30263	F	0.9538	PAIRED	34069489	ENSBTAG00000013653	NFE2L1	other	4597	48.7874	3.90776
ERS2967907	Mammary	Holstein	Bos taurus	PRJEB30263	F	0.9538	PAIRED	34069489	ENSBTAG00000013718	GC	other	43	1.52688	0.926987
ERS2967907	Mammary	Holstein	Bos taurus	PRJEB30263	F	0.9538	PAIRED	34069489	ENSBTAG00000013879	DGKH	other	13	0.159702	0.148163
ERS2967907	Mammary	Holstein	Bos taurus	PRJEB30263	F	0.9538	PAIRED	34069489	ENSBTAG00000013901	PTDSS1	other	1410	31.0841	3.46836
ERS2967907	Mammary	Holstein	Bos taurus	PRJEB30263	F	0.9538	PAIRED	34069489	ENSBTAG00000013942	DAGLA	other	83	1.09447	0.739298
ERS2967907	Mammary	Holstein	Bos taurus	PRJEB30263	F	0.9538	PAIRED	34069489	ENSBTAG00000013971	PI4KA	other	2944	25.6723	3.28363
ERS2967907	Mammary	Holstein	Bos taurus	PRJEB30263	F	0.9538	PAIRED	34069489	ENSBTAG00000013981	SPTSSA	other	5519	258.427	5.55847
ERS2967907	Mammary	Holstein	Bos taurus	PRJEB30263	F	0.9538	PAIRED	34069489	ENSBTAG00000014015	PLA2G6	other	249	3.93382	1.59611
ERS2967907	Mammary	Holstein	Bos taurus	PRJEB30263	F	0.9538	PAIRED	34069489	ENSBTAG00000014023	SIRT1	other	453	6.82072	2.05678
ERS2967907	Mammary	Holstein	Bos taurus	PRJEB30263	F	0.9538	PAIRED	34069489	ENSBTAG00000014127	PTGS2	other	146	2.49631	1.25171
ERS2967907	Mammary	Holstein	Bos taurus	PRJEB30263	F	0.9538	PAIRED	34069489	ENSBTAG00000014138	MTM1	other	168	2.91677	1.36527
ERS2967907	Mammary	Holstein	Bos taurus	PRJEB30263	F	0.9538	PAIRED	34069489	ENSBTAG00000014171	NAPEPLD	other	59	1.95753	1.08436
ERS2967907	Mammary	Holstein	Bos taurus	PRJEB30263	F	0.9538	PAIRED	34069489	ENSBTAG00000014232	GAL3ST1	other	1	0.0349677	0.0343703
ERS2967907	Mammary	Holstein	Bos taurus	PRJEB30263	F	0.9538	PAIRED	34069489	ENSBTAG00000014269	SCARB1	other	838	20.4128	3.06399
ERS2967907	Mammary	Holstein	Bos taurus	PRJEB30263	F	0.9538	PAIRED	34069489	ENSBTAG00000014272	MMUT	other	2165	45.4444	3.83826
ERS2967907	Mammary	Holstein	Bos taurus	PRJEB30263	F	0.9538	PAIRED	34069489	ENSBTAG00000014366	PRPF19	other	2162	62.3967	4.14941
ERS2967907	Mammary	Holstein	Bos taurus	PRJEB30263	F	0.9538	PAIRED	34069489	ENSBTAG00000014497	GPR31	other	3	0.0339979	0.0334327
ERS2967907	Mammary	Holstein	Bos taurus	PRJEB30263	F	0.9538	PAIRED	34069489	ENSBTAG00000014520	LIAS	other	246	6.8962	2.06638
ERS2967907	Mammary	Holstein	Bos taurus	PRJEB30263	F	0.9538	PAIRED	34069489	ENSBTAG00000014633	ABCD4	other	3075	58.1792	4.08057
ERS2967907	Mammary	Holstein	Bos taurus	PRJEB30263	F	0.9538	PAIRED	34069489	ENSBTAG00000014649	CPT2	availability of building blocks	702	17.5957	2.92293
ERS2967907	Mammary	Holstein	Bos taurus	PRJEB30263	F	0.9538	PAIRED	34069489	ENSBTAG00000014683	APOBEC1	other	0	0	0
ERS2967907	Mammary	Holstein	Bos taurus	PRJEB30263	F	0.9538	PAIRED	34069489	ENSBTAG00000014841	GBA1	other	658	13.8801	2.70003
ERS2967907	Mammary	Holstein	Bos taurus	PRJEB30263	F	0.9538	PAIRED	34069489	ENSBTAG00000014903	ABCA3	other	2394	23.8222	3.21174
ERS2967907	Mammary	Holstein	Bos taurus	PRJEB30263	F	0.9538	PAIRED	34069489	ENSBTAG00000014911	LEP	other	35	0.644222	0.497267
ERS2967907	Mammary	Holstein	Bos taurus	PRJEB30263	F	0.9538	PAIRED	34069489	ENSBTAG00000014913	SRD5A3	other	327	11.1342	2.49603
ERS2967907	Mammary	Holstein	Bos taurus	PRJEB30263	F	0.9538	PAIRED	34069489	ENSBTAG00000014958	PRKAR2B	other	801	20.3421	3.06068
ERS2967907	Mammary	Holstein	Bos taurus	PRJEB30263	F	0.9538	PAIRED	34069489	ENSBTAG00000014960	SCHIP1	other	172	4.40371	1.68709
ERS2967907	Mammary	Holstein	Bos taurus	PRJEB30263	F	0.9538	PAIRED	34069489	ENSBTAG00000015017	GAL3ST4	other	203	5.75568	1.91038
ERS2967907	Mammary	Holstein	Bos taurus	PRJEB30263	F	0.9538	PAIRED	34069489	ENSBTAG00000015038	HADHA	availability of building blocks	977	21.4039	3.10924
ERS2967907	Mammary	Holstein	Bos taurus	PRJEB30263	F	0.9538	PAIRED	34069489	ENSBTAG00000015040	SMPD5	other	1	0.0254936	0.025174
ERS2967907	Mammary	Holstein	Bos taurus	PRJEB30263	F	0.9538	PAIRED	34069489	ENSBTAG00000015073	CRPPA	other	54	1.1852	0.781707
ERS2967907	Mammary	Holstein	Bos taurus	PRJEB30263	F	0.9538	PAIRED	34069489	ENSBTAG00000015074	PTGDS	other	9816	424.021	6.05214
ERS2967907	Mammary	Holstein	Bos taurus	PRJEB30263	F	0.9538	PAIRED	34069489	ENSBTAG00000015118	PNPLA1	other	18	0.311514	0.271182
ERS2967907	Mammary	Holstein	Bos taurus	PRJEB30263	F	0.9538	PAIRED	34069489	ENSBTAG00000015155	HACD3	other	98	1.9704	1.0887
ERS2967907	Mammary	Holstein	Bos taurus	PRJEB30263	F	0.9538	PAIRED	34069489	ENSBTAG00000015164	SLC27A5	other	101	2.65308	1.29557
ERS2967907	Mammary	Holstein	Bos taurus	PRJEB30263	F	0.9538	PAIRED	34069489	ENSBTAG00000015186	ILVBL	availability of building blocks	423	10.0095	2.39876
ERS2967907	Mammary	Holstein	Bos taurus	PRJEB30263	F	0.9538	PAIRED	34069489	ENSBTAG00000015195	NPC1	other	2414	28.8476	3.3961
ERS2967907	Mammary	Holstein	Bos taurus	PRJEB30263	F	0.9538	PAIRED	34069489	ENSBTAG00000015228	CD74	other	30873	1341.39	7.20221
ERS2967907	Mammary	Holstein	Bos taurus	PRJEB30263	F	0.9538	PAIRED	34069489	ENSBTAG00000015241	EPHX2	other	294	8.18794	2.21789
ERS2967907	Mammary	Holstein	Bos taurus	PRJEB30263	F	0.9538	PAIRED	34069489	ENSBTAG00000015249	B4GALT1	other	47380	1648.08	7.40797
ERS2967907	Mammary	Holstein	Bos taurus	PRJEB30263	F	0.9538	PAIRED	34069489	ENSBTAG00000015347	WNT10B	other	2	0.051294	0.0500218
ERS2967907	Mammary	Holstein	Bos taurus	PRJEB30263	F	0.9538	PAIRED	34069489	ENSBTAG00000015350	PLIN1	other	67	1.24127	0.807042
ERS2967907	Mammary	Holstein	Bos taurus	PRJEB30263	F	0.9538	PAIRED	34069489	ENSBTAG00000015352	MTMR4	other	1787	19.2217	3.00676
ERS2967907	Mammary	Holstein	Bos taurus	PRJEB30263	F	0.9538	PAIRED	34069489	ENSBTAG00000015436	SLC27A4	other	158	3.46271	1.49576
ERS2967907	Mammary	Holstein	Bos taurus	PRJEB30263	F	0.9538	PAIRED	34069489	ENSBTAG00000015457	FGFR1	other	2911	54.4546	4.01556
ERS2967907	Mammary	Holstein	Bos taurus	PRJEB30263	F	0.9538	PAIRED	34069489	ENSBTAG00000015498	ELOVL4	elongases and desturases	25	0.707819	0.535217
ERS2967907	Mammary	Holstein	Bos taurus	PRJEB30263	F	0.9538	PAIRED	34069489	ENSBTAG00000015511	FADS3	elongases and desturases	610	21.3679	3.10763
ERS2967907	Mammary	Holstein	Bos taurus	PRJEB30263	F	0.9538	PAIRED	34069489	ENSBTAG00000015628	SMPD1	other	767	19.3551	3.01333
ERS2967907	Mammary	Holstein	Bos taurus	PRJEB30263	F	0.9538	PAIRED	34069489	ENSBTAG00000015654	PON1	other	9	0.400071	0.336523
ERS2967907	Mammary	Holstein	Bos taurus	PRJEB30263	F	0.9538	PAIRED	34069489	ENSBTAG00000015700	ELOVL3	elongases and desturases	0	0	0
ERS2967907	Mammary	Holstein	Bos taurus	PRJEB30263	F	0.9538	PAIRED	34069489	ENSBTAG00000015719	PIGF	other	101	5.67875	1.89893
ERS2967907	Mammary	Holstein	Bos taurus	PRJEB30263	F	0.9538	PAIRED	34069489	ENSBTAG00000015729	ADH7	other	0	0	0
ERS2967907	Mammary	Holstein	Bos taurus	PRJEB30263	F	0.9538	PAIRED	34069489	ENSBTAG00000015782	SCAP		915	12.4366	2.59798
ERS2967907	Mammary	Holstein	Bos taurus	PRJEB30263	F	0.9538	PAIRED	34069489	ENSBTAG00000015908	MBOAT7	other	530	13.4598	2.67137
ERS2967907	Mammary	Holstein	Bos taurus	PRJEB30263	F	0.9538	PAIRED	34069489	ENSBTAG00000015968	ACSF3	acyl-CoA synthase	232	5.89436	1.9307
ERS2967907	Mammary	Holstein	Bos taurus	PRJEB30263	F	0.9538	PAIRED	34069489	ENSBTAG00000015974	FLVCR1	phospholipid and sphingolipid synthesis	1325	35.766	3.60457
ERS2967907	Mammary	Holstein	Bos taurus	PRJEB30263	F	0.9538	PAIRED	34069489	ENSBTAG00000015980	FASN	availability of building blocks	82955	602.469	6.40269
ERS2967907	Mammary	Holstein	Bos taurus	PRJEB30263	F	0.9538	PAIRED	34069489	ENSBTAG00000016007	ADH5	other	2085	77.1592	4.35875
ERS2967907	Mammary	Holstein	Bos taurus	PRJEB30263	F	0.9538	PAIRED	34069489	ENSBTAG00000016048	CPT1B	availability of building blocks	94	1.83374	1.0416
ERS2967907	Mammary	Holstein	Bos taurus	PRJEB30263	F	0.9538	PAIRED	34069489	ENSBTAG00000016050	CHKB	other	1359	45.4944	3.83933
ERS2967907	Mammary	Holstein	Bos taurus	PRJEB30263	F	0.9538	PAIRED	34069489	ENSBTAG00000016073	UGCG	other	516	21.1851	3.09942
ERS2967907	Mammary	Holstein	Bos taurus	PRJEB30263	F	0.9538	PAIRED	34069489	ENSBTAG00000016107	PCYT1B	phospholipid and sphingolipid synthesis	18	0.465448	0.382161
ERS2967907	Mammary	Holstein	Bos taurus	PRJEB30263	F	0.9538	PAIRED	34069489	ENSBTAG00000016155	GDPD3	other	113	6.52566	2.01832
ERS2967907	Mammary	Holstein	Bos taurus	PRJEB30263	F	0.9538	PAIRED	34069489	ENSBTAG00000016211	GCDH	availability of building blocks	1236	38.8276	3.68456
ERS2967907	Mammary	Holstein	Bos taurus	PRJEB30263	F	0.9538	PAIRED	34069489	ENSBTAG00000016337	ACOT13	thioesterases	569	16.2022	2.84504
ERS2967907	Mammary	Holstein	Bos taurus	PRJEB30263	F	0.9538	PAIRED	34069489	ENSBTAG00000016355	UVRAG	other	467	8.50653	2.25198
ERS2967907	Mammary	Holstein	Bos taurus	PRJEB30263	F	0.9538	PAIRED	34069489	ENSBTAG00000016378	LRP10	other	3196	60.7382	4.1229
ERS2967907	Mammary	Holstein	Bos taurus	PRJEB30263	F	0.9538	PAIRED	34069489	ENSBTAG00000016432	PEMT	phospholipid and sphingolipid synthesis	1451	48.6562	3.90512
ERS2967907	Mammary	Holstein	Bos taurus	PRJEB30263	F	0.9538	PAIRED	34069489	ENSBTAG00000016465	DHCR7	other	2924	61.2039	4.13042
ERS2967907	Mammary	Holstein	Bos taurus	PRJEB30263	F	0.9538	PAIRED	34069489	ENSBTAG00000016506	ST3GAL4	other	335	9.88349	2.38725
ERS2967907	Mammary	Holstein	Bos taurus	PRJEB30263	F	0.9538	PAIRED	34069489	ENSBTAG00000016519	MBOAT1	other	301	6.78102	2.05169
ERS2967907	Mammary	Holstein	Bos taurus	PRJEB30263	F	0.9538	PAIRED	34069489	ENSBTAG00000016557	MTMR2	other	702	8.28443	2.22834
ERS2967907	Mammary	Holstein	Bos taurus	PRJEB30263	F	0.9538	PAIRED	34069489	ENSBTAG00000016615	ABHD6	other	189	5.37919	1.85304
ERS2967907	Mammary	Holstein	Bos taurus	PRJEB30263	F	0.9538	PAIRED	34069489	ENSBTAG00000016662	CPS1	other	77	0.815451	0.596334
ERS2967907	Mammary	Holstein	Bos taurus	PRJEB30263	F	0.9538	PAIRED	34069489	ENSBTAG00000016663	PIGN	other	813	10.1209	2.40883
ERS2967907	Mammary	Holstein	Bos taurus	PRJEB30263	F	0.9538	PAIRED	34069489	ENSBTAG00000016679	ETFDH	availability of building blocks	601	12.2615	2.58487
ERS2967907	Mammary	Holstein	Bos taurus	PRJEB30263	F	0.9538	PAIRED	34069489	ENSBTAG00000016740	ACLY	availability of building blocks	1257	17.4184	2.91335
ERS2967907	Mammary	Holstein	Bos taurus	PRJEB30263	F	0.9538	PAIRED	34069489	ENSBTAG00000016775	SLC27A1	other	970	19.1227	3.00185
ERS2967907	Mammary	Holstein	Bos taurus	PRJEB30263	F	0.9538	PAIRED	34069489	ENSBTAG00000016791	PEX7	other	248	5.54099	1.87809
ERS2967907	Mammary	Holstein	Bos taurus	PRJEB30263	F	0.9538	PAIRED	34069489	ENSBTAG00000016805	SGMS2	other	246	8.57693	2.25936
ERS2967907	Mammary	Holstein	Bos taurus	PRJEB30263	F	0.9538	PAIRED	34069489	ENSBTAG00000016806	PAFAH1B1	other	3498	36.1589	3.6152
ERS2967907	Mammary	Holstein	Bos taurus	PRJEB30263	F	0.9538	PAIRED	34069489	ENSBTAG00000016867	HSD17B3	other	53	1.95288	1.08278
ERS2967907	Mammary	Holstein	Bos taurus	PRJEB30263	F	0.9538	PAIRED	34069489	ENSBTAG00000016906	CYP27B1	other	45	1.08114	0.732916
ERS2967907	Mammary	Holstein	Bos taurus	PRJEB30263	F	0.9538	PAIRED	34069489	ENSBTAG00000016937	C7H19orf67	other	1144	25.5792	3.28013
ERS2967907	Mammary	Holstein	Bos taurus	PRJEB30263	F	0.9538	PAIRED	34069489	ENSBTAG00000016979	PCYT1A	phospholipid and sphingolipid synthesis	208	5.20261	1.82497
ERS2967907	Mammary	Holstein	Bos taurus	PRJEB30263	F	0.9538	PAIRED	34069489	ENSBTAG00000016995	HDHD5	other	842	31.0634	3.46771
ERS2967907	Mammary	Holstein	Bos taurus	PRJEB30263	F	0.9538	PAIRED	34069489	ENSBTAG00000017045	FABP2	other	0	0	0
ERS2967907	Mammary	Holstein	Bos taurus	PRJEB30263	F	0.9538	PAIRED	34069489	ENSBTAG00000017051	ACP6	other	337	11.1132	2.49429
ERS2967907	Mammary	Holstein	Bos taurus	PRJEB30263	F	0.9538	PAIRED	34069489	ENSBTAG00000017073	HPGDS	other	0	0	0
ERS2967907	Mammary	Holstein	Bos taurus	PRJEB30263	F	0.9538	PAIRED	34069489	ENSBTAG00000017121	ALB	other	1108	32.2114	3.50289
ERS2967907	Mammary	Holstein	Bos taurus	PRJEB30263	F	0.9538	PAIRED	34069489	ENSBTAG00000017131	AFP	other	0	0	0
ERS2967907	Mammary	Holstein	Bos taurus	PRJEB30263	F	0.9538	PAIRED	34069489	ENSBTAG00000017167	LRAT	other	623	14.9078	2.76681
ERS2967907	Mammary	Holstein	Bos taurus	PRJEB30263	F	0.9538	PAIRED	34069489	ENSBTAG00000017218	ACER3	other	173	4.43312	1.69251
ERS2967907	Mammary	Holstein	Bos taurus	PRJEB30263	F	0.9538	PAIRED	34069489	ENSBTAG00000017240	DGKQ	other	362	6.04905	1.95289
ERS2967907	Mammary	Holstein	Bos taurus	PRJEB30263	F	0.9538	PAIRED	34069489	ENSBTAG00000017253	MECR	other	1069	27.7025	3.35698
ERS2967907	Mammary	Holstein	Bos taurus	PRJEB30263	F	0.9538	PAIRED	34069489	ENSBTAG00000017258	ACSL3	acyl-CoA synthase	1508	20.5669	3.07116
ERS2967907	Mammary	Holstein	Bos taurus	PRJEB30263	F	0.9538	PAIRED	34069489	ENSBTAG00000017279	VAPA	other	2950	104.689	4.6605
ERS2967907	Mammary	Holstein	Bos taurus	PRJEB30263	F	0.9538	PAIRED	34069489	ENSBTAG00000017387	TMEM269	phospholipid and sphingolipid synthesis	15	0.594963	0.466851
ERS2967907	Mammary	Holstein	Bos taurus	PRJEB30263	F	0.9538	PAIRED	34069489	ENSBTAG00000017395	CERS5	phospholipid and sphingolipid synthesis	1291	31.3322	3.47606
ERS2967907	Mammary	Holstein	Bos taurus	PRJEB30263	F	0.9538	PAIRED	34069489	ENSBTAG00000017537	PTGIS	other	149	3.68668	1.54472
ERS2967907	Mammary	Holstein	Bos taurus	PRJEB30263	F	0.9538	PAIRED	34069489	ENSBTAG00000017542	PPARD		1591	27.768	3.35926
ERS2967907	Mammary	Holstein	Bos taurus	PRJEB30263	F	0.9538	PAIRED	34069489	ENSBTAG00000017567	ACACA	availability of building blocks	7845	55.4363	4.03311
ERS2967907	Mammary	Holstein	Bos taurus	PRJEB30263	F	0.9538	PAIRED	34069489	ENSBTAG00000017584	PLCG1	other	1358	16.5026	2.86235
ERS2967907	Mammary	Holstein	Bos taurus	PRJEB30263	F	0.9538	PAIRED	34069489	ENSBTAG00000017592	GPAT3	TAG synthesis	335	7.50166	2.14026
ERS2967907	Mammary	Holstein	Bos taurus	PRJEB30263	F	0.9538	PAIRED	34069489	ENSBTAG00000017656	ST3GAL3	other	267	6.61182	2.0297
ERS2967907	Mammary	Holstein	Bos taurus	PRJEB30263	F	0.9538	PAIRED	34069489	ENSBTAG00000017665	DHRS4	other	561	22.7199	3.16632
ERS2967907	Mammary	Holstein	Bos taurus	PRJEB30263	F	0.9538	PAIRED	34069489	ENSBTAG00000017701	CYP2W1	other	57	1.14374	0.762551
ERS2967907	Mammary	Holstein	Bos taurus	PRJEB30263	F	0.9538	PAIRED	34069489	ENSBTAG00000017741	HACD4	other	199	5.89441	1.93071
ERS2967907	Mammary	Holstein	Bos taurus	PRJEB30263	F	0.9538	PAIRED	34069489	ENSBTAG00000017747	PLSCR3	other	718	21.7533	3.12471
ERS2967907	Mammary	Holstein	Bos taurus	PRJEB30263	F	0.9538	PAIRED	34069489	ENSBTAG00000017753	APP	other	16325	293.599	5.68561
ERS2967907	Mammary	Holstein	Bos taurus	PRJEB30263	F	0.9538	PAIRED	34069489	ENSBTAG00000017779	HSD17B10	other	4156	140.071	4.94926
ERS2967907	Mammary	Holstein	Bos taurus	PRJEB30263	F	0.9538	PAIRED	34069489	ENSBTAG00000017819	PMVK	other	425	23.0276	3.1792
ERS2967907	Mammary	Holstein	Bos taurus	PRJEB30263	F	0.9538	PAIRED	34069489	ENSBTAG00000017832	PDK3	other	162	4.58232	1.7196
ERS2967907	Mammary	Holstein	Bos taurus	PRJEB30263	F	0.9538	PAIRED	34069489	ENSBTAG00000017851	RXRA	other	3014	32.9727	3.52556
ERS2967907	Mammary	Holstein	Bos taurus	PRJEB30263	F	0.9538	PAIRED	34069489	ENSBTAG00000017938		other	0	0	0
ERS2967907	Mammary	Holstein	Bos taurus	PRJEB30263	F	0.9538	PAIRED	34069489	ENSBTAG00000017967	PTGES3	other	2070	67.9988	4.23409
ERS2967907	Mammary	Holstein	Bos taurus	PRJEB30263	F	0.9538	PAIRED	34069489	ENSBTAG00000018000	CLN3	other	1849	58.8591	4.09199
ERS2967907	Mammary	Holstein	Bos taurus	PRJEB30263	F	0.9538	PAIRED	34069489	ENSBTAG00000018010	ABCA4	other	4	0.0309574	0.0304879
ERS2967907	Mammary	Holstein	Bos taurus	PRJEB30263	F	0.9538	PAIRED	34069489	ENSBTAG00000018033	PIP4K2A	other	348	10.3541	2.42958
ERS2967907	Mammary	Holstein	Bos taurus	PRJEB30263	F	0.9538	PAIRED	34069489	ENSBTAG00000018041	ACADSB	other	226	6.95308	2.07356
ERS2967907	Mammary	Holstein	Bos taurus	PRJEB30263	F	0.9538	PAIRED	34069489	ENSBTAG00000018043	LCAT	other	263	11.5617	2.53065
ERS2967907	Mammary	Holstein	Bos taurus	PRJEB30263	F	0.9538	PAIRED	34069489	ENSBTAG00000018119	AOAH	other	56	0.962177	0.674055
ERS2967907	Mammary	Holstein	Bos taurus	PRJEB30263	F	0.9538	PAIRED	34069489	ENSBTAG00000018192	ALG8	other	447	12.1929	2.57968
ERS2967907	Mammary	Holstein	Bos taurus	PRJEB30263	F	0.9538	PAIRED	34069489	ENSBTAG00000018240	CYP2S1	other	61	1.26837	0.819061
ERS2967907	Mammary	Holstein	Bos taurus	PRJEB30263	F	0.9538	PAIRED	34069489	ENSBTAG00000018247	OCRL	other	1214	16.6294	2.86957
ERS2967907	Mammary	Holstein	Bos taurus	PRJEB30263	F	0.9538	PAIRED	34069489	ENSBTAG00000018283	ACAA1	availability of building blocks	1827	68.4178	4.24014
ERS2967907	Mammary	Holstein	Bos taurus	PRJEB30263	F	0.9538	PAIRED	34069489	ENSBTAG00000018289	TMEM150A	other	363	10.157	2.41207
ERS2967907	Mammary	Holstein	Bos taurus	PRJEB30263	F	0.9538	PAIRED	34069489	ENSBTAG00000018299	PIGH	other	89	4.36979	1.68079
ERS2967907	Mammary	Holstein	Bos taurus	PRJEB30263	F	0.9538	PAIRED	34069489	ENSBTAG00000018334	PLAGL2	other	101	2.31292	1.19783
ERS2967907	Mammary	Holstein	Bos taurus	PRJEB30263	F	0.9538	PAIRED	34069489	ENSBTAG00000018379	TMEM175	other	577	11.5429	2.52915
ERS2967907	Mammary	Holstein	Bos taurus	PRJEB30263	F	0.9538	PAIRED	34069489	ENSBTAG00000018394	SDR42E1	other	71	1.96361	1.08641
ERS2967907	Mammary	Holstein	Bos taurus	PRJEB30263	F	0.9538	PAIRED	34069489	ENSBTAG00000018479	PTPMT1	phospholipid and sphingolipid synthesis	235	14.1462	2.71775
ERS2967907	Mammary	Holstein	Bos taurus	PRJEB30263	F	0.9538	PAIRED	34069489	ENSBTAG00000018509	ETNK2	other	157	5.16878	1.8195
ERS2967907	Mammary	Holstein	Bos taurus	PRJEB30263	F	0.9538	PAIRED	34069489	ENSBTAG00000018570	SDR16C5	other	0	0	0
ERS2967907	Mammary	Holstein	Bos taurus	PRJEB30263	F	0.9538	PAIRED	34069489	ENSBTAG00000018694	ACSS3	acyl-CoA synthase	397	7.29606	2.11578
ERS2967907	Mammary	Holstein	Bos taurus	PRJEB30263	F	0.9538	PAIRED	34069489	ENSBTAG00000018747	PRKAA2	other	192	4.21714	1.65195
ERS2967907	Mammary	Holstein	Bos taurus	PRJEB30263	F	0.9538	PAIRED	34069489	ENSBTAG00000018846	CLN5	other	644	16.8721	2.88324
ERS2967907	Mammary	Holstein	Bos taurus	PRJEB30263	F	0.9538	PAIRED	34069489	ENSBTAG00000018880	TRPV1	other	37	0.642198	0.496035
ERS2967907	Mammary	Holstein	Bos taurus	PRJEB30263	F	0.9538	PAIRED	34069489	ENSBTAG00000018936	LSS	other	2251	31.753	3.48899
ERS2967907	Mammary	Holstein	Bos taurus	PRJEB30263	F	0.9538	PAIRED	34069489	ENSBTAG00000018966	PLCE1	other	237	1.67455	0.983781
ERS2967907	Mammary	Holstein	Bos taurus	PRJEB30263	F	0.9538	PAIRED	34069489	ENSBTAG00000018986	ACSL4	acyl-CoA synthase	602	10.6596	2.45613
ERS2967907	Mammary	Holstein	Bos taurus	PRJEB30263	F	0.9538	PAIRED	34069489	ENSBTAG00000019079	PLCB2	other	152	1.92804	1.07433
ERS2967907	Mammary	Holstein	Bos taurus	PRJEB30263	F	0.9538	PAIRED	34069489	ENSBTAG00000019167	INPPL1	other	3726	44.8767	3.82596
ERS2967907	Mammary	Holstein	Bos taurus	PRJEB30263	F	0.9538	PAIRED	34069489	ENSBTAG00000019246	SC5D	elongases and desturases	6124	164.562	5.10934
ERS2967907	Mammary	Holstein	Bos taurus	PRJEB30263	F	0.9538	PAIRED	34069489	ENSBTAG00000019256	GLA	other	344	10.5671	2.44816
ERS2967907	Mammary	Holstein	Bos taurus	PRJEB30263	F	0.9538	PAIRED	34069489	ENSBTAG00000019265	AGK	other	391	8.33039	2.23328
ERS2967907	Mammary	Holstein	Bos taurus	PRJEB30263	F	0.9538	PAIRED	34069489	ENSBTAG00000019272	LPCAT2	other	83	1.78363	1.02376
ERS2967907	Mammary	Holstein	Bos taurus	PRJEB30263	F	0.9538	PAIRED	34069489	ENSBTAG00000019294	ABCC9	other	124	1.10936	0.746385
ERS2967907	Mammary	Holstein	Bos taurus	PRJEB30263	F	0.9538	PAIRED	34069489	ENSBTAG00000019315	PLA2G7	other	87	3.03863	1.39591
ERS2967907	Mammary	Holstein	Bos taurus	PRJEB30263	F	0.9538	PAIRED	34069489	ENSBTAG00000019423	ACSM2B	acyl-CoA synthase	7	0.150048	0.139804
ERS2967907	Mammary	Holstein	Bos taurus	PRJEB30263	F	0.9538	PAIRED	34069489	ENSBTAG00000019453	PTGES	other	189	10.7687	2.46544
ERS2967907	Mammary	Holstein	Bos taurus	PRJEB30263	F	0.9538	PAIRED	34069489	ENSBTAG00000019465	ITPKC	other	792	14.3302	2.72983
ERS2967907	Mammary	Holstein	Bos taurus	PRJEB30263	F	0.9538	PAIRED	34069489	ENSBTAG00000019472	NR3C1	other	3013	26.7511	3.32327
ERS2967907	Mammary	Holstein	Bos taurus	PRJEB30263	F	0.9538	PAIRED	34069489	ENSBTAG00000019478	NAAA	other	81	2.25271	1.17949
ERS2967907	Mammary	Holstein	Bos taurus	PRJEB30263	F	0.9538	PAIRED	34069489	ENSBTAG00000019512	G6PD	other	846	19.8615	3.03791
ERS2967907	Mammary	Holstein	Bos taurus	PRJEB30263	F	0.9538	PAIRED	34069489	ENSBTAG00000019533	ADTRP	other	11	0.343923	0.295593
ERS2967907	Mammary	Holstein	Bos taurus	PRJEB30263	F	0.9538	PAIRED	34069489	ENSBTAG00000019625	EHHADH	availability of building blocks	1439	31.3297	3.47599
ERS2967907	Mammary	Holstein	Bos taurus	PRJEB30263	F	0.9538	PAIRED	34069489	ENSBTAG00000019663	DECR1	availability of building blocks	690	23.308	3.19081
ERS2967907	Mammary	Holstein	Bos taurus	PRJEB30263	F	0.9538	PAIRED	34069489	ENSBTAG00000019665	IL1RN	other	1324	35.3867	3.5942
ERS2967907	Mammary	Holstein	Bos taurus	PRJEB30263	F	0.9538	PAIRED	34069489	ENSBTAG00000019708	ACSL6	acyl-CoA synthase	113	2.46292	1.24211
ERS2967907	Mammary	Holstein	Bos taurus	PRJEB30263	F	0.9538	PAIRED	34069489	ENSBTAG00000019745	LMF1	other	558	14.3666	2.7322
ERS2967907	Mammary	Holstein	Bos taurus	PRJEB30263	F	0.9538	PAIRED	34069489	ENSBTAG00000019764	APOA5	other	3	0.135888	0.127415
ERS2967907	Mammary	Holstein	Bos taurus	PRJEB30263	F	0.9538	PAIRED	34069489	ENSBTAG00000019770	APOA4	other	22	0.609856	0.476145
ERS2967907	Mammary	Holstein	Bos taurus	PRJEB30263	F	0.9538	PAIRED	34069489	ENSBTAG00000019811	HAO1	availability of building blocks	1	0.0277723	0.0273937
ERS2967907	Mammary	Holstein	Bos taurus	PRJEB30263	F	0.9538	PAIRED	34069489	ENSBTAG00000019859	B3GALT2	other	89	1.62563	0.965319
ERS2967907	Mammary	Holstein	Bos taurus	PRJEB30263	F	0.9538	PAIRED	34069489	ENSBTAG00000019914	BECN1	other	1841	63.3727	4.16469
ERS2967907	Mammary	Holstein	Bos taurus	PRJEB30263	F	0.9538	PAIRED	34069489	ENSBTAG00000019954	ABHD2	other	57	1.63556	0.969096
ERS2967907	Mammary	Holstein	Bos taurus	PRJEB30263	F	0.9538	PAIRED	34069489	ENSBTAG00000019983	ASXL2	other	415	4.46069	1.69757
ERS2967907	Mammary	Holstein	Bos taurus	PRJEB30263	F	0.9538	PAIRED	34069489	ENSBTAG00000020030	FITM2	other	539	9.03711	2.30629
ERS2967907	Mammary	Holstein	Bos taurus	PRJEB30263	F	0.9538	PAIRED	34069489	ENSBTAG00000020040	LPCAT4	other	1172	33.2615	3.53402
ERS2967907	Mammary	Holstein	Bos taurus	PRJEB30263	F	0.9538	PAIRED	34069489	ENSBTAG00000020073	NCEH1	other	92	1.18307	0.780732
ERS2967907	Mammary	Holstein	Bos taurus	PRJEB30263	F	0.9538	PAIRED	34069489	ENSBTAG00000020143	RDH10	other	253	8.26545	2.22629
ERS2967907	Mammary	Holstein	Bos taurus	PRJEB30263	F	0.9538	PAIRED	34069489	ENSBTAG00000020147	BBS1	other	82	1.52532	0.926369
ERS2967907	Mammary	Holstein	Bos taurus	PRJEB30263	F	0.9538	PAIRED	34069489	ENSBTAG00000020169	CEPT1	other	605	15.8434	2.82396
ERS2967907	Mammary	Holstein	Bos taurus	PRJEB30263	F	0.9538	PAIRED	34069489	ENSBTAG00000020173	INPP5D	other	508	6.11846	1.96269
ERS2967907	Mammary	Holstein	Bos taurus	PRJEB30263	F	0.9538	PAIRED	34069489	ENSBTAG00000020225	TBXAS1	other	699	20.5009	3.06809
ERS2967907	Mammary	Holstein	Bos taurus	PRJEB30263	F	0.9538	PAIRED	34069489	ENSBTAG00000020279	ALG9	other	564	10.2515	2.4205
ERS2967907	Mammary	Holstein	Bos taurus	PRJEB30263	F	0.9538	PAIRED	34069489	ENSBTAG00000020319	ALOX5	other	184	4.1625	1.64142
ERS2967907	Mammary	Holstein	Bos taurus	PRJEB30263	F	0.9538	PAIRED	34069489	ENSBTAG00000020332	OSBP	other	1195	17.9792	2.94335
ERS2967907	Mammary	Holstein	Bos taurus	PRJEB30263	F	0.9538	PAIRED	34069489	ENSBTAG00000020371	ACOT8	thioesterases	432	12.2195	2.58169
ERS2967907	Mammary	Holstein	Bos taurus	PRJEB30263	F	0.9538	PAIRED	34069489	ENSBTAG00000020456	AGPAT3	TAG synthesis	538	25.7373	3.28606
ERS2967907	Mammary	Holstein	Bos taurus	PRJEB30263	F	0.9538	PAIRED	34069489	ENSBTAG00000020480	SPTLC2	phospholipid and sphingolipid synthesis	819	23.938	3.21639
ERS2967907	Mammary	Holstein	Bos taurus	PRJEB30263	F	0.9538	PAIRED	34069489	ENSBTAG00000020495	SH3YL1	other	1824	51.4228	3.95934
ERS2967907	Mammary	Holstein	Bos taurus	PRJEB30263	F	0.9538	PAIRED	34069489	ENSBTAG00000020551	ABCD1	other	525	8.86466	2.28896
ERS2967907	Mammary	Holstein	Bos taurus	PRJEB30263	F	0.9538	PAIRED	34069489	ENSBTAG00000020616	DGKD	other	1362	16.335	2.85273
ERS2967907	Mammary	Holstein	Bos taurus	PRJEB30263	F	0.9538	PAIRED	34069489	ENSBTAG00000020661	ABCA1	other	231	1.6339	0.968465
ERS2967907	Mammary	Holstein	Bos taurus	PRJEB30263	F	0.9538	PAIRED	34069489	ENSBTAG00000020663	ORMDL2	other	1536	104.244	4.65628
ERS2967907	Mammary	Holstein	Bos taurus	PRJEB30263	F	0.9538	PAIRED	34069489	ENSBTAG00000020672	NEU2	other	0	0	0
ERS2967907	Mammary	Holstein	Bos taurus	PRJEB30263	F	0.9538	PAIRED	34069489	ENSBTAG00000020715	PIK3C2G	other	244	2.8812	1.35614
ERS2967907	Mammary	Holstein	Bos taurus	PRJEB30263	F	0.9538	PAIRED	34069489	ENSBTAG00000020735	SMG1	other	1156	5.79457	1.91612
ERS2967907	Mammary	Holstein	Bos taurus	PRJEB30263	F	0.9538	PAIRED	34069489	ENSBTAG00000020783	MAPK14	other	1542	21.6391	3.11968
ERS2967907	Mammary	Holstein	Bos taurus	PRJEB30263	F	0.9538	PAIRED	34069489	ENSBTAG00000020784		other	0	0	0
ERS2967907	Mammary	Holstein	Bos taurus	PRJEB30263	F	0.9538	PAIRED	34069489	ENSBTAG00000020787	PIK3R4	other	2298	27.5607	3.35203
ERS2967907	Mammary	Holstein	Bos taurus	PRJEB30263	F	0.9538	PAIRED	34069489	ENSBTAG00000020848	PIK3CG	other	342	4.90315	1.77549
ERS2967907	Mammary	Holstein	Bos taurus	PRJEB30263	F	0.9538	PAIRED	34069489	ENSBTAG00000020927	HSD17B8	other	875	52.5661	3.98092
ERS2967907	Mammary	Holstein	Bos taurus	PRJEB30263	F	0.9538	PAIRED	34069489	ENSBTAG00000020973	RFT1	other	196	4.71087	1.74237
ERS2967907	Mammary	Holstein	Bos taurus	PRJEB30263	F	0.9538	PAIRED	34069489	ENSBTAG00000020980	CAT	other	3031	79.9356	4.39365
ERS2967907	Mammary	Holstein	Bos taurus	PRJEB30263	F	0.9538	PAIRED	34069489	ENSBTAG00000020985	TYRP1	other	0	0	0
ERS2967907	Mammary	Holstein	Bos taurus	PRJEB30263	F	0.9538	PAIRED	34069489	ENSBTAG00000021118	CYP26A1	other	7	0.242641	0.217239
ERS2967907	Mammary	Holstein	Bos taurus	PRJEB30263	F	0.9538	PAIRED	34069489	ENSBTAG00000021202	ACOT7	thioesterases	165	5.852	1.92454
ERS2967907	Mammary	Holstein	Bos taurus	PRJEB30263	F	0.9538	PAIRED	34069489	ENSBTAG00000021263	CYP4V2	other	538	7.6035	2.15217
ERS2967907	Mammary	Holstein	Bos taurus	PRJEB30263	F	0.9538	PAIRED	34069489	ENSBTAG00000021272	ABCG1	other	118	2.37733	1.21709
ERS2967907	Mammary	Holstein	Bos taurus	PRJEB30263	F	0.9538	PAIRED	34069489	ENSBTAG00000021301	ACSF2	acyl-CoA synthase	756	22.4262	3.15386
ERS2967907	Mammary	Holstein	Bos taurus	PRJEB30263	F	0.9538	PAIRED	34069489	ENSBTAG00000021347	CWH43	other	0	0	0
ERS2967907	Mammary	Holstein	Bos taurus	PRJEB30263	F	0.9538	PAIRED	34069489	ENSBTAG00000021386	ANGPTL3	other	3	0.11774	0.111309
ERS2967907	Mammary	Holstein	Bos taurus	PRJEB30263	F	0.9538	PAIRED	34069489	ENSBTAG00000021394	FITM1	phospholipid and sphingolipid synthesis	169	7.07984	2.08937
ERS2967907	Mammary	Holstein	Bos taurus	PRJEB30263	F	0.9538	PAIRED	34069489	ENSBTAG00000021397	NKX2-3	other	0	0	0
ERS2967907	Mammary	Holstein	Bos taurus	PRJEB30263	F	0.9538	PAIRED	34069489	ENSBTAG00000021434	EDN2	other	8	0.382098	0.323602
ERS2967907	Mammary	Holstein	Bos taurus	PRJEB30263	F	0.9538	PAIRED	34069489	ENSBTAG00000021445	ST8SIA4	other	111	3.77735	1.56389
ERS2967907	Mammary	Holstein	Bos taurus	PRJEB30263	F	0.9538	PAIRED	34069489	ENSBTAG00000021522		other	5	0.196622	0.179502
ERS2967907	Mammary	Holstein	Bos taurus	PRJEB30263	F	0.9538	PAIRED	34069489	ENSBTAG00000021535	CROT	availability of building blocks	194	3.83595	1.57608
ERS2967907	Mammary	Holstein	Bos taurus	PRJEB30263	F	0.9538	PAIRED	34069489	ENSBTAG00000021795	HNF1A	other	1	0.024103	0.0238171
ERS2967907	Mammary	Holstein	Bos taurus	PRJEB30263	F	0.9538	PAIRED	34069489	ENSBTAG00000021801	INPP5F	other	354	4.58884	1.72077
ERS2967907	Mammary	Holstein	Bos taurus	PRJEB30263	F	0.9538	PAIRED	34069489	ENSBTAG00000021822	ARV1	other	445	20.249	3.05631
ERS2967907	Mammary	Holstein	Bos taurus	PRJEB30263	F	0.9538	PAIRED	34069489	ENSBTAG00000021829	GM2A	other	465	21.5537	3.1159
ERS2967907	Mammary	Holstein	Bos taurus	PRJEB30263	F	0.9538	PAIRED	34069489	ENSBTAG00000021832	HMGCL	other	1515	57.5285	4.06951
ERS2967907	Mammary	Holstein	Bos taurus	PRJEB30263	F	0.9538	PAIRED	34069489	ENSBTAG00000021853	IP6K2	other	1001	29.0724	3.40361
ERS2967907	Mammary	Holstein	Bos taurus	PRJEB30263	F	0.9538	PAIRED	34069489	ENSBTAG00000021859	PDSS2	other	119	2.97027	1.37883
ERS2967907	Mammary	Holstein	Bos taurus	PRJEB30263	F	0.9538	PAIRED	34069489	ENSBTAG00000021862	SLC27A3	other	134	3.01424	1.38985
ERS2967907	Mammary	Holstein	Bos taurus	PRJEB30263	F	0.9538	PAIRED	34069489	ENSBTAG00000021897	B4GALT3	other	664	20.1685	3.05251
ERS2967907	Mammary	Holstein	Bos taurus	PRJEB30263	F	0.9538	PAIRED	34069489	ENSBTAG00000021905	DGKB	other	1	0.0192064	0.0190243
ERS2967907	Mammary	Holstein	Bos taurus	PRJEB30263	F	0.9538	PAIRED	34069489	ENSBTAG00000021924	PLA2G4E	other	4	0.066394	0.0642828
ERS2967907	Mammary	Holstein	Bos taurus	PRJEB30263	F	0.9538	PAIRED	34069489	ENSBTAG00000021933	ALOX12	other	22	0.444734	0.367925
ERS2967907	Mammary	Holstein	Bos taurus	PRJEB30263	F	0.9538	PAIRED	34069489	ENSBTAG00000021934	RETSAT	other	583	10.8752	2.47445
ERS2967907	Mammary	Holstein	Bos taurus	PRJEB30263	F	0.9538	PAIRED	34069489	ENSBTAG00000021942	HPS6	other	150	2.22427	1.17071
ERS2967907	Mammary	Holstein	Bos taurus	PRJEB30263	F	0.9538	PAIRED	34069489	ENSBTAG00000021955	NPC2	other	20721	815.376	6.70488
ERS2967907	Mammary	Holstein	Bos taurus	PRJEB30263	F	0.9538	PAIRED	34069489	ENSBTAG00000021999	CPT1A	availability of building blocks	818	10.8705	2.47406
ERS2967907	Mammary	Holstein	Bos taurus	PRJEB30263	F	0.9538	PAIRED	34069489	ENSBTAG00000022013	CBR4	other	982	17.8874	2.93849
ERS2967907	Mammary	Holstein	Bos taurus	PRJEB30263	F	0.9538	PAIRED	34069489	ENSBTAG00000022058	ACACB	availability of building blocks	694	16.6067	2.86828
ERS2967907	Mammary	Holstein	Bos taurus	PRJEB30263	F	0.9538	PAIRED	34069489	ENSBTAG00000022449	SCD5	elongases and desturases	476	10.9679	2.48222
ERS2967907	Mammary	Holstein	Bos taurus	PRJEB30263	F	0.9538	PAIRED	34069489	ENSBTAG00000022520	BRCA1	other	127	1.11661	0.749815
ERS2967907	Mammary	Holstein	Bos taurus	PRJEB30263	F	0.9538	PAIRED	34069489	ENSBTAG00000022570		other	3	0.127016	0.119573
ERS2967907	Mammary	Holstein	Bos taurus	PRJEB30263	F	0.9538	PAIRED	34069489	ENSBTAG00000022699	CAV3	other	4	0.257689	0.229276
ERS2967907	Mammary	Holstein	Bos taurus	PRJEB30263	F	0.9538	PAIRED	34069489	ENSBTAG00000022962	DGKK	other	0	0	0
ERS2967907	Mammary	Holstein	Bos taurus	PRJEB30263	F	0.9538	PAIRED	34069489	ENSBTAG00000023600	APOD	other	2217	145.977	4.99028
ERS2967907	Mammary	Holstein	Bos taurus	PRJEB30263	F	0.9538	PAIRED	34069489	ENSBTAG00000023607	HACD2	phospholipid and sphingolipid synthesis	256	11.5958	2.53336
ERS2967907	Mammary	Holstein	Bos taurus	PRJEB30263	F	0.9538	PAIRED	34069489	ENSBTAG00000023614	NUDT19	other	301	8.05931	2.20379
ERS2967907	Mammary	Holstein	Bos taurus	PRJEB30263	F	0.9538	PAIRED	34069489	ENSBTAG00000023795	VAC14	other	994	16.4714	2.86057
ERS2967907	Mammary	Holstein	Bos taurus	PRJEB30263	F	0.9538	PAIRED	34069489	ENSBTAG00000023928	RDH14	other	726	28.9696	3.40018
ERS2967907	Mammary	Holstein	Bos taurus	PRJEB30263	F	0.9538	PAIRED	34069489	ENSBTAG00000024107	INPP5B	other	1527	23.1907	3.18597
ERS2967907	Mammary	Holstein	Bos taurus	PRJEB30263	F	0.9538	PAIRED	34069489	ENSBTAG00000024240	ACADM	availability of building blocks	1099	30.1706	3.43948
ERS2967907	Mammary	Holstein	Bos taurus	PRJEB30263	F	0.9538	PAIRED	34069489	ENSBTAG00000024387	PNPLA8	other	435	7.29955	2.1162
ERS2967907	Mammary	Holstein	Bos taurus	PRJEB30263	F	0.9538	PAIRED	34069489	ENSBTAG00000024493	DHRS3	other	3106	96.9081	4.58403
ERS2967907	Mammary	Holstein	Bos taurus	PRJEB30263	F	0.9538	PAIRED	34069489	ENSBTAG00000024552	SHH	other	0	0	0
ERS2967907	Mammary	Holstein	Bos taurus	PRJEB30263	F	0.9538	PAIRED	34069489	ENSBTAG00000024623		other	1	0.110677	0.10497
ERS2967907	Mammary	Holstein	Bos taurus	PRJEB30263	F	0.9538	PAIRED	34069489	ENSBTAG00000024633	PIK3C2B	other	1005	10.0022	2.3981
ERS2967907	Mammary	Holstein	Bos taurus	PRJEB30263	F	0.9538	PAIRED	34069489	ENSBTAG00000024957	SNCA	other	114	4.68043	1.73703
ERS2967907	Mammary	Holstein	Bos taurus	PRJEB30263	F	0.9538	PAIRED	34069489	ENSBTAG00000025161	AGPAT2	TAG synthesis	180	5.72688	1.90611
ERS2967907	Mammary	Holstein	Bos taurus	PRJEB30263	F	0.9538	PAIRED	34069489	ENSBTAG00000025167	ABHD15	other	6	0.145205	0.135583
ERS2967907	Mammary	Holstein	Bos taurus	PRJEB30263	F	0.9538	PAIRED	34069489	ENSBTAG00000025540	ALKBH7	other	342	24.4043	3.23492
ERS2967907	Mammary	Holstein	Bos taurus	PRJEB30263	F	0.9538	PAIRED	34069489	ENSBTAG00000025669	B3GALT4	other	143	3.25349	1.44774
ERS2967907	Mammary	Holstein	Bos taurus	PRJEB30263	F	0.9538	PAIRED	34069489	ENSBTAG00000025718	HMGCLL1	other	0	0	0
ERS2967907	Mammary	Holstein	Bos taurus	PRJEB30263	F	0.9538	PAIRED	34069489	ENSBTAG00000025931	NEU3	other	86	1.56412	0.941617
ERS2967907	Mammary	Holstein	Bos taurus	PRJEB30263	F	0.9538	PAIRED	34069489	ENSBTAG00000025942	HPGD	other	44	1.08688	0.735671
ERS2967907	Mammary	Holstein	Bos taurus	PRJEB30263	F	0.9538	PAIRED	34069489	ENSBTAG00000026290	PIK3C3	other	594	11.2635	2.50663
ERS2967907	Mammary	Holstein	Bos taurus	PRJEB30263	F	0.9538	PAIRED	34069489	ENSBTAG00000026356	DGAT1	TAG synthesis	984	30.7172	3.45686
ERS2967907	Mammary	Holstein	Bos taurus	PRJEB30263	F	0.9538	PAIRED	34069489	ENSBTAG00000026429	DECR2	other	245	14.7631	2.75767
ERS2967907	Mammary	Holstein	Bos taurus	PRJEB30263	F	0.9538	PAIRED	34069489	ENSBTAG00000026461	CACNA1H	other	1491	11.2262	2.50359
ERS2967907	Mammary	Holstein	Bos taurus	PRJEB30263	F	0.9538	PAIRED	34069489	ENSBTAG00000026522		elongases and desturases	3	0.0888604	0.0851317
ERS2967907	Mammary	Holstein	Bos taurus	PRJEB30263	F	0.9538	PAIRED	34069489	ENSBTAG00000026732	PLA2G1B	other	0	0	0
ERS2967907	Mammary	Holstein	Bos taurus	PRJEB30263	F	0.9538	PAIRED	34069489	ENSBTAG00000026885	ABCB11	other	7	0.080646	0.077559
ERS2967907	Mammary	Holstein	Bos taurus	PRJEB30263	F	0.9538	PAIRED	34069489	ENSBTAG00000027635	PLPP5	other	1482	42.7508	3.77851
ERS2967907	Mammary	Holstein	Bos taurus	PRJEB30263	F	0.9538	PAIRED	34069489	ENSBTAG00000030174	ACOX1	availability of building blocks	706	14.0482	2.71126
ERS2967907	Mammary	Holstein	Bos taurus	PRJEB30263	F	0.9538	PAIRED	34069489	ENSBTAG00000030343	FGF23	other	0	0	0
ERS2967907	Mammary	Holstein	Bos taurus	PRJEB30263	F	0.9538	PAIRED	34069489	ENSBTAG00000030425	ID3	other	518	32.6307	3.51544
ERS2967907	Mammary	Holstein	Bos taurus	PRJEB30263	F	0.9538	PAIRED	34069489	ENSBTAG00000030523	ZPBP2	other	21	0.570731	0.451541
ERS2967907	Mammary	Holstein	Bos taurus	PRJEB30263	F	0.9538	PAIRED	34069489	ENSBTAG00000030706	ALG6	other	128	2.83123	1.34319
ERS2967907	Mammary	Holstein	Bos taurus	PRJEB30263	F	0.9538	PAIRED	34069489	ENSBTAG00000030847	GLYATL2	other	6	0.169715	0.15676
ERS2967907	Mammary	Holstein	Bos taurus	PRJEB30263	F	0.9538	PAIRED	34069489	ENSBTAG00000030882		other	18	0.635378	0.491874
ERS2967907	Mammary	Holstein	Bos taurus	PRJEB30263	F	0.9538	PAIRED	34069489	ENSBTAG00000031010	ACAD11	availability of building blocks	392	6.68709	2.03954
ERS2967907	Mammary	Holstein	Bos taurus	PRJEB30263	F	0.9538	PAIRED	34069489	ENSBTAG00000031017	FADS2B	elongases and desturases	0	0	0
ERS2967907	Mammary	Holstein	Bos taurus	PRJEB30263	F	0.9538	PAIRED	34069489	ENSBTAG00000031115		other	8	0.473452	0.387608
ERS2967907	Mammary	Holstein	Bos taurus	PRJEB30263	F	0.9538	PAIRED	34069489	ENSBTAG00000031134	YWHAH	other	2654	93.3516	4.54703
ERS2967907	Mammary	Holstein	Bos taurus	PRJEB30263	F	0.9538	PAIRED	34069489	ENSBTAG00000031209	SLC22A4	other	69	1.93158	1.07554
ERS2967907	Mammary	Holstein	Bos taurus	PRJEB30263	F	0.9538	PAIRED	34069489	ENSBTAG00000031402	ASXL1	other	3787	38.8969	3.6863
ERS2967907	Mammary	Holstein	Bos taurus	PRJEB30263	F	0.9538	PAIRED	34069489	ENSBTAG00000031777	GDPD5	other	604	9.0943	2.31197
ERS2967907	Mammary	Holstein	Bos taurus	PRJEB30263	F	0.9538	PAIRED	34069489	ENSBTAG00000031906	ABHD16B	other	12	0.139327	0.130437
ERS2967907	Mammary	Holstein	Bos taurus	PRJEB30263	F	0.9538	PAIRED	34069489	ENSBTAG00000031933	ALOX12E	other	152	3.89835	1.5889
ERS2967907	Mammary	Holstein	Bos taurus	PRJEB30263	F	0.9538	PAIRED	34069489	ENSBTAG00000032068	PLA2G4F	other	86	1.61942	0.962954
ERS2967907	Mammary	Holstein	Bos taurus	PRJEB30263	F	0.9538	PAIRED	34069489	ENSBTAG00000032106	PLPP4	other	4	0.165135	0.152837
ERS2967907	Mammary	Holstein	Bos taurus	PRJEB30263	F	0.9538	PAIRED	34069489	ENSBTAG00000032137	PNPLA6	other	623	8.1324	2.21183
ERS2967907	Mammary	Holstein	Bos taurus	PRJEB30263	F	0.9538	PAIRED	34069489	ENSBTAG00000032237	PNLIP	other	0	0	0
ERS2967907	Mammary	Holstein	Bos taurus	PRJEB30263	F	0.9538	PAIRED	34069489	ENSBTAG00000032730	PLAAT5	other	0	0	0
ERS2967907	Mammary	Holstein	Bos taurus	PRJEB30263	F	0.9538	PAIRED	34069489	ENSBTAG00000032944		other	2	0.105491	0.100289
ERS2967907	Mammary	Holstein	Bos taurus	PRJEB30263	F	0.9538	PAIRED	34069489	ENSBTAG00000033186	OXCT1	other	1544	36.7108	3.62995
ERS2967907	Mammary	Holstein	Bos taurus	PRJEB30263	F	0.9538	PAIRED	34069489	ENSBTAG00000033326	DPEP1	other	0	0	0
ERS2967907	Mammary	Holstein	Bos taurus	PRJEB30263	F	0.9538	PAIRED	34069489	ENSBTAG00000033603	IP6K3	other	0	0	0
ERS2967907	Mammary	Holstein	Bos taurus	PRJEB30263	F	0.9538	PAIRED	34069489	ENSBTAG00000034139	ADH4	other	12	0.445741	0.368622
ERS2967907	Mammary	Holstein	Bos taurus	PRJEB30263	F	0.9538	PAIRED	34069489	ENSBTAG00000034154	AGMO	other	368	8.31239	2.23135
ERS2967907	Mammary	Holstein	Bos taurus	PRJEB30263	F	0.9538	PAIRED	34069489	ENSBTAG00000034189		other	25	0.679442	0.518461
ERS2967907	Mammary	Holstein	Bos taurus	PRJEB30263	F	0.9538	PAIRED	34069489	ENSBTAG00000034193	BCO2	other	54	1.17999	0.77932
ERS2967907	Mammary	Holstein	Bos taurus	PRJEB30263	F	0.9538	PAIRED	34069489	ENSBTAG00000034396	PIGW	other	576	8.29782	2.22978
ERS2967907	Mammary	Holstein	Bos taurus	PRJEB30263	F	0.9538	PAIRED	34069489	ENSBTAG00000034867	TMEM38B	phospholipid and sphingolipid synthesis	91	3.70048	1.54766
ERS2967907	Mammary	Holstein	Bos taurus	PRJEB30263	F	0.9538	PAIRED	34069489	ENSBTAG00000035544	CYP46A1	other	1	0.027302	0.026936
ERS2967907	Mammary	Holstein	Bos taurus	PRJEB30263	F	0.9538	PAIRED	34069489	ENSBTAG00000035844	PLAAT1	other	27	0.589347	0.463323
ERS2967907	Mammary	Holstein	Bos taurus	PRJEB30263	F	0.9538	PAIRED	34069489	ENSBTAG00000037483		other	0	0	0
ERS2967907	Mammary	Holstein	Bos taurus	PRJEB30263	F	0.9538	PAIRED	34069489	ENSBTAG00000037526	FABP4	other	12865	1227.94	7.11391
ERS2967907	Mammary	Holstein	Bos taurus	PRJEB30263	F	0.9538	PAIRED	34069489	ENSBTAG00000037726	PLCD1	other	402	7.9094	2.18711
ERS2967907	Mammary	Holstein	Bos taurus	PRJEB30263	F	0.9538	PAIRED	34069489	ENSBTAG00000037729	CERS1	phospholipid and sphingolipid synthesis	56	2.12107	1.13817
ERS2967907	Mammary	Holstein	Bos taurus	PRJEB30263	F	0.9538	PAIRED	34069489	ENSBTAG00000038043	ABCD2	other	2	0.0396247	0.0388598
ERS2967907	Mammary	Holstein	Bos taurus	PRJEB30263	F	0.9538	PAIRED	34069489	ENSBTAG00000038512	LIPI	other	1	0.0325628	0.0320438
ERS2967907	Mammary	Holstein	Bos taurus	PRJEB30263	F	0.9538	PAIRED	34069489	ENSBTAG00000039122	PLA2G5	other	49	2.47301	1.24502
ERS2967907	Mammary	Holstein	Bos taurus	PRJEB30263	F	0.9538	PAIRED	34069489	ENSBTAG00000039161	ALDH3A2	other	7471	146.221	4.99194
ERS2967907	Mammary	Holstein	Bos taurus	PRJEB30263	F	0.9538	PAIRED	34069489	ENSBTAG00000039186		other	0	0	0
ERS2967907	Mammary	Holstein	Bos taurus	PRJEB30263	F	0.9538	PAIRED	34069489	ENSBTAG00000039406		availability of building blocks	2	0.0673687	0.0651964
ERS2967907	Mammary	Holstein	Bos taurus	PRJEB30263	F	0.9538	PAIRED	34069489	ENSBTAG00000039426	DPEP2	other	2	0.0700176	0.0676751
ERS2967907	Mammary	Holstein	Bos taurus	PRJEB30263	F	0.9538	PAIRED	34069489	ENSBTAG00000039686	ACOT11	thioesterases	7	0.146933	0.137092
ERS2967907	Mammary	Holstein	Bos taurus	PRJEB30263	F	0.9538	PAIRED	34069489	ENSBTAG00000039808	SERPINA6	other	0	0	0
ERS2967907	Mammary	Holstein	Bos taurus	PRJEB30263	F	0.9538	PAIRED	34069489	ENSBTAG00000039968	PIP4P2	other	44	1.84586	1.04587
ERS2967907	Mammary	Holstein	Bos taurus	PRJEB30263	F	0.9538	PAIRED	34069489	ENSBTAG00000044063	B4GALT6	other	320	8.22827	2.22227
ERS2967907	Mammary	Holstein	Bos taurus	PRJEB30263	F	0.9538	PAIRED	34069489	ENSBTAG00000044129	ST6GALNAC6	other	290	6.63596	2.03287
ERS2967907	Mammary	Holstein	Bos taurus	PRJEB30263	F	0.9538	PAIRED	34069489	ENSBTAG00000044178	ZMPSTE24	other	405	11.6886	2.5407
ERS2967907	Mammary	Holstein	Bos taurus	PRJEB30263	F	0.9538	PAIRED	34069489	ENSBTAG00000044179	CERS6	other	20	0.501513	0.406473
ERS2967907	Mammary	Holstein	Bos taurus	PRJEB30263	F	0.9538	PAIRED	34069489	ENSBTAG00000045498	SULT2B1	other	7	0.38381	0.32484
ERS2967907	Mammary	Holstein	Bos taurus	PRJEB30263	F	0.9538	PAIRED	34069489	ENSBTAG00000045787	CDS1	other	8	0.180431	0.16588
ERS2967907	Mammary	Holstein	Bos taurus	PRJEB30263	F	0.9538	PAIRED	34069489	ENSBTAG00000046173	ALG12	other	760	21.9023	3.13124
ERS2967907	Mammary	Holstein	Bos taurus	PRJEB30263	F	0.9538	PAIRED	34069489	ENSBTAG00000046547	CIDEA	other	8100	153.155	5.03796
ERS2967907	Mammary	Holstein	Bos taurus	PRJEB30263	F	0.9538	PAIRED	34069489	ENSBTAG00000046548	ST6GALNAC4	other	663	22.5363	3.15854
ERS2967907	Mammary	Holstein	Bos taurus	PRJEB30263	F	0.9538	PAIRED	34069489	ENSBTAG00000046649	SGPP2	other	20	0.497125	0.403546
ERS2967907	Mammary	Holstein	Bos taurus	PRJEB30263	F	0.9538	PAIRED	34069489	ENSBTAG00000046654	CERK	other	1049	22.2144	3.14477
ERS2967907	Mammary	Holstein	Bos taurus	PRJEB30263	F	0.9538	PAIRED	34069489	ENSBTAG00000046814	ACOT2	thioesterases	49	1.65427	0.976169
ERS2967907	Mammary	Holstein	Bos taurus	PRJEB30263	F	0.9538	PAIRED	34069489	ENSBTAG00000047254	ABCA2	other	448	2.90873	1.36321
ERS2967907	Mammary	Holstein	Bos taurus	PRJEB30263	F	0.9538	PAIRED	34069489	ENSBTAG00000047330	FABP5	other	2974	96.473	4.57958
ERS2967907	Mammary	Holstein	Bos taurus	PRJEB30263	F	0.9538	PAIRED	34069489	ENSBTAG00000047604	HSD17B1	other	54	1.69367	0.990906
ERS2967907	Mammary	Holstein	Bos taurus	PRJEB30263	F	0.9538	PAIRED	34069489	ENSBTAG00000047808	MOGAT3	TAG synthesis	0	0	0
ERS2967907	Mammary	Holstein	Bos taurus	PRJEB30263	F	0.9538	PAIRED	34069489	ENSBTAG00000047855	MECP2	other	914	5.24477	1.83174
ERS2967907	Mammary	Holstein	Bos taurus	PRJEB30263	F	0.9538	PAIRED	34069489	ENSBTAG00000047942	DESI1	other	422	13.7041	2.68813
ERS2967907	Mammary	Holstein	Bos taurus	PRJEB30263	F	0.9538	PAIRED	34069489	ENSBTAG00000047956	NAGLU	other	1027	18.7874	2.98504
ERS2967907	Mammary	Holstein	Bos taurus	PRJEB30263	F	0.9538	PAIRED	34069489	ENSBTAG00000048501	ST8SIA2	other	13	0.334418	0.288495
ERS2967907	Mammary	Holstein	Bos taurus	PRJEB30263	F	0.9538	PAIRED	34069489	ENSBTAG00000048919		other	0	0	0
ERS2967907	Mammary	Holstein	Bos taurus	PRJEB30263	F	0.9538	PAIRED	34069489	ENSBTAG00000049223	SPTSSB	phospholipid and sphingolipid synthesis	3	0.0451248	0.0441363
ERS2967907	Mammary	Holstein	Bos taurus	PRJEB30263	F	0.9538	PAIRED	34069489	ENSBTAG00000049666	CYP3A28	other	3	0.0886404	0.0849296
ERS2967907	Mammary	Holstein	Bos taurus	PRJEB30263	F	0.9538	PAIRED	34069489	ENSBTAG00000049685	PTDSS2	other	548	12.2852	2.58665
ERS2967907	Mammary	Holstein	Bos taurus	PRJEB30263	F	0.9538	PAIRED	34069489	ENSBTAG00000049777		availability of building blocks	0	0	0
ERS2967907	Mammary	Holstein	Bos taurus	PRJEB30263	F	0.9538	PAIRED	34069489	ENSBTAG00000050243	FKRP	other	469	6.98581	2.07767
ERS2967907	Mammary	Holstein	Bos taurus	PRJEB30263	F	0.9538	PAIRED	34069489	ENSBTAG00000050633	PLA2G2F	other	0	0	0
ERS2967907	Mammary	Holstein	Bos taurus	PRJEB30263	F	0.9538	PAIRED	34069489	ENSBTAG00000050719		other	2	0.105678	0.100458
ERS2967907	Mammary	Holstein	Bos taurus	PRJEB30263	F	0.9538	PAIRED	34069489	ENSBTAG00000051556		other	0	0	0
ERS2967907	Mammary	Holstein	Bos taurus	PRJEB30263	F	0.9538	PAIRED	34069489	ENSBTAG00000051758		other	1	0.0518288	0.0505304
ERS2967907	Mammary	Holstein	Bos taurus	PRJEB30263	F	0.9538	PAIRED	34069489	ENSBTAG00000052131		other	0	0	0
ERS2967907	Mammary	Holstein	Bos taurus	PRJEB30263	F	0.9538	PAIRED	34069489	ENSBTAG00000052173		other	13	0.141802	0.132608
ERS2967907	Mammary	Holstein	Bos taurus	PRJEB30263	F	0.9538	PAIRED	34069489	ENSBTAG00000052665	CYP3A74	other	128	2.90115	1.36127
ERS2967907	Mammary	Holstein	Bos taurus	PRJEB30263	F	0.9538	PAIRED	34069489	ENSBTAG00000052796		other	6	0.329585	0.284867
ERS2967907	Mammary	Holstein	Bos taurus	PRJEB30263	F	0.9538	PAIRED	34069489	ENSBTAG00000053003	GPX4	other	3047	197.79	5.29225
ERS2967907	Mammary	Holstein	Bos taurus	PRJEB30263	F	0.9538	PAIRED	34069489	ENSBTAG00000053007	ITPKB	other	4676	67.8207	4.2315
ERS2967907	Mammary	Holstein	Bos taurus	PRJEB30263	F	0.9538	PAIRED	34069489	ENSBTAG00000053374	NUS1	other	737	11.8538	2.55364
ERS2967907	Mammary	Holstein	Bos taurus	PRJEB30263	F	0.9538	PAIRED	34069489	ENSBTAG00000053587	ST6GALNAC3	other	166	4.76093	1.7511
ERS2967907	Mammary	Holstein	Bos taurus	PRJEB30263	F	0.9538	PAIRED	34069489	ENSBTAG00000054195	GPX1	other	3273	215.985	5.37983
ERS2967907	Mammary	Holstein	Bos taurus	PRJEB30263	F	0.9538	PAIRED	34069489	ENSBTAG00000054680	ST3GAL2	other	1165	18.3082	2.96053
ERS2967907	Mammary	Holstein	Bos taurus	PRJEB30263	F	0.9538	PAIRED	34069489	ENSBTAG00000054910		other	6	0.619256	0.481967
ERS2967907	Mammary	Holstein	Bos taurus	PRJEB30263	F	0.9538	PAIRED	34069489	ENSBTAG00000055207	SCD	elongases and desturases	147148	1722.21	7.45194
ERS2967908	Mammary	Holstein	Bos taurus	PRJEB30263	F	0.9401	PAIRED	34210594	ENSBTAG00000000013	PRKAA1	other	469	6.57377	2.02469
ERS2967908	Mammary	Holstein	Bos taurus	PRJEB30263	F	0.9401	PAIRED	34210594	ENSBTAG00000000065	CRLS1	other	289	9.5246	2.35372
ERS2967908	Mammary	Holstein	Bos taurus	PRJEB30263	F	0.9401	PAIRED	34210594	ENSBTAG00000000071	PMP2	other	8	0.34359	0.295345
ERS2967908	Mammary	Holstein	Bos taurus	PRJEB30263	F	0.9401	PAIRED	34210594	ENSBTAG00000000081	CERT1	other	793	20.1199	3.05021
ERS2967908	Mammary	Holstein	Bos taurus	PRJEB30263	F	0.9401	PAIRED	34210594	ENSBTAG00000000085	CYP1A2	other	10	0.3138	0.272923
ERS2967908	Mammary	Holstein	Bos taurus	PRJEB30263	F	0.9401	PAIRED	34210594	ENSBTAG00000000087	HSD17B12	other	2289	54.633	4.01878
ERS2967908	Mammary	Holstein	Bos taurus	PRJEB30263	F	0.9401	PAIRED	34210594	ENSBTAG00000000099	CERS2	other	6947	197.974	5.29318
ERS2967908	Mammary	Holstein	Bos taurus	PRJEB30263	F	0.9401	PAIRED	34210594	ENSBTAG00000000115	VPS54	other	867	14.6513	2.75055
ERS2967908	Mammary	Holstein	Bos taurus	PRJEB30263	F	0.9401	PAIRED	34210594	ENSBTAG00000000123	HAO2	other	1	0.0260792	0.0257449
ERS2967908	Mammary	Holstein	Bos taurus	PRJEB30263	F	0.9401	PAIRED	34210594	ENSBTAG00000000140	EPHX1	other	1281	43.925	3.80499
ERS2967908	Mammary	Holstein	Bos taurus	PRJEB30263	F	0.9401	PAIRED	34210594	ENSBTAG00000000322	CD2AP	other	2636	30.8271	3.46032
ERS2967908	Mammary	Holstein	Bos taurus	PRJEB30263	F	0.9401	PAIRED	34210594	ENSBTAG00000000437	FFAR4	other	0	0	0
ERS2967908	Mammary	Holstein	Bos taurus	PRJEB30263	F	0.9401	PAIRED	34210594	ENSBTAG00000000442	RBP4	other	218	14.2658	2.72562
ERS2967908	Mammary	Holstein	Bos taurus	PRJEB30263	F	0.9401	PAIRED	34210594	ENSBTAG00000000578	ABHD16A	other	1433	37.295	3.64532
ERS2967908	Mammary	Holstein	Bos taurus	PRJEB30263	F	0.9401	PAIRED	34210594	ENSBTAG00000000675	PGS1	phospholipid and sphingolipid synthesis	877	14.0654	2.7124
ERS2967908	Mammary	Holstein	Bos taurus	PRJEB30263	F	0.9401	PAIRED	34210594	ENSBTAG00000000690	THEM5	thioesterases	3	0.0965208	0.0921422
ERS2967908	Mammary	Holstein	Bos taurus	PRJEB30263	F	0.9401	PAIRED	34210594	ENSBTAG00000000710	PIP5K1C	other	600	10.873	2.47427
ERS2967908	Mammary	Holstein	Bos taurus	PRJEB30263	F	0.9401	PAIRED	34210594	ENSBTAG00000000717	PLPP2	other	804	26.6772	3.32061
ERS2967908	Mammary	Holstein	Bos taurus	PRJEB30263	F	0.9401	PAIRED	34210594	ENSBTAG00000000765	PNLIPRP2	other	0	0	0
ERS2967908	Mammary	Holstein	Bos taurus	PRJEB30263	F	0.9401	PAIRED	34210594	ENSBTAG00000000817	SYNJ2	other	841	9.51844	2.35313
ERS2967908	Mammary	Holstein	Bos taurus	PRJEB30263	F	0.9401	PAIRED	34210594	ENSBTAG00000000944	LPCAT1	phospholipid and sphingolipid synthesis	521	9.42798	2.34449
ERS2967908	Mammary	Holstein	Bos taurus	PRJEB30263	F	0.9401	PAIRED	34210594	ENSBTAG00000001013	SLC30A5	other	1647	33.9252	3.55321
ERS2967908	Mammary	Holstein	Bos taurus	PRJEB30263	F	0.9401	PAIRED	34210594	ENSBTAG00000001021	CYP1A1	other	19	0.413882	0.346339
ERS2967908	Mammary	Holstein	Bos taurus	PRJEB30263	F	0.9401	PAIRED	34210594	ENSBTAG00000001026	BCO1	other	0	0	0
ERS2967908	Mammary	Holstein	Bos taurus	PRJEB30263	F	0.9401	PAIRED	34210594	ENSBTAG00000001030	MTMR3	other	1597	13.7774	2.6931
ERS2967908	Mammary	Holstein	Bos taurus	PRJEB30263	F	0.9401	PAIRED	34210594	ENSBTAG00000001050	LDLRAP1	other	528	27.019	3.33288
ERS2967908	Mammary	Holstein	Bos taurus	PRJEB30263	F	0.9401	PAIRED	34210594	ENSBTAG00000001124	GALC	other	211	4.65526	1.73259
ERS2967908	Mammary	Holstein	Bos taurus	PRJEB30263	F	0.9401	PAIRED	34210594	ENSBTAG00000001156	ST3GAL1	other	239	9.89077	2.38792
ERS2967908	Mammary	Holstein	Bos taurus	PRJEB30263	F	0.9401	PAIRED	34210594	ENSBTAG00000001299	CYP7B1	other	39	1.48633	0.910807
ERS2967908	Mammary	Holstein	Bos taurus	PRJEB30263	F	0.9401	PAIRED	34210594	ENSBTAG00000001354	INPP5E	other	92	1.77652	1.0212
ERS2967908	Mammary	Holstein	Bos taurus	PRJEB30263	F	0.9401	PAIRED	34210594	ENSBTAG00000001390	B4GALT4	other	409	12.7028	2.6176
ERS2967908	Mammary	Holstein	Bos taurus	PRJEB30263	F	0.9401	PAIRED	34210594	ENSBTAG00000001417	ACSM1	acyl-CoA synthase	974	30.4439	3.44821
ERS2967908	Mammary	Holstein	Bos taurus	PRJEB30263	F	0.9401	PAIRED	34210594	ENSBTAG00000001420	ABHD12	other	3829	112.912	4.73543
ERS2967908	Mammary	Holstein	Bos taurus	PRJEB30263	F	0.9401	PAIRED	34210594	ENSBTAG00000001443	CYP21A1P	other	5	0.220705	0.199429
ERS2967908	Mammary	Holstein	Bos taurus	PRJEB30263	F	0.9401	PAIRED	34210594	ENSBTAG00000001444	TNXB	other	1178	5.41162	1.85811
ERS2967908	Mammary	Holstein	Bos taurus	PRJEB30263	F	0.9401	PAIRED	34210594	ENSBTAG00000001478	DESI2	other	202	14.8368	2.76234
ERS2967908	Mammary	Holstein	Bos taurus	PRJEB30263	F	0.9401	PAIRED	34210594	ENSBTAG00000001535	LIPH	other	25	0.671245	0.513569
ERS2967908	Mammary	Holstein	Bos taurus	PRJEB30263	F	0.9401	PAIRED	34210594	ENSBTAG00000001589	TM9SF2	other	4441	93.3816	4.54735
ERS2967908	Mammary	Holstein	Bos taurus	PRJEB30263	F	0.9401	PAIRED	34210594	ENSBTAG00000001592	INSIG1	other	9266	185.458	5.2282
ERS2967908	Mammary	Holstein	Bos taurus	PRJEB30263	F	0.9401	PAIRED	34210594	ENSBTAG00000001658	AKR1D1	other	1	0.0300459	0.0296034
ERS2967908	Mammary	Holstein	Bos taurus	PRJEB30263	F	0.9401	PAIRED	34210594	ENSBTAG00000001675	ITPKA	other	47	1.66734	0.981081
ERS2967908	Mammary	Holstein	Bos taurus	PRJEB30263	F	0.9401	PAIRED	34210594	ENSBTAG00000001724	PTGR3	other	415	11.9714	2.56275
ERS2967908	Mammary	Holstein	Bos taurus	PRJEB30263	F	0.9401	PAIRED	34210594	ENSBTAG00000001727	PRXL2B	other	791	54.3927	4.01445
ERS2967908	Mammary	Holstein	Bos taurus	PRJEB30263	F	0.9401	PAIRED	34210594	ENSBTAG00000001776	SIRT2	other	2333	69.0533	4.24926
ERS2967908	Mammary	Holstein	Bos taurus	PRJEB30263	F	0.9401	PAIRED	34210594	ENSBTAG00000001868	PCYT2	phospholipid and sphingolipid synthesis	1027	34.6182	3.57286
ERS2967908	Mammary	Holstein	Bos taurus	PRJEB30263	F	0.9401	PAIRED	34210594	ENSBTAG00000001915	APOH	other	17	0.774032	0.573255
ERS2967908	Mammary	Holstein	Bos taurus	PRJEB30263	F	0.9401	PAIRED	34210594	ENSBTAG00000001932	CRAT	availability of building blocks	1217	28.5751	3.38693
ERS2967908	Mammary	Holstein	Bos taurus	PRJEB30263	F	0.9401	PAIRED	34210594	ENSBTAG00000001936	PCK1	other	13	0.277481	0.24489
ERS2967908	Mammary	Holstein	Bos taurus	PRJEB30263	F	0.9401	PAIRED	34210594	ENSBTAG00000001950	RDH11	other	2008	49.5051	3.92207
ERS2967908	Mammary	Holstein	Bos taurus	PRJEB30263	F	0.9401	PAIRED	34210594	ENSBTAG00000001992	CYP51A1	other	1963	45.2559	3.83419
ERS2967908	Mammary	Holstein	Bos taurus	PRJEB30263	F	0.9401	PAIRED	34210594	ENSBTAG00000002010	PI4K2A	other	849	14.552	2.74419
ERS2967908	Mammary	Holstein	Bos taurus	PRJEB30263	F	0.9401	PAIRED	34210594	ENSBTAG00000002048	PTPN11	other	663	19.3005	3.01064
ERS2967908	Mammary	Holstein	Bos taurus	PRJEB30263	F	0.9401	PAIRED	34210594	ENSBTAG00000002101	GDE1	other	805	29.1096	3.40484
ERS2967908	Mammary	Holstein	Bos taurus	PRJEB30263	F	0.9401	PAIRED	34210594	ENSBTAG00000002103	PLCG2	other	148	1.85458	1.04893
ERS2967908	Mammary	Holstein	Bos taurus	PRJEB30263	F	0.9401	PAIRED	34210594	ENSBTAG00000002112	INSIG2	other	175	5.54898	1.87931
ERS2967908	Mammary	Holstein	Bos taurus	PRJEB30263	F	0.9401	PAIRED	34210594	ENSBTAG00000002128	MPPE1	other	1186	34.4309	3.56758
ERS2967908	Mammary	Holstein	Bos taurus	PRJEB30263	F	0.9401	PAIRED	34210594	ENSBTAG00000002177	PIKFYVE	other	356	2.9791	1.38106
ERS2967908	Mammary	Holstein	Bos taurus	PRJEB30263	F	0.9401	PAIRED	34210594	ENSBTAG00000002220	SPTLC1	phospholipid and sphingolipid synthesis	3899	93.516	4.54877
ERS2967908	Mammary	Holstein	Bos taurus	PRJEB30263	F	0.9401	PAIRED	34210594	ENSBTAG00000002295	ATF2	other	872	28.9637	3.39999
ERS2967908	Mammary	Holstein	Bos taurus	PRJEB30263	F	0.9401	PAIRED	34210594	ENSBTAG00000002363	SESN2	other	254	4.58853	1.72072
ERS2967908	Mammary	Holstein	Bos taurus	PRJEB30263	F	0.9401	PAIRED	34210594	ENSBTAG00000002413	MCAT	availability of building blocks	616	15.7801	2.82019
ERS2967908	Mammary	Holstein	Bos taurus	PRJEB30263	F	0.9401	PAIRED	34210594	ENSBTAG00000002419	PIGM	other	1084	7.67819	2.16081
ERS2967908	Mammary	Holstein	Bos taurus	PRJEB30263	F	0.9401	PAIRED	34210594	ENSBTAG00000002454	ALG2	other	256	7.02478	2.08253
ERS2967908	Mammary	Holstein	Bos taurus	PRJEB30263	F	0.9401	PAIRED	34210594	ENSBTAG00000002464	PLCH2	other	462	5.58892	1.88539
ERS2967908	Mammary	Holstein	Bos taurus	PRJEB30263	F	0.9401	PAIRED	34210594	ENSBTAG00000002490	CHPT1	other	3768	161.613	5.09137
ERS2967908	Mammary	Holstein	Bos taurus	PRJEB30263	F	0.9401	PAIRED	34210594	ENSBTAG00000002497	ELOVL2	elongases and desturases	4	0.125644	0.118355
ERS2967908	Mammary	Holstein	Bos taurus	PRJEB30263	F	0.9401	PAIRED	34210594	ENSBTAG00000002503	BSCL2	other	972	37.3572	3.64694
ERS2967908	Mammary	Holstein	Bos taurus	PRJEB30263	F	0.9401	PAIRED	34210594	ENSBTAG00000002507	ATP5F1A	other	9056	301.269	5.71132
ERS2967908	Mammary	Holstein	Bos taurus	PRJEB30263	F	0.9401	PAIRED	34210594	ENSBTAG00000002526	BDH2	other	936	44.4965	3.81764
ERS2967908	Mammary	Holstein	Bos taurus	PRJEB30263	F	0.9401	PAIRED	34210594	ENSBTAG00000002699	KIT	other	647	8.00036	2.19726
ERS2967908	Mammary	Holstein	Bos taurus	PRJEB30263	F	0.9401	PAIRED	34210594	ENSBTAG00000002700		other	0	0	0
ERS2967908	Mammary	Holstein	Bos taurus	PRJEB30263	F	0.9401	PAIRED	34210594	ENSBTAG00000002747	ABCA5	other	486	5.01836	1.79481
ERS2967908	Mammary	Holstein	Bos taurus	PRJEB30263	F	0.9401	PAIRED	34210594	ENSBTAG00000002748	PIP4P1	other	877	31.8217	3.49109
ERS2967908	Mammary	Holstein	Bos taurus	PRJEB30263	F	0.9401	PAIRED	34210594	ENSBTAG00000002765	CYP24A1	other	30	1.09041	0.73736
ERS2967908	Mammary	Holstein	Bos taurus	PRJEB30263	F	0.9401	PAIRED	34210594	ENSBTAG00000002827	ACAT2	availability of building blocks	320	12.9563	2.63593
ERS2967908	Mammary	Holstein	Bos taurus	PRJEB30263	F	0.9401	PAIRED	34210594	ENSBTAG00000002843	ACOT4	thioesterases	177	7.00589	2.08018
ERS2967908	Mammary	Holstein	Bos taurus	PRJEB30263	F	0.9401	PAIRED	34210594	ENSBTAG00000003063	SYNJ1	other	644	6.5207	2.01766
ERS2967908	Mammary	Holstein	Bos taurus	PRJEB30263	F	0.9401	PAIRED	34210594	ENSBTAG00000003068	MSMO1	other	3018	105.883	4.67174
ERS2967908	Mammary	Holstein	Bos taurus	PRJEB30263	F	0.9401	PAIRED	34210594	ENSBTAG00000003072	ACADVL	availability of building blocks	3545	98.6816	4.60198
ERS2967908	Mammary	Holstein	Bos taurus	PRJEB30263	F	0.9401	PAIRED	34210594	ENSBTAG00000003073	NAA40	other	576	10.338	2.42816
ERS2967908	Mammary	Holstein	Bos taurus	PRJEB30263	F	0.9401	PAIRED	34210594	ENSBTAG00000003108	SRD5A2	other	0	0	0
ERS2967908	Mammary	Holstein	Bos taurus	PRJEB30263	F	0.9401	PAIRED	34210594	ENSBTAG00000003115	KBTBD2	other	885	18.3243	2.96137
ERS2967908	Mammary	Holstein	Bos taurus	PRJEB30263	F	0.9401	PAIRED	34210594	ENSBTAG00000003116	MTMR6	other	1291	22.9121	3.17438
ERS2967908	Mammary	Holstein	Bos taurus	PRJEB30263	F	0.9401	PAIRED	34210594	ENSBTAG00000003199	SLC35C1	other	821	16.9992	2.89033
ERS2967908	Mammary	Holstein	Bos taurus	PRJEB30263	F	0.9401	PAIRED	34210594	ENSBTAG00000003234	HSD17B2	other	0	0	0
ERS2967908	Mammary	Holstein	Bos taurus	PRJEB30263	F	0.9401	PAIRED	34210594	ENSBTAG00000003235	DHDDS	other	400	12.1853	2.5791
ERS2967908	Mammary	Holstein	Bos taurus	PRJEB30263	F	0.9401	PAIRED	34210594	ENSBTAG00000003242	ACAD9	availability of building blocks	378	10.909	2.4773
ERS2967908	Mammary	Holstein	Bos taurus	PRJEB30263	F	0.9401	PAIRED	34210594	ENSBTAG00000003264	NR1H2	other	1439	44.6274	3.82051
ERS2967908	Mammary	Holstein	Bos taurus	PRJEB30263	F	0.9401	PAIRED	34210594	ENSBTAG00000003359	ELOVL5	elongases and desturases	463	9.76463	2.37627
ERS2967908	Mammary	Holstein	Bos taurus	PRJEB30263	F	0.9401	PAIRED	34210594	ENSBTAG00000003388	DPM2	other	1477	111.976	4.72717
ERS2967908	Mammary	Holstein	Bos taurus	PRJEB30263	F	0.9401	PAIRED	34210594	ENSBTAG00000003434	CERS4	other	50	1.95474	1.08341
ERS2967908	Mammary	Holstein	Bos taurus	PRJEB30263	F	0.9401	PAIRED	34210594	ENSBTAG00000003496	AIG1	other	280	8.3733	2.23787
ERS2967908	Mammary	Holstein	Bos taurus	PRJEB30263	F	0.9401	PAIRED	34210594	ENSBTAG00000003501	SACM1L	other	1223	21.7477	3.12446
ERS2967908	Mammary	Holstein	Bos taurus	PRJEB30263	F	0.9401	PAIRED	34210594	ENSBTAG00000003529		other	3	0.0521228	0.0508098
ERS2967908	Mammary	Holstein	Bos taurus	PRJEB30263	F	0.9401	PAIRED	34210594	ENSBTAG00000003535	DPM3	other	509	79.1591	4.38401
ERS2967908	Mammary	Holstein	Bos taurus	PRJEB30263	F	0.9401	PAIRED	34210594	ENSBTAG00000003632	CYP39A1	other	122	2.84565	1.34694
ERS2967908	Mammary	Holstein	Bos taurus	PRJEB30263	F	0.9401	PAIRED	34210594	ENSBTAG00000003636	LIPA	other	655	16.7859	2.87841
ERS2967908	Mammary	Holstein	Bos taurus	PRJEB30263	F	0.9401	PAIRED	34210594	ENSBTAG00000003709	ITGB8	other	52	1.00779	0.697036
ERS2967908	Mammary	Holstein	Bos taurus	PRJEB30263	F	0.9401	PAIRED	34210594	ENSBTAG00000003718	HACL1	availability of building blocks	351	10.1714	2.41335
ERS2967908	Mammary	Holstein	Bos taurus	PRJEB30263	F	0.9401	PAIRED	34210594	ENSBTAG00000003746	SCP2	other	3062	68.4347	4.24039
ERS2967908	Mammary	Holstein	Bos taurus	PRJEB30263	F	0.9401	PAIRED	34210594	ENSBTAG00000003884	FAM120B	other	582	9.56326	2.35738
ERS2967908	Mammary	Holstein	Bos taurus	PRJEB30263	F	0.9401	PAIRED	34210594	ENSBTAG00000003885	PEX2	availability of building blocks	759	11.7722	2.54727
ERS2967908	Mammary	Holstein	Bos taurus	PRJEB30263	F	0.9401	PAIRED	34210594	ENSBTAG00000003898	HMGCS2	availability of building blocks	6	0.188745	0.172898
ERS2967908	Mammary	Holstein	Bos taurus	PRJEB30263	F	0.9401	PAIRED	34210594	ENSBTAG00000003942	PIP4K2C	other	3867	87.5958	4.48408
ERS2967908	Mammary	Holstein	Bos taurus	PRJEB30263	F	0.9401	PAIRED	34210594	ENSBTAG00000003943	TTC39B	other	65	1.29729	0.831731
ERS2967908	Mammary	Holstein	Bos taurus	PRJEB30263	F	0.9401	PAIRED	34210594	ENSBTAG00000003948	FDPS	other	3343	109.157	4.70191
ERS2967908	Mammary	Holstein	Bos taurus	PRJEB30263	F	0.9401	PAIRED	34210594	ENSBTAG00000004018	DGKA	other	437	9.91664	2.39029
ERS2967908	Mammary	Holstein	Bos taurus	PRJEB30263	F	0.9401	PAIRED	34210594	ENSBTAG00000004059	SOAT1	other	1081	29.1107	3.40488
ERS2967908	Mammary	Holstein	Bos taurus	PRJEB30263	F	0.9401	PAIRED	34210594	ENSBTAG00000004076	OXER1	other	1	0.0134362	0.0133468
ERS2967908	Mammary	Holstein	Bos taurus	PRJEB30263	F	0.9401	PAIRED	34210594	ENSBTAG00000004178	ACOX2	availability of building blocks	447	10.4801	2.44061
ERS2967908	Mammary	Holstein	Bos taurus	PRJEB30263	F	0.9401	PAIRED	34210594	ENSBTAG00000004238	TACC1	other	221	4.0995	1.62914
ERS2967908	Mammary	Holstein	Bos taurus	PRJEB30263	F	0.9401	PAIRED	34210594	ENSBTAG00000004248	MLYCD	availability of building blocks	511	19.8554	3.03761
ERS2967908	Mammary	Holstein	Bos taurus	PRJEB30263	F	0.9401	PAIRED	34210594	ENSBTAG00000004281	ACSS1	acyl-CoA synthase	14760	361.093	5.8919
ERS2967908	Mammary	Holstein	Bos taurus	PRJEB30263	F	0.9401	PAIRED	34210594	ENSBTAG00000004297	ACOXL	availability of building blocks	4	0.104231	0.0991495
ERS2967908	Mammary	Holstein	Bos taurus	PRJEB30263	F	0.9401	PAIRED	34210594	ENSBTAG00000004303	SLC27A2	other	8	0.175953	0.162079
ERS2967908	Mammary	Holstein	Bos taurus	PRJEB30263	F	0.9401	PAIRED	34210594	ENSBTAG00000004344	ACSL1	acyl-CoA synthase	18455	293.541	5.68542
ERS2967908	Mammary	Holstein	Bos taurus	PRJEB30263	F	0.9401	PAIRED	34210594	ENSBTAG00000004347	ADGRF5	other	2385	27.1626	3.33799
ERS2967908	Mammary	Holstein	Bos taurus	PRJEB30263	F	0.9401	PAIRED	34210594	ENSBTAG00000004364	THNSL2	other	16	0.370482	0.315163
ERS2967908	Mammary	Holstein	Bos taurus	PRJEB30263	F	0.9401	PAIRED	34210594	ENSBTAG00000004384	APOF	other	0	0	0
ERS2967908	Mammary	Holstein	Bos taurus	PRJEB30263	F	0.9401	PAIRED	34210594	ENSBTAG00000004386	SOCS1	other	33	0.780021	0.576625
ERS2967908	Mammary	Holstein	Bos taurus	PRJEB30263	F	0.9401	PAIRED	34210594	ENSBTAG00000004418	PLA2G2E	other	0	0	0
ERS2967908	Mammary	Holstein	Bos taurus	PRJEB30263	F	0.9401	PAIRED	34210594	ENSBTAG00000004422	ALG14	other	683	24.434	3.23609
ERS2967908	Mammary	Holstein	Bos taurus	PRJEB30263	F	0.9401	PAIRED	34210594	ENSBTAG00000004430	SGPP1	other	362	6.84477	2.05985
ERS2967908	Mammary	Holstein	Bos taurus	PRJEB30263	F	0.9401	PAIRED	34210594	ENSBTAG00000004442	AGPAT1	TAG synthesis	8932	254.429	5.54294
ERS2967908	Mammary	Holstein	Bos taurus	PRJEB30263	F	0.9401	PAIRED	34210594	ENSBTAG00000004449	DGKE	other	85	1.89042	1.0614
ERS2967908	Mammary	Holstein	Bos taurus	PRJEB30263	F	0.9401	PAIRED	34210594	ENSBTAG00000004471	ST3GAL6	other	322	4.40179	1.68673
ERS2967908	Mammary	Holstein	Bos taurus	PRJEB30263	F	0.9401	PAIRED	34210594	ENSBTAG00000004494	B4GALNT1	other	67	1.72818	1.00363
ERS2967908	Mammary	Holstein	Bos taurus	PRJEB30263	F	0.9401	PAIRED	34210594	ENSBTAG00000004555	LRP2	other	47	0.197329	0.180093
ERS2967908	Mammary	Holstein	Bos taurus	PRJEB30263	F	0.9401	PAIRED	34210594	ENSBTAG00000004557	DHRS9	other	31	1.30757	0.836197
ERS2967908	Mammary	Holstein	Bos taurus	PRJEB30263	F	0.9401	PAIRED	34210594	ENSBTAG00000004574	UGT8	other	3	0.0463384	0.0452968
ERS2967908	Mammary	Holstein	Bos taurus	PRJEB30263	F	0.9401	PAIRED	34210594	ENSBTAG00000004575	HYCC1	other	511	11.6583	2.53831
ERS2967908	Mammary	Holstein	Bos taurus	PRJEB30263	F	0.9401	PAIRED	34210594	ENSBTAG00000004591	PLPPR5	other	24	0.855702	0.618263
ERS2967908	Mammary	Holstein	Bos taurus	PRJEB30263	F	0.9401	PAIRED	34210594	ENSBTAG00000004636	PLEKHA1	other	1025	27.8383	3.36171
ERS2967908	Mammary	Holstein	Bos taurus	PRJEB30263	F	0.9401	PAIRED	34210594	ENSBTAG00000004647	UCP1	other	0	0	0
ERS2967908	Mammary	Holstein	Bos taurus	PRJEB30263	F	0.9401	PAIRED	34210594	ENSBTAG00000004688	DHCR24	other	2839	65.7614	4.20112
ERS2967908	Mammary	Holstein	Bos taurus	PRJEB30263	F	0.9401	PAIRED	34210594	ENSBTAG00000004772	THEM4	thioesterases	100	4.95769	1.78468
ERS2967908	Mammary	Holstein	Bos taurus	PRJEB30263	F	0.9401	PAIRED	34210594	ENSBTAG00000004855	PRDX6	other	2716	101.801	4.6328
ERS2967908	Mammary	Holstein	Bos taurus	PRJEB30263	F	0.9401	PAIRED	34210594	ENSBTAG00000004860	SLC27A6	other	5245	127.239	4.85389
ERS2967908	Mammary	Holstein	Bos taurus	PRJEB30263	F	0.9401	PAIRED	34210594	ENSBTAG00000004893	ACOX3	availability of building blocks	467	10.0184	2.39957
ERS2967908	Mammary	Holstein	Bos taurus	PRJEB30263	F	0.9401	PAIRED	34210594	ENSBTAG00000004922	AGPAT5	TAG synthesis	246	6.73295	2.04549
ERS2967908	Mammary	Holstein	Bos taurus	PRJEB30263	F	0.9401	PAIRED	34210594	ENSBTAG00000004982	GPLD1	other	22	0.481375	0.392971
ERS2967908	Mammary	Holstein	Bos taurus	PRJEB30263	F	0.9401	PAIRED	34210594	ENSBTAG00000005033	TLCD3B	other	2	0.0649716	0.0629481
ERS2967908	Mammary	Holstein	Bos taurus	PRJEB30263	F	0.9401	PAIRED	34210594	ENSBTAG00000005063	THEM6	thioesterases	12	0.327872	0.283578
ERS2967908	Mammary	Holstein	Bos taurus	PRJEB30263	F	0.9401	PAIRED	34210594	ENSBTAG00000005069	TM7SF2	other	500	19.357	3.01343
ERS2967908	Mammary	Holstein	Bos taurus	PRJEB30263	F	0.9401	PAIRED	34210594	ENSBTAG00000005091	DGKG	other	7	0.12276	0.11579
ERS2967908	Mammary	Holstein	Bos taurus	PRJEB30263	F	0.9401	PAIRED	34210594	ENSBTAG00000005093	CES2	other	673	21.1814	3.09925
ERS2967908	Mammary	Holstein	Bos taurus	PRJEB30263	F	0.9401	PAIRED	34210594	ENSBTAG00000005144	PNPLA2	other	563	17.2416	2.90371
ERS2967908	Mammary	Holstein	Bos taurus	PRJEB30263	F	0.9401	PAIRED	34210594	ENSBTAG00000005183	MVK	other	2459	67.8274	4.2316
ERS2967908	Mammary	Holstein	Bos taurus	PRJEB30263	F	0.9401	PAIRED	34210594	ENSBTAG00000005257	PEX13	availability of building blocks	225	6.91382	2.06861
ERS2967908	Mammary	Holstein	Bos taurus	PRJEB30263	F	0.9401	PAIRED	34210594	ENSBTAG00000005259	UCP3	other	0	0	0
ERS2967908	Mammary	Holstein	Bos taurus	PRJEB30263	F	0.9401	PAIRED	34210594	ENSBTAG00000005260	SPP1	other	40139	1734.46	7.45903
ERS2967908	Mammary	Holstein	Bos taurus	PRJEB30263	F	0.9401	PAIRED	34210594	ENSBTAG00000005268	PLA2G4D	other	0	0	0
ERS2967908	Mammary	Holstein	Bos taurus	PRJEB30263	F	0.9401	PAIRED	34210594	ENSBTAG00000005287	CYP7A1	other	7	0.151497	0.141063
ERS2967908	Mammary	Holstein	Bos taurus	PRJEB30263	F	0.9401	PAIRED	34210594	ENSBTAG00000005299	EDNRB	other	369	12.882	2.63059
ERS2967908	Mammary	Holstein	Bos taurus	PRJEB30263	F	0.9401	PAIRED	34210594	ENSBTAG00000005371	DPAGT1	other	2007	57.3493	4.06645
ERS2967908	Mammary	Holstein	Bos taurus	PRJEB30263	F	0.9401	PAIRED	34210594	ENSBTAG00000005479	LIPC	other	5	0.143713	0.13428
ERS2967908	Mammary	Holstein	Bos taurus	PRJEB30263	F	0.9401	PAIRED	34210594	ENSBTAG00000005498	SQLE	other	5724	169.107	5.13643
ERS2967908	Mammary	Holstein	Bos taurus	PRJEB30263	F	0.9401	PAIRED	34210594	ENSBTAG00000005503	PRMT2	other	875	23.6433	3.2045
ERS2967908	Mammary	Holstein	Bos taurus	PRJEB30263	F	0.9401	PAIRED	34210594	ENSBTAG00000005565	CLN6	other	689	21.6315	3.11934
ERS2967908	Mammary	Holstein	Bos taurus	PRJEB30263	F	0.9401	PAIRED	34210594	ENSBTAG00000005623	SOAT2	other	0	0	0
ERS2967908	Mammary	Holstein	Bos taurus	PRJEB30263	F	0.9401	PAIRED	34210594	ENSBTAG00000005652	ALG3	other	181	7.73716	2.16759
ERS2967908	Mammary	Holstein	Bos taurus	PRJEB30263	F	0.9401	PAIRED	34210594	ENSBTAG00000005665	CRK	other	3243	53.7743	4.00322
ERS2967908	Mammary	Holstein	Bos taurus	PRJEB30263	F	0.9401	PAIRED	34210594	ENSBTAG00000005685	HSD11B2	other	27	0.920361	0.652513
ERS2967908	Mammary	Holstein	Bos taurus	PRJEB30263	F	0.9401	PAIRED	34210594	ENSBTAG00000005709	ABHD3	other	532	17.6982	2.92843
ERS2967908	Mammary	Holstein	Bos taurus	PRJEB30263	F	0.9401	PAIRED	34210594	ENSBTAG00000005716	CRABP2	other	168	6.85	2.06051
ERS2967908	Mammary	Holstein	Bos taurus	PRJEB30263	F	0.9401	PAIRED	34210594	ENSBTAG00000005730	GPAT4	TAG synthesis	8162	226.214	5.42589
ERS2967908	Mammary	Holstein	Bos taurus	PRJEB30263	F	0.9401	PAIRED	34210594	ENSBTAG00000005734	GATA6	other	21	0.443919	0.367361
ERS2967908	Mammary	Holstein	Bos taurus	PRJEB30263	F	0.9401	PAIRED	34210594	ENSBTAG00000005738	ATP8B1	other	713	10.8967	2.47626
ERS2967908	Mammary	Holstein	Bos taurus	PRJEB30263	F	0.9401	PAIRED	34210594	ENSBTAG00000005744	COQ2	other	2047	84.2199	4.44523
ERS2967908	Mammary	Holstein	Bos taurus	PRJEB30263	F	0.9401	PAIRED	34210594	ENSBTAG00000005769	NPHP3	other	163	2.4106	1.22689
ERS2967908	Mammary	Holstein	Bos taurus	PRJEB30263	F	0.9401	PAIRED	34210594	ENSBTAG00000005827	FIG4	other	638	10.7815	2.46653
ERS2967908	Mammary	Holstein	Bos taurus	PRJEB30263	F	0.9401	PAIRED	34210594	ENSBTAG00000005893	TMEM68	other	1300	28.9326	3.39895
ERS2967908	Mammary	Holstein	Bos taurus	PRJEB30263	F	0.9401	PAIRED	34210594	ENSBTAG00000005903	LRP5	other	1434	15.007	2.77303
ERS2967908	Mammary	Holstein	Bos taurus	PRJEB30263	F	0.9401	PAIRED	34210594	ENSBTAG00000005910	LEPR	other	1	0.0163473	0.0162151
ERS2967908	Mammary	Holstein	Bos taurus	PRJEB30263	F	0.9401	PAIRED	34210594	ENSBTAG00000005964	PIGG	other	268	4.15065	1.63912
ERS2967908	Mammary	Holstein	Bos taurus	PRJEB30263	F	0.9401	PAIRED	34210594	ENSBTAG00000005976	HSD17B7	other	1534	43.7157	3.80032
ERS2967908	Mammary	Holstein	Bos taurus	PRJEB30263	F	0.9401	PAIRED	34210594	ENSBTAG00000006052	PLCD3	other	355	7.06746	2.08784
ERS2967908	Mammary	Holstein	Bos taurus	PRJEB30263	F	0.9401	PAIRED	34210594	ENSBTAG00000006066	CDS2	other	2379	38.3772	3.67319
ERS2967908	Mammary	Holstein	Bos taurus	PRJEB30263	F	0.9401	PAIRED	34210594	ENSBTAG00000006099	PIP5K1A	other	1856	31.7267	3.48819
ERS2967908	Mammary	Holstein	Bos taurus	PRJEB30263	F	0.9401	PAIRED	34210594	ENSBTAG00000006191	SERPINA12	other	0	0	0
ERS2967908	Mammary	Holstein	Bos taurus	PRJEB30263	F	0.9401	PAIRED	34210594	ENSBTAG00000006200	SLC25A17	other	1247	47.0452	3.87214
ERS2967908	Mammary	Holstein	Bos taurus	PRJEB30263	F	0.9401	PAIRED	34210594	ENSBTAG00000006231	ACSBG1	acyl-CoA synthase	23	0.460341	0.37867
ERS2967908	Mammary	Holstein	Bos taurus	PRJEB30263	F	0.9401	PAIRED	34210594	ENSBTAG00000006264	UMOD	other	0	0	0
ERS2967908	Mammary	Holstein	Bos taurus	PRJEB30263	F	0.9401	PAIRED	34210594	ENSBTAG00000006307	HSD17B11	other	300	9.69622	2.36989
ERS2967908	Mammary	Holstein	Bos taurus	PRJEB30263	F	0.9401	PAIRED	34210594	ENSBTAG00000006326	ALDH1L2	other	380	4.2036	1.64935
ERS2967908	Mammary	Holstein	Bos taurus	PRJEB30263	F	0.9401	PAIRED	34210594	ENSBTAG00000006392	TTC7B	other	198	3.36924	1.47459
ERS2967908	Mammary	Holstein	Bos taurus	PRJEB30263	F	0.9401	PAIRED	34210594	ENSBTAG00000006393	FECH	other	783	28.2178	3.37478
ERS2967908	Mammary	Holstein	Bos taurus	PRJEB30263	F	0.9401	PAIRED	34210594	ENSBTAG00000006447	ACSM3	acyl-CoA synthase	21	0.620991	0.483037
ERS2967908	Mammary	Holstein	Bos taurus	PRJEB30263	F	0.9401	PAIRED	34210594	ENSBTAG00000006492	PI4K2B	other	414	6.83629	2.05876
ERS2967908	Mammary	Holstein	Bos taurus	PRJEB30263	F	0.9401	PAIRED	34210594	ENSBTAG00000006499	PIP4K2B	other	300	12.8759	2.63016
ERS2967908	Mammary	Holstein	Bos taurus	PRJEB30263	F	0.9401	PAIRED	34210594	ENSBTAG00000006529	PDSS1	other	97	2.81988	1.34022
ERS2967908	Mammary	Holstein	Bos taurus	PRJEB30263	F	0.9401	PAIRED	34210594	ENSBTAG00000006589	CFTR	other	12	0.121291	0.114481
ERS2967908	Mammary	Holstein	Bos taurus	PRJEB30263	F	0.9401	PAIRED	34210594	ENSBTAG00000006608	GGT5	other	1704	47.9587	3.89098
ERS2967908	Mammary	Holstein	Bos taurus	PRJEB30263	F	0.9401	PAIRED	34210594	ENSBTAG00000006609	ERRFI1	other	1167	24.3057	3.23103
ERS2967908	Mammary	Holstein	Bos taurus	PRJEB30263	F	0.9401	PAIRED	34210594	ENSBTAG00000006707	ACSL5	acyl-CoA synthase	953	22.866	3.17245
ERS2967908	Mammary	Holstein	Bos taurus	PRJEB30263	F	0.9401	PAIRED	34210594	ENSBTAG00000006716	PTGS1	other	109	2.26575	1.18349
ERS2967908	Mammary	Holstein	Bos taurus	PRJEB30263	F	0.9401	PAIRED	34210594	ENSBTAG00000006769	HSD3B1	other	5	0.168899	0.156062
ERS2967908	Mammary	Holstein	Bos taurus	PRJEB30263	F	0.9401	PAIRED	34210594	ENSBTAG00000006784	PLA2G4B	other	227	5.3816	1.85342
ERS2967908	Mammary	Holstein	Bos taurus	PRJEB30263	F	0.9401	PAIRED	34210594	ENSBTAG00000006821	PECR	other	418	12.8942	2.63147
ERS2967908	Mammary	Holstein	Bos taurus	PRJEB30263	F	0.9401	PAIRED	34210594	ENSBTAG00000006909	PIK3CB	other	268	3.45705	1.49449
ERS2967908	Mammary	Holstein	Bos taurus	PRJEB30263	F	0.9401	PAIRED	34210594	ENSBTAG00000006934	CYP11A1	other	1687	57.7842	4.07387
ERS2967908	Mammary	Holstein	Bos taurus	PRJEB30263	F	0.9401	PAIRED	34210594	ENSBTAG00000006977	PLP1	other	0	0	0
ERS2967908	Mammary	Holstein	Bos taurus	PRJEB30263	F	0.9401	PAIRED	34210594	ENSBTAG00000006978	HSD17B4	other	1465	26.7234	3.32228
ERS2967908	Mammary	Holstein	Bos taurus	PRJEB30263	F	0.9401	PAIRED	34210594	ENSBTAG00000006987	CERS3	other	3	0.0552465	0.0537744
ERS2967908	Mammary	Holstein	Bos taurus	PRJEB30263	F	0.9401	PAIRED	34210594	ENSBTAG00000007031	OXSM	availability of building blocks	129	5.34201	1.8472
ERS2967908	Mammary	Holstein	Bos taurus	PRJEB30263	F	0.9401	PAIRED	34210594	ENSBTAG00000007159	ESR1	other	26	0.710695	0.5369
ERS2967908	Mammary	Holstein	Bos taurus	PRJEB30263	F	0.9401	PAIRED	34210594	ENSBTAG00000007169	P2RX1	other	1	0.026503	0.0261579
ERS2967908	Mammary	Holstein	Bos taurus	PRJEB30263	F	0.9401	PAIRED	34210594	ENSBTAG00000007173	PDGFRA	other	699	6.61235	2.02977
ERS2967908	Mammary	Holstein	Bos taurus	PRJEB30263	F	0.9401	PAIRED	34210594	ENSBTAG00000007184	NUDT7	other	531	7.47574	2.13721
ERS2967908	Mammary	Holstein	Bos taurus	PRJEB30263	F	0.9401	PAIRED	34210594	ENSBTAG00000007347	ST8SIA3	other	0	0	0
ERS2967908	Mammary	Holstein	Bos taurus	PRJEB30263	F	0.9401	PAIRED	34210594	ENSBTAG00000007360	TMEM43	other	5660	113.463	4.74025
ERS2967908	Mammary	Holstein	Bos taurus	PRJEB30263	F	0.9401	PAIRED	34210594	ENSBTAG00000007429	SPNS2	other	440	14.5312	2.74285
ERS2967908	Mammary	Holstein	Bos taurus	PRJEB30263	F	0.9401	PAIRED	34210594	ENSBTAG00000007456	TAFAZZIN	other	311	11.2781	2.50782
ERS2967908	Mammary	Holstein	Bos taurus	PRJEB30263	F	0.9401	PAIRED	34210594	ENSBTAG00000007484	ACADS	availability of building blocks	673	21.7851	3.1261
ERS2967908	Mammary	Holstein	Bos taurus	PRJEB30263	F	0.9401	PAIRED	34210594	ENSBTAG00000007486	CEL	other	28	0.9354	0.660314
ERS2967908	Mammary	Holstein	Bos taurus	PRJEB30263	F	0.9401	PAIRED	34210594	ENSBTAG00000007507	FAAH	other	150	3.10683	1.41265
ERS2967908	Mammary	Holstein	Bos taurus	PRJEB30263	F	0.9401	PAIRED	34210594	ENSBTAG00000007512	PLA2G15	other	88	2.01709	1.10429
ERS2967908	Mammary	Holstein	Bos taurus	PRJEB30263	F	0.9401	PAIRED	34210594	ENSBTAG00000007588	ERLIN1	other	1540	30.2517	3.44207
ERS2967908	Mammary	Holstein	Bos taurus	PRJEB30263	F	0.9401	PAIRED	34210594	ENSBTAG00000007635	PLCL1	other	143	2.09099	1.12849
ERS2967908	Mammary	Holstein	Bos taurus	PRJEB30263	F	0.9401	PAIRED	34210594	ENSBTAG00000007646	PIGA	other	248	6.25727	1.982
ERS2967908	Mammary	Holstein	Bos taurus	PRJEB30263	F	0.9401	PAIRED	34210594	ENSBTAG00000007668	AGPAT4	TAG synthesis	96	3.17045	1.42802
ERS2967908	Mammary	Holstein	Bos taurus	PRJEB30263	F	0.9401	PAIRED	34210594	ENSBTAG00000007689	LPIN1	TAG synthesis	4715	54.0083	4.00748
ERS2967908	Mammary	Holstein	Bos taurus	PRJEB30263	F	0.9401	PAIRED	34210594	ENSBTAG00000007700	PHYH	availability of building blocks	589	26.2174	3.30386
ERS2967908	Mammary	Holstein	Bos taurus	PRJEB30263	F	0.9401	PAIRED	34210594	ENSBTAG00000007704	ELOVL7	elongases and desturases	498	9.07373	2.30993
ERS2967908	Mammary	Holstein	Bos taurus	PRJEB30263	F	0.9401	PAIRED	34210594	ENSBTAG00000007721	DPM1	other	1173	39.8351	3.70954
ERS2967908	Mammary	Holstein	Bos taurus	PRJEB30263	F	0.9401	PAIRED	34210594	ENSBTAG00000007798	DGAT2L6	TAG synthesis	9	0.37173	0.316073
ERS2967908	Mammary	Holstein	Bos taurus	PRJEB30263	F	0.9401	PAIRED	34210594	ENSBTAG00000007837	SELENOI	other	94	0.754553	0.562214
ERS2967908	Mammary	Holstein	Bos taurus	PRJEB30263	F	0.9401	PAIRED	34210594	ENSBTAG00000007840	HMGCR	other	3423	47.9154	3.89009
ERS2967908	Mammary	Holstein	Bos taurus	PRJEB30263	F	0.9401	PAIRED	34210594	ENSBTAG00000007884	SREBF1		5101	79.877	4.39293
ERS2967908	Mammary	Holstein	Bos taurus	PRJEB30263	F	0.9401	PAIRED	34210594	ENSBTAG00000007888	EFR3B	other	307	5.27055	1.83586
ERS2967908	Mammary	Holstein	Bos taurus	PRJEB30263	F	0.9401	PAIRED	34210594	ENSBTAG00000007954	CDIPT	phospholipid and sphingolipid synthesis	1463	60.5054	4.11912
ERS2967908	Mammary	Holstein	Bos taurus	PRJEB30263	F	0.9401	PAIRED	34210594	ENSBTAG00000007975	ALDH8A1	other	3	0.0816174	0.0784575
ERS2967908	Mammary	Holstein	Bos taurus	PRJEB30263	F	0.9401	PAIRED	34210594	ENSBTAG00000007989	FUT9	other	2	0.0786731	0.0757317
ERS2967908	Mammary	Holstein	Bos taurus	PRJEB30263	F	0.9401	PAIRED	34210594	ENSBTAG00000008063	PPARA		283	6.72677	2.04469
ERS2967908	Mammary	Holstein	Bos taurus	PRJEB30263	F	0.9401	PAIRED	34210594	ENSBTAG00000008077	SLC37A4	other	540	13.7227	2.68939
ERS2967908	Mammary	Holstein	Bos taurus	PRJEB30263	F	0.9401	PAIRED	34210594	ENSBTAG00000008095	ACER1	other	0	0	0
ERS2967908	Mammary	Holstein	Bos taurus	PRJEB30263	F	0.9401	PAIRED	34210594	ENSBTAG00000008096	EDN1	other	1441	45.533	3.84016
ERS2967908	Mammary	Holstein	Bos taurus	PRJEB30263	F	0.9401	PAIRED	34210594	ENSBTAG00000008145	SMPD2	other	379	11.7424	2.54493
ERS2967908	Mammary	Holstein	Bos taurus	PRJEB30263	F	0.9401	PAIRED	34210594	ENSBTAG00000008160	MBOAT2	other	35	0.826988	0.602669
ERS2967908	Mammary	Holstein	Bos taurus	PRJEB30263	F	0.9401	PAIRED	34210594	ENSBTAG00000008293	GPCPD1	other	438	8.49389	2.25065
ERS2967908	Mammary	Holstein	Bos taurus	PRJEB30263	F	0.9401	PAIRED	34210594	ENSBTAG00000008338	PLCB1	other	218	2.99684	1.3855
ERS2967908	Mammary	Holstein	Bos taurus	PRJEB30263	F	0.9401	PAIRED	34210594	ENSBTAG00000008416	ABHD5	other	115	3.40066	1.48176
ERS2967908	Mammary	Holstein	Bos taurus	PRJEB30263	F	0.9401	PAIRED	34210594	ENSBTAG00000008433	PGAP2	other	654	18.2934	2.95976
ERS2967908	Mammary	Holstein	Bos taurus	PRJEB30263	F	0.9401	PAIRED	34210594	ENSBTAG00000008453	LBR	other	478	14.2944	2.72749
ERS2967908	Mammary	Holstein	Bos taurus	PRJEB30263	F	0.9401	PAIRED	34210594	ENSBTAG00000008505	APOB	other	20	0.0853559	0.0819079
ERS2967908	Mammary	Holstein	Bos taurus	PRJEB30263	F	0.9401	PAIRED	34210594	ENSBTAG00000008507	SPHK1	other	544	12.8299	2.62683
ERS2967908	Mammary	Holstein	Bos taurus	PRJEB30263	F	0.9401	PAIRED	34210594	ENSBTAG00000008619	SAMD8	other	39	0.899123	0.641392
ERS2967908	Mammary	Holstein	Bos taurus	PRJEB30263	F	0.9401	PAIRED	34210594	ENSBTAG00000008734	PM20D1	other	128	3.74504	1.5571
ERS2967908	Mammary	Holstein	Bos taurus	PRJEB30263	F	0.9401	PAIRED	34210594	ENSBTAG00000008779	ALOX15B	other	48	0.998086	0.69219
ERS2967908	Mammary	Holstein	Bos taurus	PRJEB30263	F	0.9401	PAIRED	34210594	ENSBTAG00000008948	P2RX7	other	8	0.1703	0.15726
ERS2967908	Mammary	Holstein	Bos taurus	PRJEB30263	F	0.9401	PAIRED	34210594	ENSBTAG00000008987	SOCS5	other	554	4.57285	1.71791
ERS2967908	Mammary	Holstein	Bos taurus	PRJEB30263	F	0.9401	PAIRED	34210594	ENSBTAG00000009061	FAR1	other	501	11.6431	2.53711
ERS2967908	Mammary	Holstein	Bos taurus	PRJEB30263	F	0.9401	PAIRED	34210594	ENSBTAG00000009105	ACSBG2	acyl-CoA synthase	0	0	0
ERS2967908	Mammary	Holstein	Bos taurus	PRJEB30263	F	0.9401	PAIRED	34210594	ENSBTAG00000009125	ALDH1A3	other	393	9.12655	2.31516
ERS2967908	Mammary	Holstein	Bos taurus	PRJEB30263	F	0.9401	PAIRED	34210594	ENSBTAG00000009153	MLXIPL	other	58	1.2669	0.818414
ERS2967908	Mammary	Holstein	Bos taurus	PRJEB30263	F	0.9401	PAIRED	34210594	ENSBTAG00000009174	HSD17B14	other	22	1.23947	0.806238
ERS2967908	Mammary	Holstein	Bos taurus	PRJEB30263	F	0.9401	PAIRED	34210594	ENSBTAG00000009212	APOA2	other	5	0.669549	0.512554
ERS2967908	Mammary	Holstein	Bos taurus	PRJEB30263	F	0.9401	PAIRED	34210594	ENSBTAG00000009231	NSDHL	other	1839	42.8632	3.78108
ERS2967908	Mammary	Holstein	Bos taurus	PRJEB30263	F	0.9401	PAIRED	34210594	ENSBTAG00000009236	DAGLB	other	1872	24.2116	3.2273
ERS2967908	Mammary	Holstein	Bos taurus	PRJEB30263	F	0.9401	PAIRED	34210594	ENSBTAG00000009257	CERKL	phospholipid and sphingolipid synthesis	1	0.0225078	0.0222583
ERS2967908	Mammary	Holstein	Bos taurus	PRJEB30263	F	0.9401	PAIRED	34210594	ENSBTAG00000009265	NR5A2	other	128	1.64313	0.971965
ERS2967908	Mammary	Holstein	Bos taurus	PRJEB30263	F	0.9401	PAIRED	34210594	ENSBTAG00000009282	PORCN	other	87	2.94352	1.37207
ERS2967908	Mammary	Holstein	Bos taurus	PRJEB30263	F	0.9401	PAIRED	34210594	ENSBTAG00000009287	EBP	other	1665	86.5952	4.47273
ERS2967908	Mammary	Holstein	Bos taurus	PRJEB30263	F	0.9401	PAIRED	34210594	ENSBTAG00000009294	DEGS2	elongases and desturases	9	0.293421	0.257291
ERS2967908	Mammary	Holstein	Bos taurus	PRJEB30263	F	0.9401	PAIRED	34210594	ENSBTAG00000009506	NAGA	other	978	31.7387	3.48856
ERS2967908	Mammary	Holstein	Bos taurus	PRJEB30263	F	0.9401	PAIRED	34210594	ENSBTAG00000009517	DBI	other	5877	614.835	6.42298
ERS2967908	Mammary	Holstein	Bos taurus	PRJEB30263	F	0.9401	PAIRED	34210594	ENSBTAG00000009539		other	0	0	0
ERS2967908	Mammary	Holstein	Bos taurus	PRJEB30263	F	0.9401	PAIRED	34210594	ENSBTAG00000009570	ANGPTL8	other	7	0.247774	0.221361
ERS2967908	Mammary	Holstein	Bos taurus	PRJEB30263	F	0.9401	PAIRED	34210594	ENSBTAG00000009639	SMPD3	other	50	1.07554	0.730219
ERS2967908	Mammary	Holstein	Bos taurus	PRJEB30263	F	0.9401	PAIRED	34210594	ENSBTAG00000009658	PLEK	other	457	23.7876	3.21034
ERS2967908	Mammary	Holstein	Bos taurus	PRJEB30263	F	0.9401	PAIRED	34210594	ENSBTAG00000009698	ABCD3	other	346	6.2523	1.98132
ERS2967908	Mammary	Holstein	Bos taurus	PRJEB30263	F	0.9401	PAIRED	34210594	ENSBTAG00000009725	AOX1	other	3115	42.794	3.7795
ERS2967908	Mammary	Holstein	Bos taurus	PRJEB30263	F	0.9401	PAIRED	34210594	ENSBTAG00000009727	ADIPOR1	other	2277	73.0008	4.30408
ERS2967908	Mammary	Holstein	Bos taurus	PRJEB30263	F	0.9401	PAIRED	34210594	ENSBTAG00000009737	LTC4S	other	37	2.64434	1.29318
ERS2967908	Mammary	Holstein	Bos taurus	PRJEB30263	F	0.9401	PAIRED	34210594	ENSBTAG00000009796	PIGV	other	351	10.8117	2.46909
ERS2967908	Mammary	Holstein	Bos taurus	PRJEB30263	F	0.9401	PAIRED	34210594	ENSBTAG00000009872	SPHK2	other	682	13.6846	2.6868
ERS2967908	Mammary	Holstein	Bos taurus	PRJEB30263	F	0.9401	PAIRED	34210594	ENSBTAG00000009897	AGPS	other	1301	20.0176	3.04536
ERS2967908	Mammary	Holstein	Bos taurus	PRJEB30263	F	0.9401	PAIRED	34210594	ENSBTAG00000009917	PIP5K1B	other	2040	45.5933	3.84146
ERS2967908	Mammary	Holstein	Bos taurus	PRJEB30263	F	0.9401	PAIRED	34210594	ENSBTAG00000009942	PLCL2	other	411	4.86102	1.76832
ERS2967908	Mammary	Holstein	Bos taurus	PRJEB30263	F	0.9401	PAIRED	34210594	ENSBTAG00000009951	PGP	other	526	11.0093	2.48568
ERS2967908	Mammary	Holstein	Bos taurus	PRJEB30263	F	0.9401	PAIRED	34210594	ENSBTAG00000009984	SGPL1	other	950	14.2281	2.72314
ERS2967908	Mammary	Holstein	Bos taurus	PRJEB30263	F	0.9401	PAIRED	34210594	ENSBTAG00000010083	HADHB	availability of building blocks	1130	29.7994	3.42749
ERS2967908	Mammary	Holstein	Bos taurus	PRJEB30263	F	0.9401	PAIRED	34210594	ENSBTAG00000010119	ALDH1A2	other	0	0	0
ERS2967908	Mammary	Holstein	Bos taurus	PRJEB30263	F	0.9401	PAIRED	34210594	ENSBTAG00000010123	APOE	other	7998	272.485	5.61125
ERS2967908	Mammary	Holstein	Bos taurus	PRJEB30263	F	0.9401	PAIRED	34210594	ENSBTAG00000010125	STAT5B	other	2673	65.9	4.2032
ERS2967908	Mammary	Holstein	Bos taurus	PRJEB30263	F	0.9401	PAIRED	34210594	ENSBTAG00000010135	PEDS1	elongases and desturases	699	25.0064	3.25834
ERS2967908	Mammary	Holstein	Bos taurus	PRJEB30263	F	0.9401	PAIRED	34210594	ENSBTAG00000010170	MBTPS1	other	1825	29.9106	3.4311
ERS2967908	Mammary	Holstein	Bos taurus	PRJEB30263	F	0.9401	PAIRED	34210594	ENSBTAG00000010184	G6PC1	other	3	0.0724455	0.0699416
ERS2967908	Mammary	Holstein	Bos taurus	PRJEB30263	F	0.9401	PAIRED	34210594	ENSBTAG00000010188	RDH8	other	0	0	0
ERS2967908	Mammary	Holstein	Bos taurus	PRJEB30263	F	0.9401	PAIRED	34210594	ENSBTAG00000010265	MGST3	other	1406	156.898	5.06195
ERS2967908	Mammary	Holstein	Bos taurus	PRJEB30263	F	0.9401	PAIRED	34210594	ENSBTAG00000010297	DHRS11	other	2143	80.0412	4.39496
ERS2967908	Mammary	Holstein	Bos taurus	PRJEB30263	F	0.9401	PAIRED	34210594	ENSBTAG00000010304	CHKA	other	2288	49.9599	3.93104
ERS2967908	Mammary	Holstein	Bos taurus	PRJEB30263	F	0.9401	PAIRED	34210594	ENSBTAG00000010337	ALG11	other	359	8.05467	2.20328
ERS2967908	Mammary	Holstein	Bos taurus	PRJEB30263	F	0.9401	PAIRED	34210594	ENSBTAG00000010372	MTMR7	other	113	2.58547	1.27689
ERS2967908	Mammary	Holstein	Bos taurus	PRJEB30263	F	0.9401	PAIRED	34210594	ENSBTAG00000010419	CYP2R1	other	67	1.64227	0.971637
ERS2967908	Mammary	Holstein	Bos taurus	PRJEB30263	F	0.9401	PAIRED	34210594	ENSBTAG00000010490	PEX5	availability of building blocks	706	14.0729	2.7129
ERS2967908	Mammary	Holstein	Bos taurus	PRJEB30263	F	0.9401	PAIRED	34210594	ENSBTAG00000010524	BCKDK	other	911	32.481	3.51098
ERS2967908	Mammary	Holstein	Bos taurus	PRJEB30263	F	0.9401	PAIRED	34210594	ENSBTAG00000010526	PLPP1	other	1244	52.0917	3.97202
ERS2967908	Mammary	Holstein	Bos taurus	PRJEB30263	F	0.9401	PAIRED	34210594	ENSBTAG00000010531	CYP1B1	other	8	0.227372	0.204875
ERS2967908	Mammary	Holstein	Bos taurus	PRJEB30263	F	0.9401	PAIRED	34210594	ENSBTAG00000010564	ELOVL6	elongases and desturases	188	4.32483	1.67238
ERS2967908	Mammary	Holstein	Bos taurus	PRJEB30263	F	0.9401	PAIRED	34210594	ENSBTAG00000010579	ACADL	availability of building blocks	86	3.12049	1.41597
ERS2967908	Mammary	Holstein	Bos taurus	PRJEB30263	F	0.9401	PAIRED	34210594	ENSBTAG00000010601	DOLK	other	568	6.57128	2.02436
ERS2967908	Mammary	Holstein	Bos taurus	PRJEB30263	F	0.9401	PAIRED	34210594	ENSBTAG00000010620	ATP6V1B1	other	0	0	0
ERS2967908	Mammary	Holstein	Bos taurus	PRJEB30263	F	0.9401	PAIRED	34210594	ENSBTAG00000010632	FABP6	other	0	0	0
ERS2967908	Mammary	Holstein	Bos taurus	PRJEB30263	F	0.9401	PAIRED	34210594	ENSBTAG00000010672	PCCA	availability of building blocks	723	18.1269	2.9511
ERS2967908	Mammary	Holstein	Bos taurus	PRJEB30263	F	0.9401	PAIRED	34210594	ENSBTAG00000010681	NR1H3	other	534	19.2662	3.00895
ERS2967908	Mammary	Holstein	Bos taurus	PRJEB30263	F	0.9401	PAIRED	34210594	ENSBTAG00000010773	GNPAT	other	903	23.5013	3.19873
ERS2967908	Mammary	Holstein	Bos taurus	PRJEB30263	F	0.9401	PAIRED	34210594	ENSBTAG00000010795	ATG14	other	433	6.1684	1.96968
ERS2967908	Mammary	Holstein	Bos taurus	PRJEB30263	F	0.9401	PAIRED	34210594	ENSBTAG00000010821	ACER2	other	21	0.641571	0.495654
ERS2967908	Mammary	Holstein	Bos taurus	PRJEB30263	F	0.9401	PAIRED	34210594	ENSBTAG00000010822	PLCXD3	other	0	0	0
ERS2967908	Mammary	Holstein	Bos taurus	PRJEB30263	F	0.9401	PAIRED	34210594	ENSBTAG00000010841	FMO5	other	715	11.5459	2.52939
ERS2967908	Mammary	Holstein	Bos taurus	PRJEB30263	F	0.9401	PAIRED	34210594	ENSBTAG00000010849	ANKRD23	other	65	1.82296	1.03778
ERS2967908	Mammary	Holstein	Bos taurus	PRJEB30263	F	0.9401	PAIRED	34210594	ENSBTAG00000010915	CRTC3	other	112	2.32811	1.2024
ERS2967908	Mammary	Holstein	Bos taurus	PRJEB30263	F	0.9401	PAIRED	34210594	ENSBTAG00000011027	PTGR1	other	983	49.6237	3.92442
ERS2967908	Mammary	Holstein	Bos taurus	PRJEB30263	F	0.9401	PAIRED	34210594	ENSBTAG00000011050	PLPP6	other	159	2.83451	1.34404
ERS2967908	Mammary	Holstein	Bos taurus	PRJEB30263	F	0.9401	PAIRED	34210594	ENSBTAG00000011095	FAR2	other	128	2.42457	1.23098
ERS2967908	Mammary	Holstein	Bos taurus	PRJEB30263	F	0.9401	PAIRED	34210594	ENSBTAG00000011110	ACOT12	thioesterases	12	0.27309	0.241447
ERS2967908	Mammary	Holstein	Bos taurus	PRJEB30263	F	0.9401	PAIRED	34210594	ENSBTAG00000011215	ACTN4	other	6886	139.18	4.94293
ERS2967908	Mammary	Holstein	Bos taurus	PRJEB30263	F	0.9401	PAIRED	34210594	ENSBTAG00000011257	ASAH1	other	1762	64.5227	4.1824
ERS2967908	Mammary	Holstein	Bos taurus	PRJEB30263	F	0.9401	PAIRED	34210594	ENSBTAG00000011258	ACOT9	thioesterases	521	19.5167	3.02124
ERS2967908	Mammary	Holstein	Bos taurus	PRJEB30263	F	0.9401	PAIRED	34210594	ENSBTAG00000011366	ST8SIA6	other	0	0	0
ERS2967908	Mammary	Holstein	Bos taurus	PRJEB30263	F	0.9401	PAIRED	34210594	ENSBTAG00000011398	PRR7	other	0	0	0
ERS2967908	Mammary	Holstein	Bos taurus	PRJEB30263	F	0.9401	PAIRED	34210594	ENSBTAG00000011431	GBA2	other	1396	27.1463	3.33742
ERS2967908	Mammary	Holstein	Bos taurus	PRJEB30263	F	0.9401	PAIRED	34210594	ENSBTAG00000011444	HINT2	other	608	42.2658	3.76736
ERS2967908	Mammary	Holstein	Bos taurus	PRJEB30263	F	0.9401	PAIRED	34210594	ENSBTAG00000011479	INPP5K	other	1594	37.3168	3.64589
ERS2967908	Mammary	Holstein	Bos taurus	PRJEB30263	F	0.9401	PAIRED	34210594	ENSBTAG00000011509	SERAC1	phospholipid and sphingolipid synthesis	332	7.35292	2.12261
ERS2967908	Mammary	Holstein	Bos taurus	PRJEB30263	F	0.9401	PAIRED	34210594	ENSBTAG00000011558	GPAT2	TAG synthesis	6	0.132239	0.124197
ERS2967908	Mammary	Holstein	Bos taurus	PRJEB30263	F	0.9401	PAIRED	34210594	ENSBTAG00000011573	ENPP6	other	4	0.098387	0.0938427
ERS2967908	Mammary	Holstein	Bos taurus	PRJEB30263	F	0.9401	PAIRED	34210594	ENSBTAG00000011593	QKI	other	728	19.8909	3.03931
ERS2967908	Mammary	Holstein	Bos taurus	PRJEB30263	F	0.9401	PAIRED	34210594	ENSBTAG00000011620	PIGU	other	260	6.54706	2.02116
ERS2967908	Mammary	Holstein	Bos taurus	PRJEB30263	F	0.9401	PAIRED	34210594	ENSBTAG00000011640	PLPP3	other	12831	521.498	6.25862
ERS2967908	Mammary	Holstein	Bos taurus	PRJEB30263	F	0.9401	PAIRED	34210594	ENSBTAG00000011720	HSD17B6	other	8	0.267679	0.237188
ERS2967908	Mammary	Holstein	Bos taurus	PRJEB30263	F	0.9401	PAIRED	34210594	ENSBTAG00000011729	STARD3	other	1477	46.3711	3.85801
ERS2967908	Mammary	Holstein	Bos taurus	PRJEB30263	F	0.9401	PAIRED	34210594	ENSBTAG00000011732	PGAP3	other	1067	26.2447	3.30486
ERS2967908	Mammary	Holstein	Bos taurus	PRJEB30263	F	0.9401	PAIRED	34210594	ENSBTAG00000011748	SGMS1	other	572	12.1643	2.57751
ERS2967908	Mammary	Holstein	Bos taurus	PRJEB30263	F	0.9401	PAIRED	34210594	ENSBTAG00000011793	FDX1	other	554	22.9417	3.17562
ERS2967908	Mammary	Holstein	Bos taurus	PRJEB30263	F	0.9401	PAIRED	34210594	ENSBTAG00000011850	ALG5	other	1005	39.2179	3.69431
ERS2967908	Mammary	Holstein	Bos taurus	PRJEB30263	F	0.9401	PAIRED	34210594	ENSBTAG00000011917	GPAM	TAG synthesis	18706	278.52	5.63307
ERS2967908	Mammary	Holstein	Bos taurus	PRJEB30263	F	0.9401	PAIRED	34210594	ENSBTAG00000011927	RDH5	other	67	3.90264	1.58977
ERS2967908	Mammary	Holstein	Bos taurus	PRJEB30263	F	0.9401	PAIRED	34210594	ENSBTAG00000011944	MTTP	other	4	0.0623142	0.0604497
ERS2967908	Mammary	Holstein	Bos taurus	PRJEB30263	F	0.9401	PAIRED	34210594	ENSBTAG00000011952	SULT1E1	other	5	0.174649	0.160969
ERS2967908	Mammary	Holstein	Bos taurus	PRJEB30263	F	0.9401	PAIRED	34210594	ENSBTAG00000011962	PLA2G3	other	57	1.39125	0.871818
ERS2967908	Mammary	Holstein	Bos taurus	PRJEB30263	F	0.9401	PAIRED	34210594	ENSBTAG00000011990	ALOX15	other	2726	55.4858	4.03399
ERS2967908	Mammary	Holstein	Bos taurus	PRJEB30263	F	0.9401	PAIRED	34210594	ENSBTAG00000012059	MVD	other	1126	35.7751	3.60482
ERS2967908	Mammary	Holstein	Bos taurus	PRJEB30263	F	0.9401	PAIRED	34210594	ENSBTAG00000012116	HNF4A	other	3	0.0726939	0.0701732
ERS2967908	Mammary	Holstein	Bos taurus	PRJEB30263	F	0.9401	PAIRED	34210594	ENSBTAG00000012120	TIPARP	other	1609	26.7846	3.32448
ERS2967908	Mammary	Holstein	Bos taurus	PRJEB30263	F	0.9401	PAIRED	34210594	ENSBTAG00000012126	PNPLA7	other	359	4.41512	1.68919
ERS2967908	Mammary	Holstein	Bos taurus	PRJEB30263	F	0.9401	PAIRED	34210594	ENSBTAG00000012212	CYP26B1	other	422	15.356	2.79459
ERS2967908	Mammary	Holstein	Bos taurus	PRJEB30263	F	0.9401	PAIRED	34210594	ENSBTAG00000012222	FA2H	other	216	6.97419	2.07621
ERS2967908	Mammary	Holstein	Bos taurus	PRJEB30263	F	0.9401	PAIRED	34210594	ENSBTAG00000012250	BLOC1S6	other	998	26.7059	3.32165
ERS2967908	Mammary	Holstein	Bos taurus	PRJEB30263	F	0.9401	PAIRED	34210594	ENSBTAG00000012290	SCNN1B	other	114	2.96089	1.37647
ERS2967908	Mammary	Holstein	Bos taurus	PRJEB30263	F	0.9401	PAIRED	34210594	ENSBTAG00000012314	LDLR	other	1753	25.58	3.28016
ERS2967908	Mammary	Holstein	Bos taurus	PRJEB30263	F	0.9401	PAIRED	34210594	ENSBTAG00000012432	FDFT1	other	2954	87.9661	4.48826
ERS2967908	Mammary	Holstein	Bos taurus	PRJEB30263	F	0.9401	PAIRED	34210594	ENSBTAG00000012478	ALOXE3	other	4	0.0778784	0.0749947
ERS2967908	Mammary	Holstein	Bos taurus	PRJEB30263	F	0.9401	PAIRED	34210594	ENSBTAG00000012490	ETFA	availability of building blocks	880	40.62	3.72858
ERS2967908	Mammary	Holstein	Bos taurus	PRJEB30263	F	0.9401	PAIRED	34210594	ENSBTAG00000012561	ORMDL1	other	238	8.14774	2.21351
ERS2967908	Mammary	Holstein	Bos taurus	PRJEB30263	F	0.9401	PAIRED	34210594	ENSBTAG00000012626	B4GALT5	other	829	24.4688	3.23746
ERS2967908	Mammary	Holstein	Bos taurus	PRJEB30263	F	0.9401	PAIRED	34210594	ENSBTAG00000012632	TECR	other	4663	190.495	5.25486
ERS2967908	Mammary	Holstein	Bos taurus	PRJEB30263	F	0.9401	PAIRED	34210594	ENSBTAG00000012724	AJUBA	other	246	5.96545	1.94096
ERS2967908	Mammary	Holstein	Bos taurus	PRJEB30263	F	0.9401	PAIRED	34210594	ENSBTAG00000012740	PIGB	other	290	9.69826	2.37008
ERS2967908	Mammary	Holstein	Bos taurus	PRJEB30263	F	0.9401	PAIRED	34210594	ENSBTAG00000012838	RDH12	other	1	0.0312566	0.0307781
ERS2967908	Mammary	Holstein	Bos taurus	PRJEB30263	F	0.9401	PAIRED	34210594	ENSBTAG00000012855	LPL	other	26379	469.341	6.15346
ERS2967908	Mammary	Holstein	Bos taurus	PRJEB30263	F	0.9401	PAIRED	34210594	ENSBTAG00000012885	ACAT1	availability of building blocks	1324	48.0136	3.8921
ERS2967908	Mammary	Holstein	Bos taurus	PRJEB30263	F	0.9401	PAIRED	34210594	ENSBTAG00000012972	CYP2U1	other	113	1.77341	1.02008
ERS2967908	Mammary	Holstein	Bos taurus	PRJEB30263	F	0.9401	PAIRED	34210594	ENSBTAG00000012981	HEXA	other	852	20.8757	3.08538
ERS2967908	Mammary	Holstein	Bos taurus	PRJEB30263	F	0.9401	PAIRED	34210594	ENSBTAG00000012997	SMPDL3B	other	12	0.423812	0.353338
ERS2967908	Mammary	Holstein	Bos taurus	PRJEB30263	F	0.9401	PAIRED	34210594	ENSBTAG00000013011	PLAA	other	815	19.5844	3.02453
ERS2967908	Mammary	Holstein	Bos taurus	PRJEB30263	F	0.9401	PAIRED	34210594	ENSBTAG00000013068	GGPS1	other	395	18.1145	2.95045
ERS2967908	Mammary	Holstein	Bos taurus	PRJEB30263	F	0.9401	PAIRED	34210594	ENSBTAG00000013127	LPCAT3	other	1005	22.4378	3.15435
ERS2967908	Mammary	Holstein	Bos taurus	PRJEB30263	F	0.9401	PAIRED	34210594	ENSBTAG00000013145	DDHD2	other	2379	35.1338	3.58723
ERS2967908	Mammary	Holstein	Bos taurus	PRJEB30263	F	0.9401	PAIRED	34210594	ENSBTAG00000013165	ENPP2	other	468	7.11816	2.0941
ERS2967908	Mammary	Holstein	Bos taurus	PRJEB30263	F	0.9401	PAIRED	34210594	ENSBTAG00000013201	ALOX5AP	other	111	8.4657	2.24768
ERS2967908	Mammary	Holstein	Bos taurus	PRJEB30263	F	0.9401	PAIRED	34210594	ENSBTAG00000013236	MED1	other	2284	28.0083	3.36758
ERS2967908	Mammary	Holstein	Bos taurus	PRJEB30263	F	0.9401	PAIRED	34210594	ENSBTAG00000013273	PIGL	other	639	23.0153	3.17869
ERS2967908	Mammary	Holstein	Bos taurus	PRJEB30263	F	0.9401	PAIRED	34210594	ENSBTAG00000013298	PLA2G4A	other	108	2.39943	1.22361
ERS2967908	Mammary	Holstein	Bos taurus	PRJEB30263	F	0.9401	PAIRED	34210594	ENSBTAG00000013303	ACSS2	acyl-CoA synthase	18995	385.889	5.95814
ERS2967908	Mammary	Holstein	Bos taurus	PRJEB30263	F	0.9401	PAIRED	34210594	ENSBTAG00000013315	ATP5F1B	other	8882	266.994	5.59096
ERS2967908	Mammary	Holstein	Bos taurus	PRJEB30263	F	0.9401	PAIRED	34210594	ENSBTAG00000013340	BAX	other	385	24.6863	3.24596
ERS2967908	Mammary	Holstein	Bos taurus	PRJEB30263	F	0.9401	PAIRED	34210594	ENSBTAG00000013364	LIPM	other	48	1.66293	0.979428
ERS2967908	Mammary	Holstein	Bos taurus	PRJEB30263	F	0.9401	PAIRED	34210594	ENSBTAG00000013489	CYP27A1	other	1621	57.0915	4.06202
ERS2967908	Mammary	Holstein	Bos taurus	PRJEB30263	F	0.9401	PAIRED	34210594	ENSBTAG00000013585		other	2	0.148789	0.138708
ERS2967908	Mammary	Holstein	Bos taurus	PRJEB30263	F	0.9401	PAIRED	34210594	ENSBTAG00000013596	NR1H4	other	1	0.022831	0.0225743
ERS2967908	Mammary	Holstein	Bos taurus	PRJEB30263	F	0.9401	PAIRED	34210594	ENSBTAG00000013612	MBLAC2	other	57	0.879149	0.630819
ERS2967908	Mammary	Holstein	Bos taurus	PRJEB30263	F	0.9401	PAIRED	34210594	ENSBTAG00000013636	DGKZ	other	852	12.4468	2.59874
ERS2967908	Mammary	Holstein	Bos taurus	PRJEB30263	F	0.9401	PAIRED	34210594	ENSBTAG00000013653	NFE2L1	other	4623	52.3138	3.9762
ERS2967908	Mammary	Holstein	Bos taurus	PRJEB30263	F	0.9401	PAIRED	34210594	ENSBTAG00000013718	GC	other	34	1.28729	0.827367
ERS2967908	Mammary	Holstein	Bos taurus	PRJEB30263	F	0.9401	PAIRED	34210594	ENSBTAG00000013879	DGKH	other	22	0.288171	0.253223
ERS2967908	Mammary	Holstein	Bos taurus	PRJEB30263	F	0.9401	PAIRED	34210594	ENSBTAG00000013901	PTDSS1	other	1729	40.6418	3.72911
ERS2967908	Mammary	Holstein	Bos taurus	PRJEB30263	F	0.9401	PAIRED	34210594	ENSBTAG00000013942	DAGLA	other	29	0.407738	0.341984
ERS2967908	Mammary	Holstein	Bos taurus	PRJEB30263	F	0.9401	PAIRED	34210594	ENSBTAG00000013971	PI4KA	other	2687	24.9836	3.25746
ERS2967908	Mammary	Holstein	Bos taurus	PRJEB30263	F	0.9401	PAIRED	34210594	ENSBTAG00000013981	SPTSSA	other	5897	294.42	5.6884
ERS2967908	Mammary	Holstein	Bos taurus	PRJEB30263	F	0.9401	PAIRED	34210594	ENSBTAG00000014015	PLA2G6	other	253	4.26182	1.66048
ERS2967908	Mammary	Holstein	Bos taurus	PRJEB30263	F	0.9401	PAIRED	34210594	ENSBTAG00000014023	SIRT1	other	479	7.69002	2.16217
ERS2967908	Mammary	Holstein	Bos taurus	PRJEB30263	F	0.9401	PAIRED	34210594	ENSBTAG00000014127	PTGS2	other	135	2.46115	1.2416
ERS2967908	Mammary	Holstein	Bos taurus	PRJEB30263	F	0.9401	PAIRED	34210594	ENSBTAG00000014138	MTM1	other	152	2.81382	1.33863
ERS2967908	Mammary	Holstein	Bos taurus	PRJEB30263	F	0.9401	PAIRED	34210594	ENSBTAG00000014171	NAPEPLD	other	96	3.39616	1.48073
ERS2967908	Mammary	Holstein	Bos taurus	PRJEB30263	F	0.9401	PAIRED	34210594	ENSBTAG00000014232	GAL3ST1	other	0	0	0
ERS2967908	Mammary	Holstein	Bos taurus	PRJEB30263	F	0.9401	PAIRED	34210594	ENSBTAG00000014269	SCARB1	other	846	21.9729	3.13432
ERS2967908	Mammary	Holstein	Bos taurus	PRJEB30263	F	0.9401	PAIRED	34210594	ENSBTAG00000014272	MMUT	other	2462	55.1023	4.02718
ERS2967908	Mammary	Holstein	Bos taurus	PRJEB30263	F	0.9401	PAIRED	34210594	ENSBTAG00000014366	PRPF19	other	2219	68.2846	4.23822
ERS2967908	Mammary	Holstein	Bos taurus	PRJEB30263	F	0.9401	PAIRED	34210594	ENSBTAG00000014497	GPR31	other	1	0.0120834	0.012011
ERS2967908	Mammary	Holstein	Bos taurus	PRJEB30263	F	0.9401	PAIRED	34210594	ENSBTAG00000014520	LIAS	other	289	8.63838	2.26575
ERS2967908	Mammary	Holstein	Bos taurus	PRJEB30263	F	0.9401	PAIRED	34210594	ENSBTAG00000014633	ABCD4	other	2920	58.9067	4.09279
ERS2967908	Mammary	Holstein	Bos taurus	PRJEB30263	F	0.9401	PAIRED	34210594	ENSBTAG00000014649	CPT2	availability of building blocks	660	17.639	2.92525
ERS2967908	Mammary	Holstein	Bos taurus	PRJEB30263	F	0.9401	PAIRED	34210594	ENSBTAG00000014683	APOBEC1	other	0	0	0
ERS2967908	Mammary	Holstein	Bos taurus	PRJEB30263	F	0.9401	PAIRED	34210594	ENSBTAG00000014841	GBA1	other	690	15.5194	2.80454
ERS2967908	Mammary	Holstein	Bos taurus	PRJEB30263	F	0.9401	PAIRED	34210594	ENSBTAG00000014903	ABCA3	other	2140	22.7055	3.16571
ERS2967908	Mammary	Holstein	Bos taurus	PRJEB30263	F	0.9401	PAIRED	34210594	ENSBTAG00000014911	LEP	other	41	0.804657	0.590371
ERS2967908	Mammary	Holstein	Bos taurus	PRJEB30263	F	0.9401	PAIRED	34210594	ENSBTAG00000014913	SRD5A3	other	347	12.598	2.60992
ERS2967908	Mammary	Holstein	Bos taurus	PRJEB30263	F	0.9401	PAIRED	34210594	ENSBTAG00000014958	PRKAR2B	other	731	19.7943	3.03468
ERS2967908	Mammary	Holstein	Bos taurus	PRJEB30263	F	0.9401	PAIRED	34210594	ENSBTAG00000014960	SCHIP1	other	250	6.8248	2.0573
ERS2967908	Mammary	Holstein	Bos taurus	PRJEB30263	F	0.9401	PAIRED	34210594	ENSBTAG00000015017	GAL3ST4	other	178	5.38122	1.85336
ERS2967908	Mammary	Holstein	Bos taurus	PRJEB30263	F	0.9401	PAIRED	34210594	ENSBTAG00000015038	HADHA	availability of building blocks	1057	24.6907	3.24613
ERS2967908	Mammary	Holstein	Bos taurus	PRJEB30263	F	0.9401	PAIRED	34210594	ENSBTAG00000015040	SMPD5	other	0	0	0
ERS2967908	Mammary	Holstein	Bos taurus	PRJEB30263	F	0.9401	PAIRED	34210594	ENSBTAG00000015073	CRPPA	other	70	1.63815	0.970079
ERS2967908	Mammary	Holstein	Bos taurus	PRJEB30263	F	0.9401	PAIRED	34210594	ENSBTAG00000015074	PTGDS	other	7935	365.476	5.90393
ERS2967908	Mammary	Holstein	Bos taurus	PRJEB30263	F	0.9401	PAIRED	34210594	ENSBTAG00000015118	PNPLA1	other	19	0.350605	0.300553
ERS2967908	Mammary	Holstein	Bos taurus	PRJEB30263	F	0.9401	PAIRED	34210594	ENSBTAG00000015155	HACD3	other	110	2.3582	1.21141
ERS2967908	Mammary	Holstein	Bos taurus	PRJEB30263	F	0.9401	PAIRED	34210594	ENSBTAG00000015164	SLC27A5	other	107	2.9969	1.38552
ERS2967908	Mammary	Holstein	Bos taurus	PRJEB30263	F	0.9401	PAIRED	34210594	ENSBTAG00000015186	ILVBL	availability of building blocks	461	11.6315	2.53619
ERS2967908	Mammary	Holstein	Bos taurus	PRJEB30263	F	0.9401	PAIRED	34210594	ENSBTAG00000015195	NPC1	other	2381	30.3383	3.44484
ERS2967908	Mammary	Holstein	Bos taurus	PRJEB30263	F	0.9401	PAIRED	34210594	ENSBTAG00000015228	CD74	other	30401	1408.39	7.25091
ERS2967908	Mammary	Holstein	Bos taurus	PRJEB30263	F	0.9401	PAIRED	34210594	ENSBTAG00000015241	EPHX2	other	298	8.84918	2.28739
ERS2967908	Mammary	Holstein	Bos taurus	PRJEB30263	F	0.9401	PAIRED	34210594	ENSBTAG00000015249	B4GALT1	other	45973	1705.08	7.44195
ERS2967908	Mammary	Holstein	Bos taurus	PRJEB30263	F	0.9401	PAIRED	34210594	ENSBTAG00000015347	WNT10B	other	8	0.218769	0.197842
ERS2967908	Mammary	Holstein	Bos taurus	PRJEB30263	F	0.9401	PAIRED	34210594	ENSBTAG00000015350	PLIN1	other	69	1.36301	0.859937
ERS2967908	Mammary	Holstein	Bos taurus	PRJEB30263	F	0.9401	PAIRED	34210594	ENSBTAG00000015352	MTMR4	other	1676	19.2221	3.00677
ERS2967908	Mammary	Holstein	Bos taurus	PRJEB30263	F	0.9401	PAIRED	34210594	ENSBTAG00000015436	SLC27A4	other	157	3.66875	1.54089
ERS2967908	Mammary	Holstein	Bos taurus	PRJEB30263	F	0.9401	PAIRED	34210594	ENSBTAG00000015457	FGFR1	other	2898	57.803	4.07419
ERS2967908	Mammary	Holstein	Bos taurus	PRJEB30263	F	0.9401	PAIRED	34210594	ENSBTAG00000015498	ELOVL4	elongases and desturases	22	0.664147	0.509313
ERS2967908	Mammary	Holstein	Bos taurus	PRJEB30263	F	0.9401	PAIRED	34210594	ENSBTAG00000015511	FADS3	elongases and desturases	602	22.4847	3.15635
ERS2967908	Mammary	Holstein	Bos taurus	PRJEB30263	F	0.9401	PAIRED	34210594	ENSBTAG00000015628	SMPD1	other	854	22.9782	3.17715
ERS2967908	Mammary	Holstein	Bos taurus	PRJEB30263	F	0.9401	PAIRED	34210594	ENSBTAG00000015654	PON1	other	6	0.284384	0.250279
ERS2967908	Mammary	Holstein	Bos taurus	PRJEB30263	F	0.9401	PAIRED	34210594	ENSBTAG00000015700	ELOVL3	elongases and desturases	1	0.0323865	0.0318732
ERS2967908	Mammary	Holstein	Bos taurus	PRJEB30263	F	0.9401	PAIRED	34210594	ENSBTAG00000015719	PIGF	other	99	5.93507	1.93659
ERS2967908	Mammary	Holstein	Bos taurus	PRJEB30263	F	0.9401	PAIRED	34210594	ENSBTAG00000015729	ADH7	other	0	0	0
ERS2967908	Mammary	Holstein	Bos taurus	PRJEB30263	F	0.9401	PAIRED	34210594	ENSBTAG00000015782	SCAP		803	11.6374	2.53666
ERS2967908	Mammary	Holstein	Bos taurus	PRJEB30263	F	0.9401	PAIRED	34210594	ENSBTAG00000015908	MBOAT7	other	497	13.458	2.67125
ERS2967908	Mammary	Holstein	Bos taurus	PRJEB30263	F	0.9401	PAIRED	34210594	ENSBTAG00000015968	ACSF3	acyl-CoA synthase	301	8.15407	2.2142
ERS2967908	Mammary	Holstein	Bos taurus	PRJEB30263	F	0.9401	PAIRED	34210594	ENSBTAG00000015974	FLVCR1	phospholipid and sphingolipid synthesis	1291	37.157	3.64171
ERS2967908	Mammary	Holstein	Bos taurus	PRJEB30263	F	0.9401	PAIRED	34210594	ENSBTAG00000015980	FASN	availability of building blocks	74900	580.007	6.36476
ERS2967908	Mammary	Holstein	Bos taurus	PRJEB30263	F	0.9401	PAIRED	34210594	ENSBTAG00000016007	ADH5	other	2262	89.2552	4.50264
ERS2967908	Mammary	Holstein	Bos taurus	PRJEB30263	F	0.9401	PAIRED	34210594	ENSBTAG00000016048	CPT1B	availability of building blocks	80	1.66402	0.979836
ERS2967908	Mammary	Holstein	Bos taurus	PRJEB30263	F	0.9401	PAIRED	34210594	ENSBTAG00000016050	CHKB	other	1415	50.5074	3.94173
ERS2967908	Mammary	Holstein	Bos taurus	PRJEB30263	F	0.9401	PAIRED	34210594	ENSBTAG00000016073	UGCG	other	593	25.9594	3.29433
ERS2967908	Mammary	Holstein	Bos taurus	PRJEB30263	F	0.9401	PAIRED	34210594	ENSBTAG00000016107	PCYT1B	phospholipid and sphingolipid synthesis	13	0.358428	0.306328
ERS2967908	Mammary	Holstein	Bos taurus	PRJEB30263	F	0.9401	PAIRED	34210594	ENSBTAG00000016155	GDPD3	other	111	6.83485	2.05858
ERS2967908	Mammary	Holstein	Bos taurus	PRJEB30263	F	0.9401	PAIRED	34210594	ENSBTAG00000016211	GCDH	availability of building blocks	1281	42.9072	3.78208
ERS2967908	Mammary	Holstein	Bos taurus	PRJEB30263	F	0.9401	PAIRED	34210594	ENSBTAG00000016337	ACOT13	thioesterases	538	16.3344	2.8527
ERS2967908	Mammary	Holstein	Bos taurus	PRJEB30263	F	0.9401	PAIRED	34210594	ENSBTAG00000016355	UVRAG	other	559	10.8569	2.47291
ERS2967908	Mammary	Holstein	Bos taurus	PRJEB30263	F	0.9401	PAIRED	34210594	ENSBTAG00000016378	LRP10	other	2733	55.3802	4.03212
ERS2967908	Mammary	Holstein	Bos taurus	PRJEB30263	F	0.9401	PAIRED	34210594	ENSBTAG00000016432	PEMT	phospholipid and sphingolipid synthesis	1670	59.7099	4.10611
ERS2967908	Mammary	Holstein	Bos taurus	PRJEB30263	F	0.9401	PAIRED	34210594	ENSBTAG00000016465	DHCR7	other	2686	59.947	4.11
ERS2967908	Mammary	Holstein	Bos taurus	PRJEB30263	F	0.9401	PAIRED	34210594	ENSBTAG00000016506	ST3GAL4	other	352	11.0731	2.49098
ERS2967908	Mammary	Holstein	Bos taurus	PRJEB30263	F	0.9401	PAIRED	34210594	ENSBTAG00000016519	MBOAT1	other	378	9.07988	2.31054
ERS2967908	Mammary	Holstein	Bos taurus	PRJEB30263	F	0.9401	PAIRED	34210594	ENSBTAG00000016557	MTMR2	other	672	8.45579	2.24663
ERS2967908	Mammary	Holstein	Bos taurus	PRJEB30263	F	0.9401	PAIRED	34210594	ENSBTAG00000016615	ABHD6	other	239	7.25292	2.11057
ERS2967908	Mammary	Holstein	Bos taurus	PRJEB30263	F	0.9401	PAIRED	34210594	ENSBTAG00000016662	CPS1	other	20	0.225838	0.203624
ERS2967908	Mammary	Holstein	Bos taurus	PRJEB30263	F	0.9401	PAIRED	34210594	ENSBTAG00000016663	PIGN	other	724	9.6101	2.36181
ERS2967908	Mammary	Holstein	Bos taurus	PRJEB30263	F	0.9401	PAIRED	34210594	ENSBTAG00000016679	ETFDH	availability of building blocks	593	12.8998	2.63188
ERS2967908	Mammary	Holstein	Bos taurus	PRJEB30263	F	0.9401	PAIRED	34210594	ENSBTAG00000016740	ACLY	availability of building blocks	1279	18.8975	2.99059
ERS2967908	Mammary	Holstein	Bos taurus	PRJEB30263	F	0.9401	PAIRED	34210594	ENSBTAG00000016775	SLC27A1	other	843	17.72	2.92959
ERS2967908	Mammary	Holstein	Bos taurus	PRJEB30263	F	0.9401	PAIRED	34210594	ENSBTAG00000016791	PEX7	other	281	6.69424	2.04047
ERS2967908	Mammary	Holstein	Bos taurus	PRJEB30263	F	0.9401	PAIRED	34210594	ENSBTAG00000016805	SGMS2	other	306	11.3757	2.51573
ERS2967908	Mammary	Holstein	Bos taurus	PRJEB30263	F	0.9401	PAIRED	34210594	ENSBTAG00000016806	PAFAH1B1	other	3624	39.9432	3.71219
ERS2967908	Mammary	Holstein	Bos taurus	PRJEB30263	F	0.9401	PAIRED	34210594	ENSBTAG00000016867	HSD17B3	other	67	2.63229	1.28986
ERS2967908	Mammary	Holstein	Bos taurus	PRJEB30263	F	0.9401	PAIRED	34210594	ENSBTAG00000016906	CYP27B1	other	55	1.40894	0.879186
ERS2967908	Mammary	Holstein	Bos taurus	PRJEB30263	F	0.9401	PAIRED	34210594	ENSBTAG00000016937	C7H19orf67	other	1165	27.7745	3.35949
ERS2967908	Mammary	Holstein	Bos taurus	PRJEB30263	F	0.9401	PAIRED	34210594	ENSBTAG00000016979	PCYT1A	phospholipid and sphingolipid synthesis	205	5.46728	1.86676
ERS2967908	Mammary	Holstein	Bos taurus	PRJEB30263	F	0.9401	PAIRED	34210594	ENSBTAG00000016995	HDHD5	other	679	26.7095	3.32178
ERS2967908	Mammary	Holstein	Bos taurus	PRJEB30263	F	0.9401	PAIRED	34210594	ENSBTAG00000017045	FABP2	other	0	0	0
ERS2967908	Mammary	Holstein	Bos taurus	PRJEB30263	F	0.9401	PAIRED	34210594	ENSBTAG00000017051	ACP6	other	386	13.5723	2.67913
ERS2967908	Mammary	Holstein	Bos taurus	PRJEB30263	F	0.9401	PAIRED	34210594	ENSBTAG00000017073	HPGDS	other	1	0.0386435	0.0379155
ERS2967908	Mammary	Holstein	Bos taurus	PRJEB30263	F	0.9401	PAIRED	34210594	ENSBTAG00000017121	ALB	other	400	12.3991	2.59518
ERS2967908	Mammary	Holstein	Bos taurus	PRJEB30263	F	0.9401	PAIRED	34210594	ENSBTAG00000017131	AFP	other	0	0	0
ERS2967908	Mammary	Holstein	Bos taurus	PRJEB30263	F	0.9401	PAIRED	34210594	ENSBTAG00000017167	LRAT	other	700	17.86	2.93704
ERS2967908	Mammary	Holstein	Bos taurus	PRJEB30263	F	0.9401	PAIRED	34210594	ENSBTAG00000017218	ACER3	other	170	4.64485	1.73074
ERS2967908	Mammary	Holstein	Bos taurus	PRJEB30263	F	0.9401	PAIRED	34210594	ENSBTAG00000017240	DGKQ	other	349	6.21818	1.9766
ERS2967908	Mammary	Holstein	Bos taurus	PRJEB30263	F	0.9401	PAIRED	34210594	ENSBTAG00000017253	MECR	other	1091	30.1457	3.43868
ERS2967908	Mammary	Holstein	Bos taurus	PRJEB30263	F	0.9401	PAIRED	34210594	ENSBTAG00000017258	ACSL3	acyl-CoA synthase	1486	21.6096	3.11837
ERS2967908	Mammary	Holstein	Bos taurus	PRJEB30263	F	0.9401	PAIRED	34210594	ENSBTAG00000017279	VAPA	other	3042	115.106	4.7545
ERS2967908	Mammary	Holstein	Bos taurus	PRJEB30263	F	0.9401	PAIRED	34210594	ENSBTAG00000017387	TMEM269	phospholipid and sphingolipid synthesis	8	0.338336	0.291427
ERS2967908	Mammary	Holstein	Bos taurus	PRJEB30263	F	0.9401	PAIRED	34210594	ENSBTAG00000017395	CERS5	phospholipid and sphingolipid synthesis	1363	35.2712	3.59102
ERS2967908	Mammary	Holstein	Bos taurus	PRJEB30263	F	0.9401	PAIRED	34210594	ENSBTAG00000017537	PTGIS	other	135	3.56158	1.51767
ERS2967908	Mammary	Holstein	Bos taurus	PRJEB30263	F	0.9401	PAIRED	34210594	ENSBTAG00000017542	PPARD		1382	25.7183	3.28535
ERS2967908	Mammary	Holstein	Bos taurus	PRJEB30263	F	0.9401	PAIRED	34210594	ENSBTAG00000017567	ACACA	availability of building blocks	6839	51.5292	3.96137
ERS2967908	Mammary	Holstein	Bos taurus	PRJEB30263	F	0.9401	PAIRED	34210594	ENSBTAG00000017584	PLCG1	other	1323	17.1425	2.89825
ERS2967908	Mammary	Holstein	Bos taurus	PRJEB30263	F	0.9401	PAIRED	34210594	ENSBTAG00000017592	GPAT3	TAG synthesis	384	9.1686	2.3193
ERS2967908	Mammary	Holstein	Bos taurus	PRJEB30263	F	0.9401	PAIRED	34210594	ENSBTAG00000017656	ST3GAL3	other	277	7.3139	2.11793
ERS2967908	Mammary	Holstein	Bos taurus	PRJEB30263	F	0.9401	PAIRED	34210594	ENSBTAG00000017665	DHRS4	other	556	24.0092	3.21924
ERS2967908	Mammary	Holstein	Bos taurus	PRJEB30263	F	0.9401	PAIRED	34210594	ENSBTAG00000017701	CYP2W1	other	35	0.748823	0.558943
ERS2967908	Mammary	Holstein	Bos taurus	PRJEB30263	F	0.9401	PAIRED	34210594	ENSBTAG00000017741	HACD4	other	108	3.41091	1.48408
ERS2967908	Mammary	Holstein	Bos taurus	PRJEB30263	F	0.9401	PAIRED	34210594	ENSBTAG00000017747	PLSCR3	other	766	24.7451	3.24824
ERS2967908	Mammary	Holstein	Bos taurus	PRJEB30263	F	0.9401	PAIRED	34210594	ENSBTAG00000017753	APP	other	17071	327.355	5.7941
ERS2967908	Mammary	Holstein	Bos taurus	PRJEB30263	F	0.9401	PAIRED	34210594	ENSBTAG00000017779	HSD17B10	other	4023	144.572	4.98067
ERS2967908	Mammary	Holstein	Bos taurus	PRJEB30263	F	0.9401	PAIRED	34210594	ENSBTAG00000017819	PMVK	other	417	24.091	3.22251
ERS2967908	Mammary	Holstein	Bos taurus	PRJEB30263	F	0.9401	PAIRED	34210594	ENSBTAG00000017832	PDK3	other	166	5.00654	1.79285
ERS2967908	Mammary	Holstein	Bos taurus	PRJEB30263	F	0.9401	PAIRED	34210594	ENSBTAG00000017851	RXRA	other	2894	33.7574	3.54839
ERS2967908	Mammary	Holstein	Bos taurus	PRJEB30263	F	0.9401	PAIRED	34210594	ENSBTAG00000017938		other	0	0	0
ERS2967908	Mammary	Holstein	Bos taurus	PRJEB30263	F	0.9401	PAIRED	34210594	ENSBTAG00000017967	PTGES3	other	1898	66.4793	4.21182
ERS2967908	Mammary	Holstein	Bos taurus	PRJEB30263	F	0.9401	PAIRED	34210594	ENSBTAG00000018000	CLN3	other	1702	57.7692	4.07362
ERS2967908	Mammary	Holstein	Bos taurus	PRJEB30263	F	0.9401	PAIRED	34210594	ENSBTAG00000018010	ABCA4	other	3	0.0247563	0.0244548
ERS2967908	Mammary	Holstein	Bos taurus	PRJEB30263	F	0.9401	PAIRED	34210594	ENSBTAG00000018033	PIP4K2A	other	366	11.6111	2.53458
ERS2967908	Mammary	Holstein	Bos taurus	PRJEB30263	F	0.9401	PAIRED	34210594	ENSBTAG00000018041	ACADSB	other	179	5.87194	1.92745
ERS2967908	Mammary	Holstein	Bos taurus	PRJEB30263	F	0.9401	PAIRED	34210594	ENSBTAG00000018043	LCAT	other	230	10.7809	2.46648
ERS2967908	Mammary	Holstein	Bos taurus	PRJEB30263	F	0.9401	PAIRED	34210594	ENSBTAG00000018119	AOAH	other	26	0.476321	0.389553
ERS2967908	Mammary	Holstein	Bos taurus	PRJEB30263	F	0.9401	PAIRED	34210594	ENSBTAG00000018192	ALG8	other	427	12.419	2.59667
ERS2967908	Mammary	Holstein	Bos taurus	PRJEB30263	F	0.9401	PAIRED	34210594	ENSBTAG00000018240	CYP2S1	other	33	0.731627	0.549061
ERS2967908	Mammary	Holstein	Bos taurus	PRJEB30263	F	0.9401	PAIRED	34210594	ENSBTAG00000018247	OCRL	other	1039	15.1752	2.78348
ERS2967908	Mammary	Holstein	Bos taurus	PRJEB30263	F	0.9401	PAIRED	34210594	ENSBTAG00000018283	ACAA1	availability of building blocks	1810	72.2718	4.29418
ERS2967908	Mammary	Holstein	Bos taurus	PRJEB30263	F	0.9401	PAIRED	34210594	ENSBTAG00000018289	TMEM150A	other	517	15.4244	2.79877
ERS2967908	Mammary	Holstein	Bos taurus	PRJEB30263	F	0.9401	PAIRED	34210594	ENSBTAG00000018299	PIGH	other	101	5.28751	1.83857
ERS2967908	Mammary	Holstein	Bos taurus	PRJEB30263	F	0.9401	PAIRED	34210594	ENSBTAG00000018334	PLAGL2	other	96	2.34406	1.20719
ERS2967908	Mammary	Holstein	Bos taurus	PRJEB30263	F	0.9401	PAIRED	34210594	ENSBTAG00000018379	TMEM175	other	545	11.6251	2.53568
ERS2967908	Mammary	Holstein	Bos taurus	PRJEB30263	F	0.9401	PAIRED	34210594	ENSBTAG00000018394	SDR42E1	other	105	3.09632	1.41009
ERS2967908	Mammary	Holstein	Bos taurus	PRJEB30263	F	0.9401	PAIRED	34210594	ENSBTAG00000018479	PTPMT1	phospholipid and sphingolipid synthesis	302	19.3838	3.01474
ERS2967908	Mammary	Holstein	Bos taurus	PRJEB30263	F	0.9401	PAIRED	34210594	ENSBTAG00000018509	ETNK2	other	123	4.31771	1.67104
ERS2967908	Mammary	Holstein	Bos taurus	PRJEB30263	F	0.9401	PAIRED	34210594	ENSBTAG00000018570	SDR16C5	other	0	0	0
ERS2967908	Mammary	Holstein	Bos taurus	PRJEB30263	F	0.9401	PAIRED	34210594	ENSBTAG00000018694	ACSS3	acyl-CoA synthase	392	7.68146	2.16119
ERS2967908	Mammary	Holstein	Bos taurus	PRJEB30263	F	0.9401	PAIRED	34210594	ENSBTAG00000018747	PRKAA2	other	210	4.91808	1.77801
ERS2967908	Mammary	Holstein	Bos taurus	PRJEB30263	F	0.9401	PAIRED	34210594	ENSBTAG00000018846	CLN5	other	591	16.5094	2.86274
ERS2967908	Mammary	Holstein	Bos taurus	PRJEB30263	F	0.9401	PAIRED	34210594	ENSBTAG00000018880	TRPV1	other	23	0.425652	0.354629
ERS2967908	Mammary	Holstein	Bos taurus	PRJEB30263	F	0.9401	PAIRED	34210594	ENSBTAG00000018936	LSS	other	2309	34.729	3.57596
ERS2967908	Mammary	Holstein	Bos taurus	PRJEB30263	F	0.9401	PAIRED	34210594	ENSBTAG00000018966	PLCE1	other	223	1.68002	0.985824
ERS2967908	Mammary	Holstein	Bos taurus	PRJEB30263	F	0.9401	PAIRED	34210594	ENSBTAG00000018986	ACSL4	acyl-CoA synthase	662	12.4987	2.60259
ERS2967908	Mammary	Holstein	Bos taurus	PRJEB30263	F	0.9401	PAIRED	34210594	ENSBTAG00000019079	PLCB2	other	95	1.28486	0.826303
ERS2967908	Mammary	Holstein	Bos taurus	PRJEB30263	F	0.9401	PAIRED	34210594	ENSBTAG00000019167	INPPL1	other	3661	47.0151	3.87152
ERS2967908	Mammary	Holstein	Bos taurus	PRJEB30263	F	0.9401	PAIRED	34210594	ENSBTAG00000019246	SC5D	elongases and desturases	6533	187.183	5.23741
ERS2967908	Mammary	Holstein	Bos taurus	PRJEB30263	F	0.9401	PAIRED	34210594	ENSBTAG00000019256	GLA	other	301	9.85879	2.38497
[truncated: 369,911+ more rows]
