# Supplementary material for: Distinctive Lipogenic Gene Expression Patterns in the Mammary Glands of Dairy Cows Are Associated with the Unique Fatty Acid Composition of Bovine Milk Fat
Source: Foods. 2025 Jan 27;14(3):412. doi: 10.3390/foods14030412 (PMC11816880; doi:10.3390/foods14030412)
Supplement: Supplementary file 1 [file foods-14-00412-s001.zip › Supplementary File S2.xlsx]

## Sheet: Sheet1
				Summary statistics								Kruskal-Wallis test
Gene name	Gene stable ID	catergory	Tissue	Number	Mean	Std Dev	Std Err Mean	Lower 95%	Upper 95%	Std Dev Lower 95%	Std Dev Upper 95%	ChiSquare	DF	p-value	FDR p-value
PRKAA1	ENSBTAG00000000013	other	Adipose	65	2.86739	0.29387	0.03645	2.79457	2.94021	0.250607	0.355326	102.074	2	6.83832e-23	1.16616e-22
PRKAA1	ENSBTAG00000000013	other	Mammary	136	2.0024	0.72438	0.062115	1.87956	2.12525	0.647318	0.822433	102.074	2	6.83832e-23	1.16616e-22
PRKAA1	ENSBTAG00000000013	other	Milk_cell	156	2.85659	0.667417	0.0534362	2.75103	2.96214	0.600669	0.750987	102.074	2	6.83832e-23	1.16616e-22
CRLS1	ENSBTAG00000000065	other	Adipose	65	3.35325	0.283478	0.0351611	3.28301	3.42349	0.241745	0.342761	66.1498	2	4.32259e-15	5.55438e-15
CRLS1	ENSBTAG00000000065	other	Mammary	136	2.57858	0.690831	0.0592383	2.46143	2.69574	0.617339	0.784344	66.1498	2	4.32259e-15	5.55438e-15
CRLS1	ENSBTAG00000000065	other	Milk_cell	156	2.71005	0.575528	0.0460791	2.61902	2.80107	0.517969	0.647591	66.1498	2	4.32259e-15	5.55438e-15
PMP2	ENSBTAG00000000071	other	Adipose	65	0.718502	0.865547	0.107358	0.50403	0.932974	0.738124	1.04656	162.035	2	6.52562e-36	2.53774e-35
PMP2	ENSBTAG00000000071	other	Mammary	136	0.318782	0.758176	0.065013	0.190207	0.447358	0.677519	0.860804	162.035	2	6.52562e-36	2.53774e-35
PMP2	ENSBTAG00000000071	other	Milk_cell	156	0.0149471	0.0601338	0.00481456	0.00543652	0.0244578	0.0541198	0.0676634	162.035	2	6.52562e-36	2.53774e-35
CERT1	ENSBTAG00000000081	other	Adipose	65	3.40511	0.655856	0.081349	3.24259	3.56762	0.559303	0.793014	113.9	2	1.84874e-25	3.47526e-25
CERT1	ENSBTAG00000000081	other	Mammary	136	2.32114	0.801429	0.0687219	2.18523	2.45705	0.71617	0.909912	113.9	2	1.84874e-25	3.47526e-25
CERT1	ENSBTAG00000000081	other	Milk_cell	156	3.36277	0.751122	0.0601379	3.24397	3.48157	0.676002	0.845172	113.9	2	1.84874e-25	3.47526e-25
CYP1A2	ENSBTAG00000000085	other	Adipose	65	0.0388661	0.150656	0.0186865	0.00153548	0.0761968	0.128477	0.182162	74.8224	2	5.6563e-17	7.65632e-17
CYP1A2	ENSBTAG00000000085	other	Mammary	136	0.175492	0.361828	0.0310265	0.114131	0.236853	0.323336	0.410806	74.8224	2	5.6563e-17	7.65632e-17
CYP1A2	ENSBTAG00000000085	other	Milk_cell	156	0.00314725	0.0222383	0.00178049	-0.000369906	0.00666441	0.0200143	0.0250228	74.8224	2	5.6563e-17	7.65632e-17
HSD17B12	ENSBTAG00000000087	other	Adipose	65	5.07494	0.634175	0.0786597	4.9178	5.23208	0.540814	0.766798	162.869	2	4.29947e-36	1.6899e-35
HSD17B12	ENSBTAG00000000087	other	Mammary	136	3.37239	0.557509	0.047806	3.27784	3.46693	0.4982	0.632975	162.869	2	4.29947e-36	1.6899e-35
HSD17B12	ENSBTAG00000000087	other	Milk_cell	156	4.02499	0.667894	0.0534743	3.91936	4.13063	0.601098	0.751523	162.869	2	4.29947e-36	1.6899e-35
CERS2	ENSBTAG00000000099	other	Adipose	65	5.12039	0.198961	0.0246781	5.07109	5.16969	0.169671	0.24057	28.3246	2	7.06951e-07	7.7438e-07
CERS2	ENSBTAG00000000099	other	Mammary	136	4.51227	0.625685	0.053652	4.40616	4.61837	0.559123	0.710379	28.3246	2	7.06951e-07	7.7438e-07
CERS2	ENSBTAG00000000099	other	Milk_cell	156	4.73184	0.807338	0.0646387	4.60416	4.85953	0.726596	0.908427	28.3246	2	7.06951e-07	7.7438e-07
VPS54	ENSBTAG00000000115	other	Adipose	65	2.98142	0.378741	0.046977	2.88757	3.07527	0.322984	0.457946	75.2887	2	4.47985e-17	6.0863e-17
VPS54	ENSBTAG00000000115	other	Mammary	136	2.26354	0.52872	0.0453373	2.17387	2.3532	0.472473	0.600288	75.2887	2	4.47985e-17	6.0863e-17
VPS54	ENSBTAG00000000115	other	Milk_cell	156	2.62915	0.611859	0.0489879	2.53238	2.72592	0.550667	0.688471	75.2887	2	4.47985e-17	6.0863e-17
HAO2	ENSBTAG00000000123	other	Adipose	65	0.0193666	0.0709545	0.00880083	0.00178495	0.0369483	0.0605088	0.0857931	61.9007	2	3.61762e-14	4.52203e-14
HAO2	ENSBTAG00000000123	other	Mammary	136	0.052946	0.136903	0.0117393	0.0297292	0.0761627	0.122338	0.155434	61.9007	2	3.61762e-14	4.52203e-14
HAO2	ENSBTAG00000000123	other	Milk_cell	156	0.0020129	0.0206308	0.00165179	-0.00125002	0.00527582	0.0185675	0.023214	61.9007	2	3.61762e-14	4.52203e-14
EPHX1	ENSBTAG00000000140	other	Adipose	65	5.37265	0.448481	0.0556273	5.26152	5.48378	0.382457	0.542271	279.661	2	1.87202e-61	1.14661e-59
EPHX1	ENSBTAG00000000140	other	Mammary	136	3.91351	0.908302	0.0778862	3.75948	4.06755	0.811674	1.03125	279.661	2	1.87202e-61	1.14661e-59
EPHX1	ENSBTAG00000000140	other	Milk_cell	156	2.2818	0.544824	0.0436208	2.19563	2.36797	0.490336	0.613043	279.661	2	1.87202e-61	1.14661e-59
CD2AP	ENSBTAG00000000322	other	Adipose	65	3.42575	0.332034	0.0411837	3.34348	3.50802	0.283153	0.401471	47.8564	2	4.05606e-11	4.7396e-11
CD2AP	ENSBTAG00000000322	other	Mammary	136	2.90204	0.54496	0.0467299	2.80962	2.99446	0.486985	0.618726	47.8564	2	4.05606e-11	4.7396e-11
CD2AP	ENSBTAG00000000322	other	Milk_cell	156	3.04699	0.568735	0.0455353	2.95705	3.13694	0.511856	0.639948	47.8564	2	4.05606e-11	4.7396e-11
FFAR4	ENSBTAG00000000437	other	Adipose	65	3.1029	0.546601	0.0677975	2.96746	3.23834	0.466132	0.660911	172.16	2	4.12921e-38	1.86194e-37
FFAR4	ENSBTAG00000000437	other	Mammary	136	0.191021	0.452881	0.0388343	0.114218	0.267823	0.404703	0.514184	172.16	2	4.12921e-38	1.86194e-37
FFAR4	ENSBTAG00000000437	other	Milk_cell	156	0.170773	0.259023	0.0207384	0.129807	0.21174	0.233118	0.291456	172.16	2	4.12921e-38	1.86194e-37
RBP4	ENSBTAG00000000442	other	Adipose	65	7.41696	0.281765	0.0349486	7.34714	7.48678	0.240284	0.340689	154.995	2	2.20388e-34	7.64082e-34
RBP4	ENSBTAG00000000442	other	Mammary	136	2.70221	1.754	0.150405	2.40476	2.99967	1.56741	1.99143	154.995	2	2.20388e-34	7.64082e-34
RBP4	ENSBTAG00000000442	other	Milk_cell	156	2.54261	1.09102	0.0873516	2.37005	2.71516	0.981908	1.22763	154.995	2	2.20388e-34	7.64082e-34
ABHD16A	ENSBTAG00000000578	other	Adipose	65	4.15214	0.259906	0.0322373	4.08774	4.21654	0.221643	0.314259	140.262	2	3.48764e-31	9.18786e-31
ABHD16A	ENSBTAG00000000578	other	Mammary	136	3.15418	0.792336	0.0679422	3.01981	3.28855	0.708045	0.899588	140.262	2	3.48764e-31	9.18786e-31
ABHD16A	ENSBTAG00000000578	other	Milk_cell	156	2.57522	0.689701	0.0552202	2.46614	2.6843	0.620724	0.77606	140.262	2	3.48764e-31	9.18786e-31
PGS1	ENSBTAG00000000675	phospholipid and sphingolipid biosynthesis	Adipose	65	3.21143	0.312226	0.0387269	3.13406	3.28879	0.266261	0.377522	50.3102	2	1.18926e-11	1.40985e-11
PGS1	ENSBTAG00000000675	phospholipid and sphingolipid biosynthesis	Mammary	136	2.30343	0.871319	0.074715	2.15567	2.45119	0.778625	0.989262	50.3102	2	1.18926e-11	1.40985e-11
PGS1	ENSBTAG00000000675	phospholipid and sphingolipid biosynthesis	Milk_cell	156	2.30976	1.08152	0.0865912	2.1387	2.48081	0.97336	1.21694	50.3102	2	1.18926e-11	1.40985e-11
THEM5	ENSBTAG00000000690	thioesterase	Adipose	65	0.0401671	0.167401	0.0207635	-0.00131284	0.081647	0.142757	0.202409	86.1533	2	1.95902e-19	2.90298e-19
THEM5	ENSBTAG00000000690	thioesterase	Mammary	136	0.0803243	0.219096	0.0187873	0.0431687	0.11748	0.195788	0.248753	86.1533	2	1.95902e-19	2.90298e-19
THEM5	ENSBTAG00000000690	thioesterase	Milk_cell	156	0.00119152	0.014882	0.00119152	-0.00116219	0.00354522	0.0133937	0.0167455	86.1533	2	1.95902e-19	2.90298e-19
PIP5K1C	ENSBTAG00000000710	other	Adipose	65	3.83431	0.242784	0.0301136	3.77415	3.89447	0.207042	0.293556	154.429	2	2.92456e-34	9.77069e-34
PIP5K1C	ENSBTAG00000000710	other	Mammary	136	2.84229	0.713791	0.0612071	2.72124	2.96334	0.637856	0.810412	154.429	2	2.92456e-34	9.77069e-34
PIP5K1C	ENSBTAG00000000710	other	Milk_cell	156	2.1356	0.75953	0.0608111	2.01548	2.25573	0.683569	0.854633	154.429	2	2.92456e-34	9.77069e-34
PLPP2	ENSBTAG00000000717	other	Adipose	65	2.18639	0.691836	0.0858117	2.01496	2.35782	0.589986	0.836519	16.5714	2	0.000252102	0.000266228
PLPP2	ENSBTAG00000000717	other	Mammary	136	2.49553	0.87341	0.0748943	2.34742	2.64365	0.780494	0.991637	16.5714	2	0.000252102	0.000266228
PLPP2	ENSBTAG00000000717	other	Milk_cell	156	2.00737	0.601678	0.0481728	1.91221	2.10253	0.541504	0.677016	16.5714	2	0.000252102	0.000266228
PNLIPRP2	ENSBTAG00000000765	other	Adipose	65	0.0321831	0.0423558	0.00525359	0.0216878	0.0426783	0.0361203	0.0512136	87.9026	2	8.16956e-20	1.22794e-19
PNLIPRP2	ENSBTAG00000000765	other	Mammary	136	0.0227858	0.09746	0.00835713	0.00625793	0.0393136	0.087092	0.110652	87.9026	2	8.16956e-20	1.22794e-19
PNLIPRP2	ENSBTAG00000000765	other	Milk_cell	156	0.000107244	0.00133948	0.000107244	-0.000104604	0.000319092	0.00120552	0.0015072	87.9026	2	8.16956e-20	1.22794e-19
SYNJ2	ENSBTAG00000000817	other	Adipose	65	1.08958	0.321166	0.0398357	1.01	1.16916	0.273885	0.38833	54.0852	2	1.80117e-12	2.16317e-12
SYNJ2	ENSBTAG00000000817	other	Mammary	136	1.64928	0.68209	0.0584887	1.53361	1.76495	0.609527	0.774419	54.0852	2	1.80117e-12	2.16317e-12
SYNJ2	ENSBTAG00000000817	other	Milk_cell	156	1.0979	0.664359	0.0531913	0.992824	1.20297	0.597916	0.747545	54.0852	2	1.80117e-12	2.16317e-12
LPCAT1	ENSBTAG00000000944	phospholipid and sphingolipid biosynthesis	Adipose	65	3.02729	0.306528	0.0380201	2.95134	3.10324	0.261402	0.370631	52.6759	2	3.644e-12	4.35503e-12
LPCAT1	ENSBTAG00000000944	phospholipid and sphingolipid biosynthesis	Mammary	136	1.99025	0.897624	0.0769706	1.83803	2.14248	0.802132	1.01913	52.6759	2	3.644e-12	4.35503e-12
LPCAT1	ENSBTAG00000000944	phospholipid and sphingolipid biosynthesis	Milk_cell	156	2.28393	0.964868	0.0772513	2.13133	2.43653	0.868372	1.08568	52.6759	2	3.644e-12	4.35503e-12
SLC30A5	ENSBTAG00000001013	other	Adipose	65	3.49898	0.281269	0.0348871	3.42929	3.56868	0.239861	0.34009	64.9434	2	7.90167e-15	1.00654e-14
SLC30A5	ENSBTAG00000001013	other	Mammary	136	3.01794	0.490039	0.0420205	2.93483	3.10104	0.437907	0.556371	64.9434	2	7.90167e-15	1.00654e-14
SLC30A5	ENSBTAG00000001013	other	Milk_cell	156	2.79327	0.673059	0.0538879	2.68682	2.89972	0.605746	0.757335	64.9434	2	7.90167e-15	1.00654e-14
CYP1A1	ENSBTAG00000001021	other	Adipose	65	1.45792	1.06086	0.131583	1.19505	1.72079	0.904682	1.28271	282.063	2	5.63383e-62	4.14086e-60
CYP1A1	ENSBTAG00000001021	other	Mammary	136	0.657525	0.520985	0.0446741	0.569174	0.745877	0.465561	0.591506	282.063	2	5.63383e-62	4.14086e-60
CYP1A1	ENSBTAG00000001021	other	Milk_cell	156	0.00404527	0.0200291	0.00160361	0.000877509	0.00721303	0.018026	0.0225371	282.063	2	5.63383e-62	4.14086e-60
BCO1	ENSBTAG00000001026	other	Adipose	65	0.154462	0.139554	0.0173096	0.119882	0.189042	0.11901	0.168739	80.0095	2	4.22815e-18	5.9307e-18
BCO1	ENSBTAG00000001026	other	Mammary	136	0.0298248	0.0840775	0.00720958	0.0155664	0.0440831	0.0751331	0.0954584	80.0095	2	4.22815e-18	5.9307e-18
BCO1	ENSBTAG00000001026	other	Milk_cell	156	0.0698015	0.145695	0.011665	0.0467587	0.0928444	0.131124	0.163938	80.0095	2	4.22815e-18	5.9307e-18
MTMR3	ENSBTAG00000001030	other	Adipose	65	3.65424	0.281749	0.0349467	3.58443	3.72406	0.240271	0.340671	144.444	2	4.309e-32	1.20423e-31
MTMR3	ENSBTAG00000001030	other	Mammary	136	2.53618	0.734549	0.0629871	2.41161	2.66075	0.656406	0.833979	144.444	2	4.309e-32	1.20423e-31
MTMR3	ENSBTAG00000001030	other	Milk_cell	156	1.96226	0.892299	0.0714411	1.82113	2.10338	0.80306	1.00403	144.444	2	4.309e-32	1.20423e-31
LDLRAP1	ENSBTAG00000001050	other	Adipose	65	4.58314	0.27577	0.0342051	4.51481	4.65147	0.235172	0.333441	148.663	2	5.22631e-33	1.57432e-32
LDLRAP1	ENSBTAG00000001050	other	Mammary	136	3.02065	0.895117	0.0767557	2.86885	3.17244	0.799892	1.01628	148.663	2	5.22631e-33	1.57432e-32
LDLRAP1	ENSBTAG00000001050	other	Milk_cell	156	2.80267	0.82083	0.065719	2.67285	2.93249	0.738738	0.923608	148.663	2	5.22631e-33	1.57432e-32
GALC	ENSBTAG00000001124	other	Adipose	65	2.08862	0.378944	0.0470022	1.99472	2.18252	0.323157	0.458191	67.2496	2	2.49422e-15	3.23325e-15
GALC	ENSBTAG00000001124	other	Mammary	136	1.55538	0.812396	0.0696623	1.41761	1.69315	0.725971	0.922363	67.2496	2	2.49422e-15	3.23325e-15
GALC	ENSBTAG00000001124	other	Milk_cell	156	2.34494	0.842273	0.0674358	2.21173	2.47816	0.758037	0.947736	67.2496	2	2.49422e-15	3.23325e-15
ST3GAL1	ENSBTAG00000001156	other	Adipose	65	2.3581	0.41076	0.0509485	2.25632	2.45988	0.350289	0.496661	83.5705	2	7.12672e-19	1.02709e-18
ST3GAL1	ENSBTAG00000001156	other	Mammary	136	2.0083	0.612189	0.0524948	1.90449	2.11212	0.547063	0.695056	83.5705	2	7.12672e-19	1.02709e-18
ST3GAL1	ENSBTAG00000001156	other	Milk_cell	156	2.92487	0.951007	0.0761415	2.77446	3.07528	0.855897	1.07009	83.5705	2	7.12672e-19	1.02709e-18
CYP7B1	ENSBTAG00000001299	other	Adipose	65	1.76966	0.364367	0.0451942	1.67937	1.85995	0.310726	0.440567	232.004	2	4.17709e-51	5.38625e-50
CYP7B1	ENSBTAG00000001299	other	Mammary	136	0.928077	0.754873	0.0647299	0.800062	1.05609	0.674568	0.857055	232.004	2	4.17709e-51	5.38625e-50
CYP7B1	ENSBTAG00000001299	other	Milk_cell	156	0.157538	0.238307	0.0190798	0.119848	0.195228	0.214474	0.268146	232.004	2	4.17709e-51	5.38625e-50
INPP5E	ENSBTAG00000001354	other	Adipose	65	1.7934	0.28864	0.0358013	1.72188	1.86493	0.246147	0.349002	139.738	2	4.53282e-31	1.18563e-30
INPP5E	ENSBTAG00000001354	other	Mammary	136	1.15086	0.637273	0.0546457	1.04279	1.25894	0.569478	0.723536	139.738	2	4.53282e-31	1.18563e-30
INPP5E	ENSBTAG00000001354	other	Milk_cell	156	0.637523	0.40545	0.032462	0.573398	0.701648	0.364901	0.456217	139.738	2	4.53282e-31	1.18563e-30
B4GALT4	ENSBTAG00000001390	other	Adipose	65	3.02841	0.332039	0.0411844	2.94614	3.11069	0.283157	0.401478	83.1772	2	8.6754e-19	1.2454e-18
B4GALT4	ENSBTAG00000001390	other	Mammary	136	2.12906	1.11063	0.0952355	1.94071	2.3174	0.992476	1.26096	83.1772	2	8.6754e-19	1.2454e-18
B4GALT4	ENSBTAG00000001390	other	Milk_cell	156	1.89326	0.665692	0.053298	1.78798	1.99855	0.599116	0.749045	83.1772	2	8.6754e-19	1.2454e-18
ACSM1	ENSBTAG00000001417	acyl-CoA synthase	Adipose	65	6.08559	0.448662	0.0556497	5.97442	6.19676	0.382611	0.54249	309.534	2	6.10452e-68	4.48682e-65
ACSM1	ENSBTAG00000001417	acyl-CoA synthase	Mammary	136	2.0628	1.372	0.117648	1.83013	2.29547	1.22604	1.55771	309.534	2	6.10452e-68	4.48682e-65
ACSM1	ENSBTAG00000001417	acyl-CoA synthase	Milk_cell	156	0.0381434	0.111955	0.00896358	0.0204369	0.0558499	0.100758	0.125973	309.534	2	6.10452e-68	4.48682e-65
ABHD12	ENSBTAG00000001420	other	Adipose	65	4.12339	0.211102	0.0261839	4.07108	4.1757	0.180024	0.255249	8.1635	2	0.0168781	0.017182
ABHD12	ENSBTAG00000001420	other	Mammary	136	3.75305	0.814229	0.0698195	3.61497	3.89113	0.727609	0.924444	8.1635	2	0.0168781	0.017182
ABHD12	ENSBTAG00000001420	other	Milk_cell	156	3.94217	0.871585	0.0697827	3.80432	4.08002	0.784418	0.980719	8.1635	2	0.0168781	0.017182
CYP21A1P	ENSBTAG00000001443	other	Adipose	65	0.511612	0.335103	0.0415644	0.428577	0.594646	0.28577	0.405182	204.445	2	4.03078e-45	2.99255e-44
CYP21A1P	ENSBTAG00000001443	other	Mammary	136	0.17047	0.26514	0.0227355	0.125506	0.215434	0.236933	0.30103	204.445	2	4.03078e-45	2.99255e-44
CYP21A1P	ENSBTAG00000001443	other	Milk_cell	156	0.023093	0.0792049	0.00634147	0.0105661	0.0356198	0.0712836	0.0891224	204.445	2	4.03078e-45	2.99255e-44
TNXB	ENSBTAG00000001444	other	Adipose	65	4.50292	0.577738	0.0716595	4.35976	4.64607	0.492685	0.698559	287.463	2	3.78634e-63	3.09218e-61
TNXB	ENSBTAG00000001444	other	Mammary	136	2.23877	1.32063	0.113243	2.01481	2.46273	1.18014	1.49939	287.463	2	3.78634e-63	3.09218e-61
TNXB	ENSBTAG00000001444	other	Milk_cell	156	0.163651	0.17394	0.0139263	0.136141	0.191161	0.156544	0.195719	287.463	2	3.78634e-63	3.09218e-61
DESI2	ENSBTAG00000001478	other	Adipose	65	2.34469	0.380182	0.0471557	2.25049	2.4389	0.324213	0.459688	111.033	2	7.75264e-25	1.43894e-24
DESI2	ENSBTAG00000001478	other	Mammary	136	1.81247	0.756092	0.0648344	1.68424	1.94069	0.675657	0.858438	111.033	2	7.75264e-25	1.43894e-24
DESI2	ENSBTAG00000001478	other	Milk_cell	156	2.82005	0.765172	0.0612628	2.69903	2.94107	0.688647	0.860981	111.033	2	7.75264e-25	1.43894e-24
LIPH	ENSBTAG00000001535	other	Adipose	65	0.0777381	0.404991	0.0502329	-0.0226137	0.17809	0.345369	0.489686	122.102	2	3.06102e-27	6.26698e-27
LIPH	ENSBTAG00000001535	other	Mammary	136	0.650058	0.593258	0.0508714	0.54945	0.750666	0.530145	0.673562	122.102	2	3.06102e-27	6.26698e-27
LIPH	ENSBTAG00000001535	other	Milk_cell	156	0.725458	0.563896	0.0451478	0.636274	0.814643	0.507501	0.634503	122.102	2	3.06102e-27	6.26698e-27
TM9SF2	ENSBTAG00000001589	other	Adipose	65	4.85667	0.228113	0.028294	4.80014	4.91319	0.194531	0.275818	97.3567	2	7.23187e-22	1.1812e-21
TM9SF2	ENSBTAG00000001589	other	Mammary	136	4.18492	0.611281	0.0524169	4.08126	4.28859	0.546251	0.694026	97.3567	2	7.23187e-22	1.1812e-21
TM9SF2	ENSBTAG00000001589	other	Milk_cell	156	4.0159	0.558	0.0446757	3.92765	4.10415	0.502194	0.627868	97.3567	2	7.23187e-22	1.1812e-21
INSIG1	ENSBTAG00000001592	other	Adipose	65	4.5428	0.953931	0.118321	4.30643	4.77917	0.813497	1.15342	16.9468	2	0.000208957	0.000221621
INSIG1	ENSBTAG00000001592	other	Mammary	136	3.98947	0.845401	0.0724925	3.8461	4.13283	0.755465	0.959836	16.9468	2	0.000208957	0.000221621
INSIG1	ENSBTAG00000001592	other	Milk_cell	156	3.94908	0.78778	0.0630729	3.82449	4.07368	0.708994	0.88642	16.9468	2	0.000208957	0.000221621
AKR1D1	ENSBTAG00000001658	other	Adipose	65	0.0089807	0.042614	0.00528562	-0.00157854	0.0195399	0.0363405	0.0515258	34.9779	2	2.53889e-08	2.84898e-08
AKR1D1	ENSBTAG00000001658	other	Mammary	136	0.0276965	0.10112	0.00867098	0.010548	0.044845	0.0903627	0.114808	34.9779	2	2.53889e-08	2.84898e-08
AKR1D1	ENSBTAG00000001658	other	Milk_cell	156	5.9174e-05	0.000739083	5.9174e-05	-5.7718e-05	0.000176065	0.000665167	0.000831625	34.9779	2	2.53889e-08	2.84898e-08
ITPKA	ENSBTAG00000001675	other	Adipose	65	1.6736	0.57203	0.0709515	1.53186	1.81534	0.487817	0.691657	206.486	2	1.45251e-45	1.17318e-44
ITPKA	ENSBTAG00000001675	other	Mammary	136	0.667836	0.586173	0.0502639	0.56843	0.767243	0.523814	0.665518	206.486	2	1.45251e-45	1.17318e-44
ITPKA	ENSBTAG00000001675	other	Milk_cell	156	0.15759	0.211674	0.0169475	0.124112	0.191067	0.190504	0.238178	206.486	2	1.45251e-45	1.17318e-44
PTGR3	ENSBTAG00000001724	other	Adipose	65	2.9213	0.280126	0.0347453	2.85189	2.99071	0.238887	0.338708	118.108	2	2.25533e-26	4.40868e-26
PTGR3	ENSBTAG00000001724	other	Mammary	136	1.97694	0.686436	0.0588614	1.86053	2.09335	0.613411	0.779353	118.108	2	2.25533e-26	4.40868e-26
PTGR3	ENSBTAG00000001724	other	Milk_cell	156	1.71657	0.66689	0.0533939	1.6111	1.82205	0.600194	0.750393	118.108	2	2.25533e-26	4.40868e-26
PRXL2B	ENSBTAG00000001727	other	Adipose	65	4.36103	0.46084	0.0571602	4.24684	4.47522	0.392997	0.557215	104.487	2	2.04619e-23	3.58938e-23
PRXL2B	ENSBTAG00000001727	other	Mammary	136	3.69799	0.896289	0.0768562	3.54599	3.84999	0.800939	1.01761	104.487	2	2.04619e-23	3.58938e-23
PRXL2B	ENSBTAG00000001727	other	Milk_cell	156	3.15628	0.583445	0.046713	3.064	3.24855	0.525095	0.6565	104.487	2	2.04619e-23	3.58938e-23
SIRT2	ENSBTAG00000001776	other	Adipose	65	4.59401	0.14794	0.0183496	4.55735	4.63066	0.12616	0.178878	91.0569	2	1.68752e-20	2.57864e-20
SIRT2	ENSBTAG00000001776	other	Mammary	136	3.49156	0.814479	0.069841	3.35343	3.62968	0.727832	0.924729	91.0569	2	1.68752e-20	2.57864e-20
SIRT2	ENSBTAG00000001776	other	Milk_cell	156	3.97065	0.685378	0.0548742	3.86225	4.07905	0.616833	0.771196	91.0569	2	1.68752e-20	2.57864e-20
PCYT2	ENSBTAG00000001868	phospholipid and sphingolipid biosynthesis	Adipose	65	4.37605	0.688195	0.0853601	4.20553	4.54658	0.586881	0.832116	121.237	2	4.71677e-27	9.52426e-27
PCYT2	ENSBTAG00000001868	phospholipid and sphingolipid biosynthesis	Mammary	136	2.99665	0.594857	0.0510085	2.89577	3.09753	0.531574	0.675378	121.237	2	4.71677e-27	9.52426e-27
PCYT2	ENSBTAG00000001868	phospholipid and sphingolipid biosynthesis	Milk_cell	156	3.27505	0.54066	0.0432874	3.18954	3.36056	0.486589	0.608358	121.237	2	4.71677e-27	9.52426e-27
APOH	ENSBTAG00000001915	other	Adipose	65	0.117067	0.367564	0.0455908	0.0259891	0.208145	0.313453	0.444432	76.5299	2	2.40852e-17	3.3089e-17
APOH	ENSBTAG00000001915	other	Mammary	136	0.324504	0.578927	0.0496426	0.226326	0.422681	0.517339	0.657291	76.5299	2	2.40852e-17	3.3089e-17
APOH	ENSBTAG00000001915	other	Milk_cell	156	0.00715438	0.0390414	0.00312581	0.000979689	0.0133291	0.0351369	0.0439299	76.5299	2	2.40852e-17	3.3089e-17
CRAT	ENSBTAG00000001932	availability of building blocks	Adipose	65	4.85051	0.330613	0.0410075	4.76859	4.93243	0.281941	0.399753	120.413	2	7.12173e-27	1.43018e-26
CRAT	ENSBTAG00000001932	availability of building blocks	Mammary	136	3.50448	0.636903	0.054614	3.39647	3.61249	0.569148	0.723116	120.413	2	7.12173e-27	1.43018e-26
CRAT	ENSBTAG00000001932	availability of building blocks	Milk_cell	156	3.86174	0.960792	0.0769249	3.70978	4.01369	0.864703	1.0811	120.413	2	7.12173e-27	1.43018e-26
PCK1	ENSBTAG00000001936	other	Adipose	65	4.76022	0.641201	0.0795312	4.60134	4.91911	0.546806	0.775294	252.427	2	1.53512e-55	2.56436e-54
PCK1	ENSBTAG00000001936	other	Mammary	136	0.627803	1.02381	0.0877909	0.45418	0.801427	0.914894	1.16239	252.427	2	1.53512e-55	2.56436e-54
PCK1	ENSBTAG00000001936	other	Milk_cell	156	0.0505735	0.0917387	0.00734498	0.0360644	0.0650827	0.0825639	0.103226	252.427	2	1.53512e-55	2.56436e-54
RDH11	ENSBTAG00000001950	other	Adipose	65	1.94201	0.257077	0.0318865	1.87831	2.00571	0.219231	0.310839	151.488	2	1.27265e-33	4.0847e-33
RDH11	ENSBTAG00000001950	other	Mammary	136	2.79685	0.914247	0.078396	2.64181	2.95189	0.816987	1.038	151.488	2	1.27265e-33	4.0847e-33
RDH11	ENSBTAG00000001950	other	Milk_cell	156	3.43536	0.601498	0.0481584	3.34023	3.53049	0.541342	0.676813	151.488	2	1.27265e-33	4.0847e-33
CYP51A1	ENSBTAG00000001992	other	Adipose	65	3.02406	0.437406	0.0542535	2.91567	3.13244	0.373013	0.52888	184.21	2	9.9828e-41	5.31692e-40
CYP51A1	ENSBTAG00000001992	other	Mammary	136	3.21885	0.506223	0.0434083	3.133	3.30469	0.45237	0.574747	184.21	2	9.9828e-41	5.31692e-40
CYP51A1	ENSBTAG00000001992	other	Milk_cell	156	4.41051	0.719708	0.0576228	4.29669	4.52434	0.64773	0.809825	184.21	2	9.9828e-41	5.31692e-40
PI4K2A	ENSBTAG00000002010	other	Adipose	65	3.24607	0.20039	0.0248553	3.19642	3.29573	0.170889	0.242297	58.4266	2	2.05508e-13	2.50494e-13
PI4K2A	ENSBTAG00000002010	other	Mammary	136	2.29778	0.771933	0.0661927	2.16687	2.42869	0.689813	0.876424	58.4266	2	2.05508e-13	2.50494e-13
PI4K2A	ENSBTAG00000002010	other	Milk_cell	156	2.81745	0.871603	0.0697841	2.6796	2.9553	0.784434	0.980739	58.4266	2	2.05508e-13	2.50494e-13
PTPN11	ENSBTAG00000002048	other	Adipose	65	3.99802	0.846687	0.105019	3.78822	4.20781	0.72204	1.02375	145.544	2	2.48552e-32	7.0535e-32
PTPN11	ENSBTAG00000002048	other	Mammary	136	2.2324	0.94156	0.0807381	2.07273	2.39208	0.841394	1.06901	145.544	2	2.48552e-32	7.0535e-32
PTPN11	ENSBTAG00000002048	other	Milk_cell	156	3.62404	0.853357	0.0683233	3.48907	3.759	0.768013	0.960209	145.544	2	2.48552e-32	7.0535e-32
GDE1	ENSBTAG00000002101	other	Adipose	65	3.72209	0.259837	0.0322288	3.6577	3.78647	0.221584	0.314176	109.41	2	1.74508e-24	3.19859e-24
GDE1	ENSBTAG00000002101	other	Mammary	136	2.75622	0.655203	0.0561832	2.64511	2.86733	0.585501	0.743893	109.41	2	1.74508e-24	3.19859e-24
GDE1	ENSBTAG00000002101	other	Milk_cell	156	3.6088	0.806521	0.0645734	3.48124	3.73636	0.725861	0.907508	109.41	2	1.74508e-24	3.19859e-24
PLCG2	ENSBTAG00000002103	other	Adipose	65	2.14879	0.378818	0.0469865	2.05492	2.24266	0.323049	0.458039	105.89	2	1.01463e-23	1.79267e-23
PLCG2	ENSBTAG00000002103	other	Mammary	136	1.10531	0.673043	0.0577129	0.991172	1.21945	0.601443	0.764147	105.89	2	1.01463e-23	1.79267e-23
PLCG2	ENSBTAG00000002103	other	Milk_cell	156	2.1691	0.982579	0.0786693	2.0137	2.32451	0.884311	1.10561	105.89	2	1.01463e-23	1.79267e-23
INSIG2	ENSBTAG00000002112	other	Adipose	65	2.89877	0.302356	0.0375027	2.82385	2.97369	0.257844	0.365587	137.055	2	1.73343e-30	4.31888e-30
INSIG2	ENSBTAG00000002112	other	Mammary	136	1.87169	0.519146	0.0445164	1.78365	1.95973	0.463918	0.589419	137.055	2	1.73343e-30	4.31888e-30
INSIG2	ENSBTAG00000002112	other	Milk_cell	156	1.75535	0.508885	0.0407434	1.67486	1.83583	0.457991	0.572604	137.055	2	1.73343e-30	4.31888e-30
MPPE1	ENSBTAG00000002128	other	Adipose	65	3.2426	0.371908	0.0461295	3.15045	3.33476	0.317157	0.449684	76.1273	2	2.94561e-17	4.0317e-17
MPPE1	ENSBTAG00000002128	other	Mammary	136	3.01081	0.707166	0.060639	2.89089	3.13074	0.631936	0.802889	76.1273	2	2.94561e-17	4.0317e-17
MPPE1	ENSBTAG00000002128	other	Milk_cell	156	2.36236	0.766204	0.0613454	2.24118	2.48354	0.689576	0.862142	76.1273	2	2.94561e-17	4.0317e-17
PIKFYVE	ENSBTAG00000002177	other	Adipose	65	1.24628	0.543776	0.0674471	1.11154	1.38102	0.463723	0.657494	102.967	2	4.37427e-23	7.52948e-23
PIKFYVE	ENSBTAG00000002177	other	Mammary	136	1.09873	0.706003	0.0605393	0.978997	1.21845	0.630896	0.801569	102.967	2	4.37427e-23	7.52948e-23
PIKFYVE	ENSBTAG00000002177	other	Milk_cell	156	2.01364	0.729739	0.0584259	1.89822	2.12905	0.656758	0.821112	102.967	2	4.37427e-23	7.52948e-23
SPTLC1	ENSBTAG00000002220	phospholipid and sphingolipid biosynthesis	Adipose	65	4.22593	0.261106	0.0323862	4.16124	4.29063	0.222667	0.31571	51.8372	2	5.54243e-12	6.58107e-12
SPTLC1	ENSBTAG00000002220	phospholipid and sphingolipid biosynthesis	Mammary	136	4.06631	0.584402	0.050112	3.96721	4.16542	0.522231	0.663508	51.8372	2	5.54243e-12	6.58107e-12
SPTLC1	ENSBTAG00000002220	phospholipid and sphingolipid biosynthesis	Milk_cell	156	3.77144	0.446606	0.0357571	3.70081	3.84208	0.401941	0.502526	51.8372	2	5.54243e-12	6.58107e-12
ATF2	ENSBTAG00000002295	other	Adipose	65	3.01949	0.421703	0.0523058	2.915	3.12398	0.359621	0.509892	150.438	2	2.1522e-33	6.73136e-33
ATF2	ENSBTAG00000002295	other	Mammary	136	2.36832	0.811882	0.0696183	2.23064	2.50601	0.725511	0.92178	150.438	2	2.1522e-33	6.73136e-33
ATF2	ENSBTAG00000002295	other	Milk_cell	156	3.64751	0.610474	0.048877	3.55096	3.74406	0.549421	0.686913	150.438	2	2.1522e-33	6.73136e-33
SESN2	ENSBTAG00000002363	other	Adipose	65	1.84903	0.261433	0.0324268	1.78425	1.91381	0.222946	0.316106	115.721	2	7.44018e-26	1.4241e-25
SESN2	ENSBTAG00000002363	other	Mammary	136	1.46833	0.828502	0.0710435	1.32783	1.60883	0.740364	0.94065	115.721	2	7.44018e-26	1.4241e-25
SESN2	ENSBTAG00000002363	other	Milk_cell	156	2.84449	1.07187	0.0858182	2.67497	3.01401	0.964671	1.20608	115.721	2	7.44018e-26	1.4241e-25
MCAT	ENSBTAG00000002413	availability of building blocks	Adipose	65	2.99889	0.294112	0.0364801	2.92601	3.07177	0.250814	0.355619	146.006	2	1.97345e-32	5.71058e-32
MCAT	ENSBTAG00000002413	availability of building blocks	Mammary	136	2.31036	0.732869	0.062843	2.18608	2.43465	0.654905	0.832072	146.006	2	1.97345e-32	5.71058e-32
MCAT	ENSBTAG00000002413	availability of building blocks	Milk_cell	156	1.61574	0.520528	0.0416756	1.53341	1.69806	0.46847	0.585705	146.006	2	1.97345e-32	5.71058e-32
PIGM	ENSBTAG00000002419	other	Adipose	65	1.30333	0.171788	0.0213076	1.26076	1.34589	0.146498	0.207713	69.5235	2	8.00135e-16	1.04273e-15
PIGM	ENSBTAG00000002419	other	Mammary	136	1.30799	0.421476	0.0361413	1.23651	1.37946	0.376638	0.478528	69.5235	2	8.00135e-16	1.04273e-15
PIGM	ENSBTAG00000002419	other	Milk_cell	156	0.963485	0.329215	0.0263583	0.911417	1.01555	0.29629	0.370437	69.5235	2	8.00135e-16	1.04273e-15
ALG2	ENSBTAG00000002454	other	Adipose	65	2.21929	0.181815	0.0225514	2.17424	2.26435	0.155049	0.219838	24.1528	2	5.6922e-06	6.14357e-06
ALG2	ENSBTAG00000002454	other	Mammary	136	1.9697	0.454181	0.0389457	1.89268	2.04673	0.405864	0.51566	24.1528	2	5.6922e-06	6.14357e-06
ALG2	ENSBTAG00000002454	other	Milk_cell	156	1.8684	0.524106	0.0419621	1.78551	1.95129	0.47169	0.589731	24.1528	2	5.6922e-06	6.14357e-06
PLCH2	ENSBTAG00000002464	other	Adipose	65	0.740326	0.485866	0.0602642	0.619934	0.860717	0.414338	0.587474	279.359	2	2.17729e-61	1.14308e-59
PLCH2	ENSBTAG00000002464	other	Mammary	136	1.39283	0.611775	0.0524593	1.28909	1.49658	0.546693	0.694586	279.359	2	2.17729e-61	1.14308e-59
PLCH2	ENSBTAG00000002464	other	Milk_cell	156	0.0295336	0.0565894	0.00453078	0.0205836	0.0384836	0.0509299	0.0636751	279.359	2	2.17729e-61	1.14308e-59
CHPT1	ENSBTAG00000002490	other	Adipose	65	5.17442	0.520977	0.0646193	5.04533	5.30351	0.444281	0.629928	111.516	2	6.08877e-25	1.13297e-24
CHPT1	ENSBTAG00000002490	other	Mammary	136	4.36983	0.464738	0.039851	4.29102	4.44865	0.415298	0.527646	111.516	2	6.08877e-25	1.13297e-24
CHPT1	ENSBTAG00000002490	other	Milk_cell	156	4.24646	0.384131	0.0307551	4.1857	4.30721	0.345714	0.43223	111.516	2	6.08877e-25	1.13297e-24
ELOVL2	ENSBTAG00000002497	elongase and desaturase	Adipose	65	0.749794	0.277458	0.0344144	0.681044	0.818545	0.236611	0.335482	181.829	2	3.28411e-40	1.69987e-39
ELOVL2	ENSBTAG00000002497	elongase and desaturase	Mammary	136	0.309018	0.383643	0.0328971	0.243957	0.374078	0.34283	0.435574	181.829	2	3.28411e-40	1.69987e-39
ELOVL2	ENSBTAG00000002497	elongase and desaturase	Milk_cell	156	0.0595411	0.135493	0.0108481	0.0381118	0.0809704	0.121943	0.152459	181.829	2	3.28411e-40	1.69987e-39
BSCL2	ENSBTAG00000002503	other	Adipose	65	3.67972	0.152026	0.0188565	3.64205	3.71739	0.129645	0.183819	52.8884	2	3.2766e-12	3.92231e-12
BSCL2	ENSBTAG00000002503	other	Mammary	136	3.19588	0.474191	0.0406616	3.11546	3.27629	0.423745	0.538379	52.8884	2	3.2766e-12	3.92231e-12
BSCL2	ENSBTAG00000002503	other	Milk_cell	156	3.22367	0.585955	0.0469139	3.131	3.31635	0.527353	0.659324	52.8884	2	3.2766e-12	3.92231e-12
ATP5F1A	ENSBTAG00000002507	other	Adipose	65	6.42809	0.247981	0.0307583	6.36664	6.48953	0.211474	0.299841	164.527	2	1.87689e-36	7.62161e-36
ATP5F1A	ENSBTAG00000002507	other	Mammary	136	5.19268	0.66825	0.057302	5.07936	5.30601	0.59716	0.758706	164.527	2	1.87689e-36	7.62161e-36
ATP5F1A	ENSBTAG00000002507	other	Milk_cell	156	5.90796	0.486725	0.0389692	5.83098	5.98494	0.438047	0.547669	164.527	2	1.87689e-36	7.62161e-36
BDH2	ENSBTAG00000002526	other	Adipose	65	4.13961	0.226011	0.0280332	4.08361	4.19561	0.192738	0.273276	101.615	2	8.60234e-23	1.45017e-22
BDH2	ENSBTAG00000002526	other	Mammary	136	3.31633	0.613887	0.0526404	3.21222	3.42044	0.54858	0.696984	101.615	2	8.60234e-23	1.45017e-22
BDH2	ENSBTAG00000002526	other	Milk_cell	156	3.36426	0.564189	0.0451713	3.27502	3.45349	0.507765	0.634833	101.615	2	8.60234e-23	1.45017e-22
KIT	ENSBTAG00000002699	other	Adipose	65	3.36856	0.58767	0.0728915	3.22295	3.51418	0.501156	0.710569	92.2447	2	9.31803e-21	1.4358e-20
KIT	ENSBTAG00000002699	other	Mammary	136	1.7231	1.10874	0.095074	1.53507	1.91113	0.990793	1.25883	92.2447	2	9.31803e-21	1.4358e-20
KIT	ENSBTAG00000002699	other	Milk_cell	156	2.49056	1.17422	0.0940127	2.30485	2.67627	1.05678	1.32125	92.2447	2	9.31803e-21	1.4358e-20
ENSBTAG00000002700	ENSBTAG00000002700	other	Adipose	65	0.0440882	0.281227	0.0348819	-0.0255963	0.113773	0.239825	0.340039	18.6468	2	8.931e-05	9.52726e-05
ENSBTAG00000002700	ENSBTAG00000002700	other	Mammary	136	0.0454485	0.189868	0.0162811	0.0132495	0.0776474	0.16967	0.215569	18.6468	2	8.931e-05	9.52726e-05
ENSBTAG00000002700	ENSBTAG00000002700	other	Milk_cell	156	0	0	0	0	0	0	0	18.6468	2	8.931e-05	9.52726e-05
ABCA5	ENSBTAG00000002747	other	Adipose	65	2.26866	0.343809	0.0426442	2.18347	2.35385	0.293194	0.415709	75.5689	2	3.89418e-17	5.31024e-17
ABCA5	ENSBTAG00000002747	other	Mammary	136	1.62721	0.755862	0.0648146	1.49903	1.75539	0.675452	0.858177	75.5689	2	3.89418e-17	5.31024e-17
ABCA5	ENSBTAG00000002747	other	Milk_cell	156	1.4803	0.546607	0.0437636	1.39385	1.56675	0.49194	0.615049	75.5689	2	3.89418e-17	5.31024e-17
PIP4P1	ENSBTAG00000002748	other	Adipose	65	3.77824	0.243232	0.0301692	3.71797	3.83851	0.207424	0.294098	84.9894	2	3.50583e-19	5.13304e-19
PIP4P1	ENSBTAG00000002748	other	Mammary	136	3.14589	0.62906	0.0539414	3.03921	3.25257	0.562139	0.714211	84.9894	2	3.50583e-19	5.13304e-19
PIP4P1	ENSBTAG00000002748	other	Milk_cell	156	2.87089	0.756784	0.0605912	2.7512	2.99058	0.681098	0.851543	84.9894	2	3.50583e-19	5.13304e-19
CYP24A1	ENSBTAG00000002765	other	Adipose	65	0.0738606	0.0723952	0.00897952	0.0559219	0.0917992	0.0617374	0.087535	29.6422	2	3.65832e-07	4.03733e-07
CYP24A1	ENSBTAG00000002765	other	Mammary	136	0.415253	0.707121	0.0606352	0.295335	0.53517	0.631896	0.802839	29.6422	2	3.65832e-07	4.03733e-07
CYP24A1	ENSBTAG00000002765	other	Milk_cell	156	0.38509	0.369551	0.0295878	0.326643	0.443538	0.332592	0.415824	29.6422	2	3.65832e-07	4.03733e-07
ACAT2	ENSBTAG00000002827	availability of building blocks	Adipose	65	3.98768	0.491918	0.0610149	3.86579	4.10957	0.419499	0.594791	191.718	2	2.33844e-42	1.45657e-41
ACAT2	ENSBTAG00000002827	availability of building blocks	Mammary	136	1.99049	1.12516	0.096482	1.79967	2.1813	1.00547	1.27747	191.718	2	2.33844e-42	1.45657e-41
ACAT2	ENSBTAG00000002827	availability of building blocks	Milk_cell	156	4.17618	0.87326	0.0699168	4.03807	4.31429	0.785926	0.982604	191.718	2	2.33844e-42	1.45657e-41
ACOT4	ENSBTAG00000002843	thioesterase	Adipose	65	2.64202	0.193529	0.0240044	2.59406	2.68997	0.165039	0.234002	188.923	2	9.45909e-42	5.5178e-41
ACOT4	ENSBTAG00000002843	thioesterase	Mammary	136	1.74789	0.606052	0.0519685	1.64512	1.85067	0.541579	0.688089	188.923	2	9.45909e-42	5.5178e-41
ACOT4	ENSBTAG00000002843	thioesterase	Milk_cell	156	1.09195	0.439973	0.035226	1.02236	1.16153	0.395971	0.495063	188.923	2	9.45909e-42	5.5178e-41
SYNJ1	ENSBTAG00000003063	other	Adipose	65	2.39758	0.318714	0.0395316	2.3186	2.47655	0.271794	0.385366	85.5394	2	2.66287e-19	3.93013e-19
SYNJ1	ENSBTAG00000003063	other	Mammary	136	1.38939	0.617028	0.0529097	1.28475	1.49403	0.551387	0.70055	85.5394	2	2.66287e-19	3.93013e-19
SYNJ1	ENSBTAG00000003063	other	Milk_cell	156	2.05976	0.872737	0.0698749	1.92173	2.19779	0.785455	0.982015	85.5394	2	2.66287e-19	3.93013e-19
MSMO1	ENSBTAG00000003068	other	Adipose	65	4.30631	0.397402	0.0492917	4.20784	4.40478	0.338898	0.48051	13.0796	2	0.00144477	0.00150625
MSMO1	ENSBTAG00000003068	other	Mammary	136	4.34341	0.50533	0.0433317	4.25772	4.42911	0.451572	0.573733	13.0796	2	0.00144477	0.00150625
MSMO1	ENSBTAG00000003068	other	Milk_cell	156	4.54885	0.67987	0.0544331	4.44133	4.65638	0.611876	0.764998	13.0796	2	0.00144477	0.00150625
ACADVL	ENSBTAG00000003072	availability of building blocks	Adipose	65	5.07206	0.29645	0.0367701	4.9986	5.14551	0.252807	0.358446	74.7398	2	5.89476e-17	7.96443e-17
ACADVL	ENSBTAG00000003072	availability of building blocks	Mammary	136	4.0029	0.883299	0.0757423	3.8531	4.15269	0.789331	1.00286	74.7398	2	5.89476e-17	7.96443e-17
ACADVL	ENSBTAG00000003072	availability of building blocks	Milk_cell	156	4.805	0.88306	0.0707014	4.66534	4.94466	0.794746	0.993631	74.7398	2	5.89476e-17	7.96443e-17
NAA40	ENSBTAG00000003073	other	Adipose	65	2.84858	0.285709	0.0354378	2.77778	2.91938	0.243648	0.345459	115.529	2	8.18911e-26	1.56338e-25
NAA40	ENSBTAG00000003073	other	Mammary	136	1.9865	0.600391	0.0514831	1.88468	2.08832	0.53652	0.681662	115.529	2	8.18911e-26	1.56338e-25
NAA40	ENSBTAG00000003073	other	Milk_cell	156	1.78632	0.700291	0.0560681	1.67556	1.89707	0.630254	0.787976	115.529	2	8.18911e-26	1.56338e-25
SRD5A2	ENSBTAG00000003108	other	Adipose	65	0.0525227	0.0861771	0.0106889	0.0311691	0.0738763	0.0734904	0.104199	14.1739	2	0.00083594	0.000875236
SRD5A2	ENSBTAG00000003108	other	Mammary	136	0.222031	0.560468	0.0480597	0.126984	0.317079	0.500844	0.636334	14.1739	2	0.00083594	0.000875236
SRD5A2	ENSBTAG00000003108	other	Milk_cell	156	0.0522895	0.164404	0.0131628	0.0262877	0.0782912	0.147962	0.184989	14.1739	2	0.00083594	0.000875236
KBTBD2	ENSBTAG00000003115	other	Adipose	65	3.22018	0.424863	0.0526978	3.1149	3.32546	0.362316	0.513714	137.251	2	1.57188e-30	3.9297e-30
KBTBD2	ENSBTAG00000003115	other	Mammary	136	1.99931	0.666004	0.0571094	1.88637	2.11226	0.595152	0.756155	137.251	2	1.57188e-30	3.9297e-30
KBTBD2	ENSBTAG00000003115	other	Milk_cell	156	2.95768	0.668132	0.0534933	2.85201	3.06335	0.601312	0.75179	137.251	2	1.57188e-30	3.9297e-30
MTMR6	ENSBTAG00000003116	other	Adipose	65	3.47168	0.33355	0.0413718	3.38903	3.55433	0.284446	0.403305	118.545	2	1.81284e-26	3.57222e-26
MTMR6	ENSBTAG00000003116	other	Mammary	136	2.65922	0.570674	0.0489349	2.56244	2.756	0.509964	0.647921	118.545	2	1.81284e-26	3.57222e-26
MTMR6	ENSBTAG00000003116	other	Milk_cell	156	2.46407	0.525227	0.0420518	2.381	2.54714	0.472699	0.590992	118.545	2	1.81284e-26	3.57222e-26
SLC35C1	ENSBTAG00000003199	other	Adipose	65	2.04659	0.250918	0.0311226	1.98441	2.10876	0.213979	0.303392	84.3858	2	4.74086e-19	6.90006e-19
SLC35C1	ENSBTAG00000003199	other	Mammary	136	2.64858	0.563162	0.0482907	2.55308	2.74409	0.503251	0.639393	84.3858	2	4.74086e-19	6.90006e-19
SLC35C1	ENSBTAG00000003199	other	Milk_cell	156	2.05973	0.554499	0.0443954	1.97203	2.14743	0.499043	0.623929	84.3858	2	4.74086e-19	6.90006e-19
HSD17B2	ENSBTAG00000003234	other	Adipose	65	0.140599	0.744204	0.0923071	-0.0438057	0.325004	0.634644	0.899837	24.5049	2	4.77348e-06	5.15957e-06
HSD17B2	ENSBTAG00000003234	other	Mammary	136	0.0109688	0.0393797	0.00337678	0.00429054	0.017647	0.0351903	0.0447102	24.5049	2	4.77348e-06	5.15957e-06
HSD17B2	ENSBTAG00000003234	other	Milk_cell	156	0.00026323	0.00328774	0.00026323	-0.000256751	0.00078321	0.00295893	0.0036994	24.5049	2	4.77348e-06	5.15957e-06
DHDDS	ENSBTAG00000003235	other	Adipose	65	3.36581	0.19983	0.0247859	3.3163	3.41533	0.170412	0.24162	81.4994	2	2.00743e-18	2.84289e-18
DHDDS	ENSBTAG00000003235	other	Mammary	136	2.5318	0.584413	0.050113	2.43269	2.6309	0.522241	0.66352	81.4994	2	2.00743e-18	2.84289e-18
DHDDS	ENSBTAG00000003235	other	Milk_cell	156	2.89587	0.655417	0.0524753	2.79221	2.99953	0.589868	0.737483	81.4994	2	2.00743e-18	2.84289e-18
ACAD9	ENSBTAG00000003242	availability of building blocks	Adipose	65	3.44743	0.325532	0.0403772	3.36677	3.5281	0.277608	0.393609	109.397	2	1.75662e-24	3.21173e-24
ACAD9	ENSBTAG00000003242	availability of building blocks	Mammary	136	2.3497	0.915416	0.0784962	2.19446	2.50495	0.818031	1.03933	109.397	2	1.75662e-24	3.21173e-24
ACAD9	ENSBTAG00000003242	availability of building blocks	Milk_cell	156	1.91681	0.86466	0.0692282	1.78005	2.05356	0.778185	0.972927	109.397	2	1.75662e-24	3.21173e-24
NR1H2	ENSBTAG00000003264	other	Adipose	65	4.66168	0.287271	0.0356316	4.59049	4.73286	0.24498	0.347347	96.493	2	1.1138e-21	1.79922e-21
NR1H2	ENSBTAG00000003264	other	Mammary	136	3.5231	0.818865	0.0702171	3.38423	3.66196	0.731752	0.929708	96.493	2	1.1138e-21	1.79922e-21
NR1H2	ENSBTAG00000003264	other	Milk_cell	156	3.50796	0.932091	0.074627	3.36054	3.65538	0.838873	1.0488	96.493	2	1.1138e-21	1.79922e-21
ELOVL5	ENSBTAG00000003359	elongase and desaturase	Adipose	65	5.23678	0.672854	0.0834573	5.07006	5.40351	0.573799	0.813567	222.37	2	5.16361e-49	5.27119e-48
ELOVL5	ENSBTAG00000003359	elongase and desaturase	Mammary	136	2.20343	0.988991	0.0848052	2.03571	2.37114	0.883779	1.12286	222.37	2	5.16361e-49	5.27119e-48
ELOVL5	ENSBTAG00000003359	elongase and desaturase	Milk_cell	156	3.86543	0.894995	0.071657	3.72388	4.00698	0.805487	1.00706	222.37	2	5.16361e-49	5.27119e-48
DPM2	ENSBTAG00000003388	other	Adipose	65	4.24925	0.2166	0.026866	4.19558	4.30292	0.184713	0.261898	60.2535	2	8.24366e-14	1.02005e-13
DPM2	ENSBTAG00000003388	other	Mammary	136	3.86323	0.57327	0.0491575	3.76601	3.96045	0.512284	0.650869	60.2535	2	8.24366e-14	1.02005e-13
DPM2	ENSBTAG00000003388	other	Milk_cell	156	3.77463	0.423897	0.0339389	3.70758	3.84167	0.381503	0.476974	60.2535	2	8.24366e-14	1.02005e-13
CERS4	ENSBTAG00000003434	other	Adipose	65	1.31628	0.578656	0.0717735	1.17289	1.45966	0.493468	0.699669	199.231	2	5.46437e-44	3.68469e-43
CERS4	ENSBTAG00000003434	other	Mammary	136	1.07659	0.999451	0.0857022	0.907092	1.24608	0.893126	1.13474	199.231	2	5.46437e-44	3.68469e-43
CERS4	ENSBTAG00000003434	other	Milk_cell	156	0.19119	0.229404	0.018367	0.154908	0.227472	0.206461	0.258128	199.231	2	5.46437e-44	3.68469e-43
AIG1	ENSBTAG00000003496	other	Adipose	65	3.31858	0.211819	0.026273	3.26609	3.37107	0.180636	0.256117	135.178	2	4.43134e-30	1.06788e-29
AIG1	ENSBTAG00000003496	other	Mammary	136	1.9791	0.75835	0.065028	1.8505	2.10771	0.677675	0.861002	135.178	2	4.43134e-30	1.06788e-29
AIG1	ENSBTAG00000003496	other	Milk_cell	156	1.81437	0.529001	0.042354	1.73071	1.89804	0.476096	0.595239	135.178	2	4.43134e-30	1.06788e-29
SACM1L	ENSBTAG00000003501	other	Adipose	65	3.34095	0.288168	0.0357428	3.26954	3.41235	0.245745	0.348432	37.9717	2	5.68262e-09	6.44556e-09
SACM1L	ENSBTAG00000003501	other	Mammary	136	2.79639	0.651882	0.0558984	2.68584	2.90694	0.582533	0.740122	37.9717	2	5.68262e-09	6.44556e-09
SACM1L	ENSBTAG00000003501	other	Milk_cell	156	3.09767	0.52472	0.0420112	3.01468	3.18066	0.472243	0.590422	37.9717	2	5.68262e-09	6.44556e-09
ENSBTAG00000003529	ENSBTAG00000003529	other	Adipose	65	0.0392025	0.112229	0.0139203	0.0113936	0.0670114	0.0957067	0.135699	33.5071	2	5.297e-08	5.90788e-08
ENSBTAG00000003529	ENSBTAG00000003529	other	Mammary	136	0.101901	0.17888	0.0153389	0.0715655	0.132237	0.15985	0.203094	33.5071	2	5.297e-08	5.90788e-08
ENSBTAG00000003529	ENSBTAG00000003529	other	Milk_cell	156	0.0461861	0.0756068	0.00605339	0.0342283	0.0581439	0.0680454	0.0850738	33.5071	2	5.297e-08	5.90788e-08
DPM3	ENSBTAG00000003535	other	Adipose	65	3.93828	0.527294	0.0654028	3.80762	4.06894	0.449668	0.637566	117.557	2	2.97015e-26	5.79062e-26
DPM3	ENSBTAG00000003535	other	Mammary	136	3.75359	0.644331	0.0552509	3.64432	3.86286	0.575785	0.731549	117.557	2	2.97015e-26	5.79062e-26
DPM3	ENSBTAG00000003535	other	Milk_cell	156	2.9406	0.863592	0.0691427	2.80402	3.07718	0.777225	0.971725	117.557	2	2.97015e-26	5.79062e-26
CYP39A1	ENSBTAG00000003632	other	Adipose	65	2.65579	0.471216	0.0584471	2.53903	2.77255	0.401845	0.56976	159.72	2	2.07619e-35	7.78571e-35
CYP39A1	ENSBTAG00000003632	other	Mammary	136	1.14963	0.69165	0.0593085	1.03233	1.26692	0.61807	0.785273	159.72	2	2.07619e-35	7.78571e-35
CYP39A1	ENSBTAG00000003632	other	Milk_cell	156	0.737053	0.463612	0.0371187	0.663729	0.810377	0.417247	0.521663	159.72	2	2.07619e-35	7.78571e-35
LIPA	ENSBTAG00000003636	other	Adipose	65	4.12436	0.604354	0.0749609	3.97461	4.27412	0.515383	0.730742	253.328	2	9.78262e-56	1.75371e-54
LIPA	ENSBTAG00000003636	other	Mammary	136	2.54808	1.10894	0.095091	2.36002	2.73614	0.99097	1.25905	253.328	2	9.78262e-56	1.75371e-54
LIPA	ENSBTAG00000003636	other	Milk_cell	156	6.1609	1.0636	0.0851561	5.99269	6.32912	0.957229	1.19678	253.328	2	9.78262e-56	1.75371e-54
ITGB8	ENSBTAG00000003709	other	Adipose	65	0.487027	0.329744	0.0408997	0.405321	0.568734	0.2812	0.398702	130.719	2	4.11855e-29	9.2857e-29
ITGB8	ENSBTAG00000003709	other	Mammary	136	0.695315	0.725455	0.0622073	0.572289	0.818342	0.648279	0.823654	130.719	2	4.11855e-29	9.2857e-29
ITGB8	ENSBTAG00000003709	other	Milk_cell	156	1.60233	0.799229	0.0639895	1.47593	1.72873	0.719298	0.899303	130.719	2	4.11855e-29	9.2857e-29
HACL1	ENSBTAG00000003718	availability of building blocks	Adipose	65	3.88559	0.412459	0.0511593	3.78338	3.98779	0.351738	0.498716	138.664	2	7.75468e-31	1.97906e-30
HACL1	ENSBTAG00000003718	availability of building blocks	Mammary	136	2.12063	0.940758	0.0806693	1.96109	2.28017	0.840677	1.0681	138.664	2	7.75468e-31	1.97906e-30
HACL1	ENSBTAG00000003718	availability of building blocks	Milk_cell	156	1.86364	0.614794	0.0492229	1.7664	1.96087	0.553309	0.691774	138.664	2	7.75468e-31	1.97906e-30
SCP2	ENSBTAG00000003746	other	Adipose	65	5.59641	0.460242	0.057086	5.48237	5.71046	0.392487	0.556492	167.19	2	4.95682e-37	2.11818e-36
SCP2	ENSBTAG00000003746	other	Mammary	136	4.02987	0.641735	0.0550283	3.92104	4.1387	0.573465	0.728601	167.19	2	4.95682e-37	2.11818e-36
SCP2	ENSBTAG00000003746	other	Milk_cell	156	4.40569	0.394395	0.0315769	4.34331	4.46806	0.354952	0.443779	167.19	2	4.95682e-37	2.11818e-36
FAM120B	ENSBTAG00000003884	other	Adipose	65	2.33055	0.2568	0.0318521	2.26692	2.39418	0.218994	0.310504	122.507	2	2.49967e-27	5.16085e-27
FAM120B	ENSBTAG00000003884	other	Mammary	136	2.01758	0.617782	0.0529744	1.91281	2.12234	0.552061	0.701407	122.507	2	2.49967e-27	5.16085e-27
FAM120B	ENSBTAG00000003884	other	Milk_cell	156	1.45974	0.457589	0.0366364	1.38737	1.53211	0.411825	0.514885	122.507	2	2.49967e-27	5.16085e-27
PEX2	ENSBTAG00000003885	availability of building blocks	Adipose	65	2.4509	0.162649	0.0201741	2.4106	2.4912	0.138704	0.196663	145.724	2	2.2718e-32	6.49716e-32
PEX2	ENSBTAG00000003885	availability of building blocks	Mammary	136	1.78428	0.548388	0.0470239	1.69129	1.87728	0.490049	0.622619	145.724	2	2.2718e-32	6.49716e-32
PEX2	ENSBTAG00000003885	availability of building blocks	Milk_cell	156	1.38403	0.339477	0.0271799	1.33034	1.43772	0.305526	0.381984	145.724	2	2.2718e-32	6.49716e-32
HMGCS2	ENSBTAG00000003898	availability of building blocks	Adipose	65	0.247933	1.10661	0.137258	-0.0262727	0.522138	0.943701	1.33804	71.3843	2	3.15565e-16	4.1791e-16
HMGCS2	ENSBTAG00000003898	availability of building blocks	Mammary	136	0.119169	0.284555	0.0244004	0.0709131	0.167426	0.254283	0.323073	71.3843	2	3.15565e-16	4.1791e-16
HMGCS2	ENSBTAG00000003898	availability of building blocks	Milk_cell	156	0.00133514	0.00978777	0.000783649	-0.000212866	0.00288315	0.00880889	0.0110133	71.3843	2	3.15565e-16	4.1791e-16
PIP4K2C	ENSBTAG00000003942	other	Adipose	65	3.69475	0.263503	0.0326836	3.62946	3.76005	0.224711	0.318609	139.286	2	5.68021e-31	1.47005e-30
PIP4K2C	ENSBTAG00000003942	other	Mammary	136	3.62133	0.618363	0.0530242	3.51646	3.72619	0.55258	0.702066	139.286	2	5.68021e-31	1.47005e-30
PIP4K2C	ENSBTAG00000003942	other	Milk_cell	156	2.82894	0.573054	0.0458811	2.7383	2.91957	0.515743	0.644808	139.286	2	5.68021e-31	1.47005e-30
TTC39B	ENSBTAG00000003943	other	Adipose	65	0.661515	0.304809	0.0378069	0.585987	0.737043	0.259936	0.368553	92.5909	2	7.83697e-21	1.21779e-20
TTC39B	ENSBTAG00000003943	other	Mammary	136	0.721142	0.411609	0.0352952	0.651339	0.790945	0.367821	0.467326	92.5909	2	7.83697e-21	1.21779e-20
TTC39B	ENSBTAG00000003943	other	Milk_cell	156	1.21162	0.517691	0.0414485	1.12974	1.29349	0.465917	0.582513	92.5909	2	7.83697e-21	1.21779e-20
FDPS	ENSBTAG00000003948	other	Adipose	65	3.64315	0.2875	0.03566	3.57192	3.71439	0.245175	0.347624	16.21	2	0.000302027	0.000318493
FDPS	ENSBTAG00000003948	other	Mammary	136	3.62826	0.481018	0.0412469	3.54669	3.70984	0.429846	0.546129	16.21	2	0.000302027	0.000318493
FDPS	ENSBTAG00000003948	other	Milk_cell	156	3.77808	0.378875	0.0303343	3.71816	3.83801	0.340984	0.426315	16.21	2	0.000302027	0.000318493
DGKA	ENSBTAG00000004018	other	Adipose	65	3.34367	0.464128	0.057568	3.22866	3.45867	0.3958	0.56119	108.418	2	2.86688e-24	5.20285e-24
DGKA	ENSBTAG00000004018	other	Mammary	136	2.49621	0.803252	0.0688783	2.35999	2.63243	0.7178	0.911982	108.418	2	2.86688e-24	5.20285e-24
DGKA	ENSBTAG00000004018	other	Milk_cell	156	2.02277	0.703765	0.0563463	1.91146	2.13407	0.633382	0.791886	108.418	2	2.86688e-24	5.20285e-24
SOAT1	ENSBTAG00000004059	other	Adipose	65	2.98801	0.322549	0.0400073	2.90809	3.06794	0.275064	0.390003	224.917	2	1.44532e-49	1.53958e-48
SOAT1	ENSBTAG00000004059	other	Mammary	136	2.58367	0.585031	0.050166	2.48446	2.68288	0.522794	0.664222	224.917	2	1.44532e-49	1.53958e-48
SOAT1	ENSBTAG00000004059	other	Milk_cell	156	4.73806	0.891575	0.0713831	4.59705	4.87907	0.802409	1.00321	224.917	2	1.44532e-49	1.53958e-48
OXER1	ENSBTAG00000004076	other	Adipose	65	0.0566142	0.0439824	0.00545534	0.0457159	0.0675125	0.0375074	0.0531803	22.6682	2	1.19581e-05	1.2831e-05
OXER1	ENSBTAG00000004076	other	Mammary	136	0.0267537	0.0459512	0.00394028	0.018961	0.0345463	0.0410627	0.0521712	22.6682	2	1.19581e-05	1.2831e-05
OXER1	ENSBTAG00000004076	other	Milk_cell	156	0.111804	0.178392	0.0142828	0.0835895	0.140018	0.160551	0.200729	22.6682	2	1.19581e-05	1.2831e-05
ACOX2	ENSBTAG00000004178	availability of building blocks	Adipose	65	3.76726	0.371885	0.0461267	3.67511	3.85941	0.317138	0.449657	262.558	2	9.6881e-58	2.63732e-56
ACOX2	ENSBTAG00000004178	availability of building blocks	Mammary	136	2.50378	0.745404	0.0639179	2.37737	2.63019	0.666106	0.846304	262.558	2	9.6881e-58	2.63732e-56
ACOX2	ENSBTAG00000004178	availability of building blocks	Milk_cell	156	1.07574	0.604937	0.0484338	0.980062	1.17141	0.544438	0.680683	262.558	2	9.6881e-58	2.63732e-56
TACC1	ENSBTAG00000004238	other	Adipose	65	3.55661	0.716791	0.088907	3.379	3.73422	0.611267	0.866692	121.972	2	3.26748e-27	6.67111e-27
TACC1	ENSBTAG00000004238	other	Mammary	136	1.62114	0.801842	0.0687574	1.48516	1.75712	0.71654	0.910381	121.972	2	3.26748e-27	6.67111e-27
TACC1	ENSBTAG00000004238	other	Milk_cell	156	2.23954	1.05922	0.0848054	2.07202	2.40707	0.953287	1.19185	121.972	2	3.26748e-27	6.67111e-27
MLYCD	ENSBTAG00000004248	availability of building blocks	Adipose	65	3.46957	0.329081	0.0408175	3.38803	3.55112	0.280635	0.397901	205.371	2	2.53652e-45	1.94202e-44
MLYCD	ENSBTAG00000004248	availability of building blocks	Mammary	136	2.59038	0.446784	0.0383114	2.51461	2.66615	0.399254	0.507262	205.371	2	2.53652e-45	1.94202e-44
MLYCD	ENSBTAG00000004248	availability of building blocks	Milk_cell	156	1.89108	0.625902	0.0501123	1.79209	1.99008	0.563306	0.704273	205.371	2	2.53652e-45	1.94202e-44
ACSS1	ENSBTAG00000004281	acyl-CoA synthase	Adipose	65	3.82123	0.321624	0.0398925	3.74154	3.90093	0.274275	0.388884	170.447	2	9.72498e-38	4.28016e-37
ACSS1	ENSBTAG00000004281	acyl-CoA synthase	Mammary	136	4.50507	0.659939	0.0565893	4.39315	4.61699	0.589733	0.74927	170.447	2	9.72498e-38	4.28016e-37
ACSS1	ENSBTAG00000004281	acyl-CoA synthase	Milk_cell	156	3.37549	0.770224	0.0616672	3.25367	3.4973	0.693194	0.866666	170.447	2	9.72498e-38	4.28016e-37
ACOXL	ENSBTAG00000004297	availability of building blocks	Adipose	65	0.076055	0.0551228	0.00683714	0.0623962	0.0897137	0.0470078	0.0666505	127.169	2	2.43011e-28	5.23792e-28
ACOXL	ENSBTAG00000004297	availability of building blocks	Mammary	136	0.0794446	0.144737	0.0124111	0.0548993	0.10399	0.129339	0.164329	127.169	2	2.43011e-28	5.23792e-28
ACOXL	ENSBTAG00000004297	availability of building blocks	Milk_cell	156	0.496375	0.385844	0.0308922	0.435351	0.557399	0.347256	0.434157	127.169	2	2.43011e-28	5.23792e-28
SLC27A2	ENSBTAG00000004303	other	Adipose	65	0.0516763	0.063741	0.0079061	0.0358821	0.0674706	0.0543572	0.077071	2.043	2	0.360062	0.361044
SLC27A2	ENSBTAG00000004303	other	Mammary	136	0.107219	0.212826	0.0182497	0.0711268	0.143311	0.190185	0.241635	2.043	2	0.360062	0.361044
SLC27A2	ENSBTAG00000004303	other	Milk_cell	156	0.151592	0.223576	0.0179004	0.116231	0.186952	0.201216	0.25157	2.043	2	0.360062	0.361044
ACSL1	ENSBTAG00000004344	acyl-CoA synthase	Adipose	65	5.54984	0.679952	0.0843377	5.38135	5.71832	0.579852	0.822149	123.51	2	1.51432e-27	3.17102e-27
ACSL1	ENSBTAG00000004344	acyl-CoA synthase	Mammary	136	4.50499	0.622933	0.053416	4.39935	4.61063	0.556664	0.707254	123.51	2	1.51432e-27	3.17102e-27
ACSL1	ENSBTAG00000004344	acyl-CoA synthase	Milk_cell	156	4.13746	0.597217	0.0478157	4.043	4.23191	0.53749	0.671997	123.51	2	1.51432e-27	3.17102e-27
ADGRF5	ENSBTAG00000004347	other	Adipose	65	4.28022	0.395608	0.0490691	4.1822	4.37825	0.337368	0.47834	276.87	2	7.55667e-61	3.26715e-59
ADGRF5	ENSBTAG00000004347	other	Mammary	136	2.75427	0.668848	0.0573532	2.64084	2.8677	0.597694	0.759385	276.87	2	7.55667e-61	3.26715e-59
ADGRF5	ENSBTAG00000004347	other	Milk_cell	156	1.10473	0.651952	0.0521979	1.00162	1.20784	0.58675	0.733585	276.87	2	7.55667e-61	3.26715e-59
THNSL2	ENSBTAG00000004364	other	Adipose	65	2.30841	0.341689	0.0423813	2.22374	2.39308	0.291387	0.413145	194.288	2	6.46941e-43	4.1348e-42
THNSL2	ENSBTAG00000004364	other	Mammary	136	0.904322	0.42976	0.0368516	0.831441	0.977203	0.384041	0.487933	194.288	2	6.46941e-43	4.1348e-42
THNSL2	ENSBTAG00000004364	other	Milk_cell	156	0.508848	0.340822	0.0272876	0.454945	0.562752	0.306737	0.383498	194.288	2	6.46941e-43	4.1348e-42
APOF	ENSBTAG00000004384	other	Adipose	65	0.0267091	0.0980671	0.0121637	0.00240921	0.0510089	0.08363	0.118576	8.9557	2	0.0113581	0.0115947
APOF	ENSBTAG00000004384	other	Mammary	136	0.0716235	0.175098	0.0150146	0.0419293	0.101318	0.156471	0.1988	8.9557	2	0.0113581	0.0115947
APOF	ENSBTAG00000004384	other	Milk_cell	156	0.0467874	0.152737	0.0122287	0.0226309	0.0709439	0.137462	0.171862	8.9557	2	0.0113581	0.0115947
SOCS1	ENSBTAG00000004386	other	Adipose	65	1.22166	0.420675	0.0521784	1.11742	1.3259	0.358745	0.50865	70.4742	2	4.97429e-16	6.54043e-16
SOCS1	ENSBTAG00000004386	other	Mammary	136	0.57577	0.63687	0.0546112	0.467766	0.683774	0.569118	0.723079	70.4742	2	4.97429e-16	6.54043e-16
SOCS1	ENSBTAG00000004386	other	Milk_cell	156	0.585837	0.522806	0.041858	0.503151	0.668523	0.47052	0.588268	70.4742	2	4.97429e-16	6.54043e-16
PLA2G2E	ENSBTAG00000004418	other	Adipose	65	0.0511215	0.0949595	0.0117783	0.0275917	0.0746513	0.0809798	0.114818	70.706	2	4.42975e-16	5.84536e-16
PLA2G2E	ENSBTAG00000004418	other	Mammary	136	0.0262577	0.0799324	0.00685414	0.0127023	0.0398131	0.0714289	0.0907522	70.706	2	4.42975e-16	5.84536e-16
PLA2G2E	ENSBTAG00000004418	other	Milk_cell	156	0.00105297	0.00601343	0.00048146	0.000101896	0.00200403	0.00541203	0.00676639	70.706	2	4.42975e-16	5.84536e-16
ALG14	ENSBTAG00000004422	other	Adipose	65	2.54161	0.188672	0.0234018	2.49486	2.58836	0.160896	0.228128	75.6287	2	3.7795e-17	5.16344e-17
ALG14	ENSBTAG00000004422	other	Mammary	136	2.39374	0.477527	0.0409476	2.31276	2.47472	0.426726	0.542166	75.6287	2	3.7795e-17	5.16344e-17
ALG14	ENSBTAG00000004422	other	Milk_cell	156	2.04639	0.433793	0.0347312	1.97779	2.115	0.390409	0.488109	75.6287	2	3.7795e-17	5.16344e-17
SGPP1	ENSBTAG00000004430	other	Adipose	65	2.57746	0.342273	0.0424537	2.49265	2.66227	0.291885	0.413852	89.9732	2	2.90111e-20	4.41474e-20
SGPP1	ENSBTAG00000004430	other	Mammary	136	1.80903	0.615535	0.0527817	1.70465	1.91342	0.550053	0.698856	89.9732	2	2.90111e-20	4.41474e-20
SGPP1	ENSBTAG00000004430	other	Milk_cell	156	2.60851	0.824284	0.0659955	2.47814	2.73888	0.741847	0.927495	89.9732	2	2.90111e-20	4.41474e-20
AGPAT1	ENSBTAG00000004442	TAG synthesis	Adipose	65	3.94683	0.297211	0.0368645	3.87318	4.02047	0.253457	0.359366	98.5938	2	3.89606e-22	6.43507e-22
AGPAT1	ENSBTAG00000004442	TAG synthesis	Mammary	136	4.35959	0.502247	0.0430673	4.27442	4.44477	0.448816	0.570232	98.5938	2	3.89606e-22	6.43507e-22
AGPAT1	ENSBTAG00000004442	TAG synthesis	Milk_cell	156	3.76682	0.526625	0.0421637	3.68353	3.85011	0.473957	0.592565	98.5938	2	3.89606e-22	6.43507e-22
DGKE	ENSBTAG00000004449	other	Adipose	65	1.37041	0.475558	0.0589857	1.25257	1.48825	0.405548	0.57501	87.3305	2	1.08746e-19	1.62787e-19
DGKE	ENSBTAG00000004449	other	Mammary	136	0.66524	0.55441	0.0475403	0.57122	0.75926	0.49543	0.629456	87.3305	2	1.08746e-19	1.62787e-19
DGKE	ENSBTAG00000004449	other	Milk_cell	156	1.17374	0.59735	0.0478263	1.07927	1.26822	0.537609	0.672146	87.3305	2	1.08746e-19	1.62787e-19
ST3GAL6	ENSBTAG00000004471	other	Adipose	65	3.30583	0.308089	0.0382138	3.22949	3.38217	0.262734	0.37252	146.931	2	1.24236e-32	3.62354e-32
ST3GAL6	ENSBTAG00000004471	other	Mammary	136	1.64881	0.886792	0.0760418	1.49843	1.7992	0.792452	1.00683	146.931	2	1.24236e-32	3.62354e-32
ST3GAL6	ENSBTAG00000004471	other	Milk_cell	156	2.75246	0.842959	0.0674908	2.61914	2.88578	0.758655	0.948509	146.931	2	1.24236e-32	3.62354e-32
B4GALNT1	ENSBTAG00000004494	other	Adipose	65	2.71865	0.503681	0.0624739	2.59384	2.84345	0.429531	0.609015	273.422	2	4.23828e-60	1.63955e-58
B4GALNT1	ENSBTAG00000004494	other	Mammary	136	0.781953	0.731494	0.0627251	0.657902	0.906004	0.653676	0.830511	273.422	2	4.23828e-60	1.63955e-58
B4GALNT1	ENSBTAG00000004494	other	Milk_cell	156	0.070425	0.142588	0.0114162	0.0478737	0.0929764	0.128328	0.160442	273.422	2	4.23828e-60	1.63955e-58
LRP2	ENSBTAG00000004555	other	Adipose	65	0.00640135	0.00864831	0.00107269	0.0042584	0.0085443	0.00737514	0.0104569	97.5206	2	6.66304e-22	1.09072e-21
LRP2	ENSBTAG00000004555	other	Mammary	136	0.32703	0.510214	0.0437505	0.240505	0.413555	0.455936	0.579277	97.5206	2	6.66304e-22	1.09072e-21
LRP2	ENSBTAG00000004555	other	Milk_cell	156	0.0357556	0.0786635	0.00629812	0.0233144	0.0481969	0.0707963	0.0885132	97.5206	2	6.66304e-22	1.09072e-21
DHRS9	ENSBTAG00000004557	other	Adipose	65	1.09279	0.492934	0.0611409	0.970649	1.21493	0.420366	0.59602	266.475	2	1.36672e-58	4.36757e-57
DHRS9	ENSBTAG00000004557	other	Mammary	136	0.464922	0.515123	0.0441714	0.377565	0.55228	0.460322	0.584851	266.475	2	1.36672e-58	4.36757e-57
DHRS9	ENSBTAG00000004557	other	Milk_cell	156	3.78681	1.0513	0.0841717	3.62054	3.95308	0.946163	1.18294	266.475	2	1.36672e-58	4.36757e-57
UGT8	ENSBTAG00000004574	other	Adipose	65	0.166971	0.229906	0.0285163	0.110003	0.223939	0.19606	0.277985	178.527	2	1.71106e-39	8.44046e-39
UGT8	ENSBTAG00000004574	other	Mammary	136	0.6532	0.856177	0.0734166	0.508005	0.798396	0.765095	0.972071	178.527	2	1.71106e-39	8.44046e-39
UGT8	ENSBTAG00000004574	other	Milk_cell	156	0.0433443	0.0874136	0.00699869	0.0295191	0.0571694	0.0786714	0.098359	178.527	2	1.71106e-39	8.44046e-39
HYCC1	ENSBTAG00000004575	other	Adipose	65	2.35421	0.689591	0.0855332	2.18334	2.52508	0.588071	0.833803	83.2294	2	8.45215e-19	1.21572e-18
HYCC1	ENSBTAG00000004575	other	Mammary	136	1.48371	0.90967	0.0780036	1.32944	1.63797	0.812897	1.03281	83.2294	2	8.45215e-19	1.21572e-18
HYCC1	ENSBTAG00000004575	other	Milk_cell	156	2.40427	0.704277	0.0563873	2.29288	2.51565	0.633842	0.792462	83.2294	2	8.45215e-19	1.21572e-18
PLPPR5	ENSBTAG00000004591	other	Adipose	65	0.561508	0.357963	0.0443998	0.472809	0.650207	0.305265	0.432823	222.29	2	5.37369e-49	5.4105e-48
PLPPR5	ENSBTAG00000004591	other	Mammary	136	0.5897	0.558695	0.0479077	0.494953	0.684447	0.499259	0.634321	222.29	2	5.37369e-49	5.4105e-48
PLPPR5	ENSBTAG00000004591	other	Milk_cell	156	0.0413031	0.111992	0.0089665	0.0235908	0.0590154	0.100791	0.126014	222.29	2	5.37369e-49	5.4105e-48
PLEKHA1	ENSBTAG00000004636	other	Adipose	65	3.92985	0.371654	0.046098	3.83776	4.02194	0.316941	0.449378	122.374	2	2.67202e-27	5.48585e-27
PLEKHA1	ENSBTAG00000004636	other	Mammary	136	2.92625	0.626233	0.053699	2.82005	3.03245	0.559613	0.711001	122.374	2	2.67202e-27	5.48585e-27
PLEKHA1	ENSBTAG00000004636	other	Milk_cell	156	3.7959	0.683219	0.0547013	3.68784	3.90396	0.61489	0.768766	122.374	2	2.67202e-27	5.48585e-27
UCP1	ENSBTAG00000004647	other	Adipose	65	0.141614	0.545472	0.0676575	0.00645308	0.276776	0.465169	0.659545	9.0829	2	0.010658	0.0109104
UCP1	ENSBTAG00000004647	other	Mammary	136	0.0402146	0.151821	0.0130185	0.0144679	0.0659613	0.13567	0.172372	9.0829	2	0.010658	0.0109104
UCP1	ENSBTAG00000004647	other	Milk_cell	156	0.0491745	0.119504	0.00956796	0.0302741	0.0680749	0.107552	0.134467	9.0829	2	0.010658	0.0109104
DHCR24	ENSBTAG00000004688	other	Adipose	65	4.07673	0.46179	0.057278	3.9623	4.19115	0.393807	0.558363	12.9694	2	0.00152663	0.00158934
DHCR24	ENSBTAG00000004688	other	Mammary	136	3.80416	0.527521	0.0452345	3.7147	3.89362	0.471402	0.598927	12.9694	2	0.00152663	0.00158934
DHCR24	ENSBTAG00000004688	other	Milk_cell	156	3.71734	0.915243	0.0732781	3.57259	3.8621	0.82371	1.02984	12.9694	2	0.00152663	0.00158934
THEM4	ENSBTAG00000004772	thioesterase	Adipose	65	2.7705	0.421362	0.0522636	2.66609	2.87491	0.359331	0.509481	79.0887	2	6.70039e-18	9.32724e-18
THEM4	ENSBTAG00000004772	thioesterase	Mammary	136	1.50546	1.00681	0.0863334	1.33471	1.6762	0.899705	1.1431	79.0887	2	6.70039e-18	9.32724e-18
THEM4	ENSBTAG00000004772	thioesterase	Milk_cell	156	2.09372	0.729187	0.0583817	1.9784	2.20905	0.656261	0.820491	79.0887	2	6.70039e-18	9.32724e-18
PRDX6	ENSBTAG00000004855	other	Adipose	65	5.80898	0.216433	0.0268453	5.75535	5.86261	0.184571	0.261696	151.107	2	1.53971e-33	4.85701e-33
PRDX6	ENSBTAG00000004855	other	Mammary	136	4.17757	1.03981	0.089163	4.00123	4.3539	0.929193	1.18056	151.107	2	1.53971e-33	4.85701e-33
PRDX6	ENSBTAG00000004855	other	Milk_cell	156	4.70363	0.477377	0.0382207	4.62813	4.77913	0.429634	0.537151	151.107	2	1.53971e-33	4.85701e-33
SLC27A6	ENSBTAG00000004860	other	Adipose	65	1.15349	0.328545	0.0407509	1.07208	1.23489	0.280177	0.397252	130.937	2	3.69314e-29	8.35217e-29
SLC27A6	ENSBTAG00000004860	other	Mammary	136	3.18746	1.25138	0.107305	2.97524	3.39967	1.11826	1.42077	130.937	2	3.69314e-29	8.35217e-29
SLC27A6	ENSBTAG00000004860	other	Milk_cell	156	2.15172	1.01095	0.0809405	1.99183	2.31161	0.909842	1.13753	130.937	2	3.69314e-29	8.35217e-29
ACOX3	ENSBTAG00000004893	availability of building blocks	Adipose	65	4.17848	0.308101	0.0382153	4.10214	4.25482	0.262744	0.372534	161.367	2	9.11332e-36	3.48869e-35
ACOX3	ENSBTAG00000004893	availability of building blocks	Mammary	136	2.20262	1.05671	0.0906125	2.02342	2.38183	0.944298	1.19975	161.367	2	9.11332e-36	3.48869e-35
ACOX3	ENSBTAG00000004893	availability of building blocks	Milk_cell	156	1.52337	0.732392	0.0586383	1.40753	1.6392	0.659146	0.824098	161.367	2	9.11332e-36	3.48869e-35
AGPAT5	ENSBTAG00000004922	TAG synthesis	Adipose	65	2.57802	0.417087	0.0517333	2.47467	2.68137	0.355685	0.504312	103.956	2	2.66841e-23	4.66972e-23
AGPAT5	ENSBTAG00000004922	TAG synthesis	Mammary	136	1.50646	0.637842	0.0546945	1.39829	1.61463	0.569986	0.724181	103.956	2	2.66841e-23	4.66972e-23
AGPAT5	ENSBTAG00000004922	TAG synthesis	Milk_cell	156	1.73751	0.666074	0.0533286	1.63216	1.84285	0.59946	0.749475	103.956	2	2.66841e-23	4.66972e-23
GPLD1	ENSBTAG00000004982	other	Adipose	65	0.572278	0.259927	0.0322399	0.507872	0.636685	0.221661	0.314284	220.132	2	1.58077e-48	1.52877e-47
GPLD1	ENSBTAG00000004982	other	Mammary	136	0.236906	0.294398	0.0252444	0.18698	0.286832	0.263079	0.334248	220.132	2	1.58077e-48	1.52877e-47
GPLD1	ENSBTAG00000004982	other	Milk_cell	156	0.0360299	0.0821026	0.00657347	0.0230448	0.0490151	0.0738915	0.0923829	220.132	2	1.58077e-48	1.52877e-47
TLCD3B	ENSBTAG00000005033	other	Adipose	65	1.87599	0.507847	0.0629906	1.75016	2.00183	0.433083	0.614052	144.954	2	3.33845e-32	9.40139e-32
TLCD3B	ENSBTAG00000005033	other	Mammary	136	0.311959	0.596034	0.0511095	0.21088	0.413038	0.532627	0.676715	144.954	2	3.33845e-32	9.40139e-32
TLCD3B	ENSBTAG00000005033	other	Milk_cell	156	0.438598	0.448919	0.0359423	0.367598	0.509597	0.404023	0.505129	144.954	2	3.33845e-32	9.40139e-32
THEM6	ENSBTAG00000005063	thioesterase	Adipose	65	1.62715	0.411445	0.0510335	1.5252	1.7291	0.350874	0.49749	204.043	2	4.92652e-45	3.58514e-44
THEM6	ENSBTAG00000005063	thioesterase	Mammary	136	0.623457	0.606274	0.0519876	0.520642	0.726273	0.541777	0.688341	204.043	2	4.92652e-45	3.58514e-44
THEM6	ENSBTAG00000005063	thioesterase	Milk_cell	156	0.142019	0.212486	0.0170125	0.108413	0.175626	0.191235	0.239092	204.043	2	4.92652e-45	3.58514e-44
TM7SF2	ENSBTAG00000005069	other	Adipose	65	3.07386	0.517044	0.0641314	2.94574	3.20197	0.440927	0.625173	249.264	2	7.46362e-55	1.19256e-53
TM7SF2	ENSBTAG00000005069	other	Mammary	136	2.38522	0.578999	0.0496488	2.28703	2.48341	0.517403	0.657373	249.264	2	7.46362e-55	1.19256e-53
TM7SF2	ENSBTAG00000005069	other	Milk_cell	156	1.08842	0.523177	0.0418877	1.00567	1.17116	0.470854	0.588686	249.264	2	7.46362e-55	1.19256e-53
DGKG	ENSBTAG00000005091	other	Adipose	65	0.347835	0.232185	0.028799	0.290303	0.405368	0.198003	0.280741	49.3465	2	1.9255e-11	2.27531e-11
DGKG	ENSBTAG00000005091	other	Mammary	136	0.143725	0.229286	0.0196611	0.104842	0.182609	0.204894	0.260323	49.3465	2	1.9255e-11	2.27531e-11
DGKG	ENSBTAG00000005091	other	Milk_cell	156	0.322259	0.319054	0.0255448	0.271798	0.37272	0.287146	0.359004	49.3465	2	1.9255e-11	2.27531e-11
CES2	ENSBTAG00000005093	other	Adipose	65	1.827	0.302239	0.0374882	1.75211	1.9019	0.257745	0.365446	257.071	2	1.50587e-56	3.25533e-55
CES2	ENSBTAG00000005093	other	Mammary	136	2.22328	0.451028	0.0386753	2.14679	2.29977	0.403046	0.51208	257.071	2	1.50587e-56	3.25533e-55
CES2	ENSBTAG00000005093	other	Milk_cell	156	0.806176	0.548954	0.0439515	0.719355	0.892998	0.494053	0.61769	257.071	2	1.50587e-56	3.25533e-55
PNPLA2	ENSBTAG00000005144	other	Adipose	65	6.32367	0.435416	0.0540067	6.21577	6.43156	0.371316	0.526474	162.905	2	4.22351e-36	1.66897e-35
PNPLA2	ENSBTAG00000005144	other	Mammary	136	3.27438	1.22782	0.105285	3.06615	3.4826	1.09721	1.39403	162.905	2	4.22351e-36	1.66897e-35
PNPLA2	ENSBTAG00000005144	other	Milk_cell	156	2.53944	0.63019	0.0504556	2.43977	2.63911	0.567164	0.709098	162.905	2	4.22351e-36	1.66897e-35
MVK	ENSBTAG00000005183	other	Adipose	65	3.23988	0.33761	0.0418754	3.15623	3.32354	0.287908	0.408214	21.177	2	2.52044e-05	2.69654e-05
MVK	ENSBTAG00000005183	other	Mammary	136	3.20224	0.529492	0.0454036	3.11245	3.29203	0.473163	0.601165	21.177	2	2.52044e-05	2.69654e-05
MVK	ENSBTAG00000005183	other	Milk_cell	156	2.98429	0.475147	0.0380422	2.90914	3.05944	0.427628	0.534642	21.177	2	2.52044e-05	2.69654e-05
PEX13	ENSBTAG00000005257	availability of building blocks	Adipose	65	2.52686	0.480015	0.0595385	2.40792	2.6458	0.409349	0.580399	84.2309	2	5.12269e-19	7.42639e-19
PEX13	ENSBTAG00000005257	availability of building blocks	Mammary	136	1.72336	0.690168	0.0591814	1.60632	1.84041	0.616746	0.783591	84.2309	2	5.12269e-19	7.42639e-19
PEX13	ENSBTAG00000005257	availability of building blocks	Milk_cell	156	2.28324	0.560066	0.0448412	2.19466	2.37182	0.504054	0.630194	84.2309	2	5.12269e-19	7.42639e-19
UCP3	ENSBTAG00000005259	other	Adipose	65	0.0526893	0.123563	0.0153261	0.0220719	0.0833067	0.105373	0.149404	11.6899	2	0.00289446	0.00300484
UCP3	ENSBTAG00000005259	other	Mammary	136	0.0226229	0.0674289	0.00578198	0.011188	0.0340579	0.0602556	0.0765562	11.6899	2	0.00289446	0.00300484
UCP3	ENSBTAG00000005259	other	Milk_cell	156	0.0196944	0.0719479	0.00576044	0.00831534	0.0310735	0.0647524	0.0809567	11.6899	2	0.00289446	0.00300484
SPP1	ENSBTAG00000005260	other	Adipose	65	3.52328	1.65223	0.204934	3.11388	3.93268	1.40899	1.99776	277.048	2	6.91386e-61	3.17606e-59
SPP1	ENSBTAG00000005260	other	Mammary	136	7.04697	1.40663	0.120618	6.80843	7.28552	1.25699	1.59704	277.048	2	6.91386e-61	3.17606e-59
SPP1	ENSBTAG00000005260	other	Milk_cell	156	10.025	1.06421	0.0852047	9.85669	10.1933	0.957775	1.19746	277.048	2	6.91386e-61	3.17606e-59
PLA2G4D	ENSBTAG00000005268	other	Adipose	65	0.0948339	0.0978264	0.0121339	0.0705937	0.119074	0.0834248	0.118285	103.105	2	4.0834e-23	7.06188e-23
PLA2G4D	ENSBTAG00000005268	other	Mammary	136	0.0139975	0.0481984	0.00413298	0.00582369	0.0221712	0.0430709	0.0547227	103.105	2	4.0834e-23	7.06188e-23
PLA2G4D	ENSBTAG00000005268	other	Milk_cell	156	0.22086	0.242305	0.0193999	0.182538	0.259182	0.218072	0.272645	103.105	2	4.0834e-23	7.06188e-23
CYP7A1	ENSBTAG00000005287	other	Adipose	65	0.0141012	0.0182402	0.00226241	0.00958155	0.0186209	0.0155549	0.0220547	37.4426	2	7.40347e-09	8.38452e-09
CYP7A1	ENSBTAG00000005287	other	Mammary	136	0.0288524	0.0661609	0.00567325	0.0176325	0.0400723	0.0591225	0.0751166	37.4426	2	7.40347e-09	8.38452e-09
CYP7A1	ENSBTAG00000005287	other	Milk_cell	156	0.012552	0.0523764	0.00419347	0.00426827	0.0208357	0.0471383	0.0589346	37.4426	2	7.40347e-09	8.38452e-09
EDNRB	ENSBTAG00000005299	other	Adipose	65	3.4607	0.603925	0.0749077	3.31106	3.61035	0.515017	0.730223	148.355	2	6.09773e-33	1.81451e-32
EDNRB	ENSBTAG00000005299	other	Mammary	136	2.31324	0.945334	0.0810617	2.15292	2.47355	0.844767	1.0733	148.355	2	6.09773e-33	1.81451e-32
EDNRB	ENSBTAG00000005299	other	Milk_cell	156	4.1495	1.06141	0.0849811	3.98163	4.31737	0.955262	1.19432	148.355	2	6.09773e-33	1.81451e-32
DPAGT1	ENSBTAG00000005371	other	Adipose	65	2.93962	0.220006	0.0272883	2.8851	2.99413	0.187617	0.266015	10.5022	2	0.00524177	0.00541871
DPAGT1	ENSBTAG00000005371	other	Mammary	136	2.99681	0.557433	0.0477995	2.90228	3.09135	0.498132	0.632888	10.5022	2	0.00524177	0.00541871
DPAGT1	ENSBTAG00000005371	other	Milk_cell	156	2.70721	0.608406	0.0487115	2.61098	2.80343	0.547559	0.684586	10.5022	2	0.00524177	0.00541871
LIPC	ENSBTAG00000005479	other	Adipose	65	0.134741	0.0741268	0.0091943	0.116373	0.153109	0.0632141	0.0896288	74.1629	2	7.86553e-17	1.05882e-16
LIPC	ENSBTAG00000005479	other	Mammary	136	0.115878	0.155114	0.0133009	0.0895724	0.142183	0.138612	0.176111	74.1629	2	7.86553e-17	1.05882e-16
LIPC	ENSBTAG00000005479	other	Milk_cell	156	0.0555281	0.112002	0.00896734	0.0378142	0.0732421	0.100801	0.126026	74.1629	2	7.86553e-17	1.05882e-16
SQLE	ENSBTAG00000005498	other	Adipose	65	3.11401	0.587097	0.0728205	2.96853	3.25948	0.500667	0.709876	136.781	2	1.98765e-30	4.93555e-30
SQLE	ENSBTAG00000005498	other	Mammary	136	4.04078	0.566934	0.0486142	3.94464	4.13693	0.506622	0.643676	136.781	2	1.98765e-30	4.93555e-30
SQLE	ENSBTAG00000005498	other	Milk_cell	156	4.45566	0.571526	0.0457587	4.36527	4.54605	0.514368	0.643089	136.781	2	1.98765e-30	4.93555e-30
PRMT2	ENSBTAG00000005503	other	Adipose	65	3.70644	0.292222	0.0362456	3.63403	3.77885	0.249202	0.353333	153.157	2	5.52505e-34	1.82104e-33
PRMT2	ENSBTAG00000005503	other	Mammary	136	2.56499	0.824657	0.0707137	2.42514	2.70484	0.736928	0.936284	153.157	2	5.52505e-34	1.82104e-33
PRMT2	ENSBTAG00000005503	other	Milk_cell	156	1.90165	0.662224	0.0530204	1.79691	2.00639	0.595995	0.745143	153.157	2	5.52505e-34	1.82104e-33
CLN6	ENSBTAG00000005565	other	Adipose	65	3.60027	0.181377	0.0224971	3.55533	3.64522	0.154675	0.219308	150.056	2	2.60409e-33	8.04205e-33
CLN6	ENSBTAG00000005565	other	Mammary	136	2.60632	0.714483	0.0612664	2.48515	2.72748	0.638474	0.811197	150.056	2	2.60409e-33	8.04205e-33
CLN6	ENSBTAG00000005565	other	Milk_cell	156	2.15814	0.534208	0.0427709	2.07365	2.24263	0.480782	0.601098	150.056	2	2.60409e-33	8.04205e-33
SOAT2	ENSBTAG00000005623	other	Adipose	65	0.245024	0.132931	0.0164881	0.212085	0.277962	0.113361	0.160731	194.997	2	4.53821e-43	2.92595e-42
SOAT2	ENSBTAG00000005623	other	Mammary	136	0.0643846	0.140498	0.0120476	0.0405582	0.0882111	0.125551	0.159516	194.997	2	4.53821e-43	2.92595e-42
SOAT2	ENSBTAG00000005623	other	Milk_cell	156	0.00353713	0.02916	0.00233467	-0.00107474	0.00814899	0.0262437	0.0328112	194.997	2	4.53821e-43	2.92595e-42
ALG3	ENSBTAG00000005652	other	Adipose	65	2.74675	0.351778	0.0436326	2.65958	2.83391	0.29999	0.425344	28.9722	2	5.11407e-07	5.61021e-07
ALG3	ENSBTAG00000005652	other	Mammary	136	2.38727	0.572682	0.0491071	2.29015	2.48439	0.511759	0.650202	28.9722	2	5.11407e-07	5.61021e-07
ALG3	ENSBTAG00000005652	other	Milk_cell	156	2.3169	0.633945	0.0507562	2.21664	2.41716	0.570544	0.713323	28.9722	2	5.11407e-07	5.61021e-07
CRK	ENSBTAG00000005665	other	Adipose	65	4.50466	0.315681	0.0391554	4.42643	4.58288	0.269207	0.381698	161.451	2	8.73846e-36	3.36271e-35
CRK	ENSBTAG00000005665	other	Mammary	136	3.42214	0.556768	0.0477425	3.32772	3.51656	0.497538	0.632134	161.451	2	8.73846e-36	3.36271e-35
CRK	ENSBTAG00000005665	other	Milk_cell	156	3.04851	0.428565	0.0343127	2.98073	3.11629	0.385705	0.482227	161.451	2	8.73846e-36	3.36271e-35
HSD11B2	ENSBTAG00000005685	other	Adipose	65	1.12839	0.385043	0.0477587	1.03298	1.2238	0.328358	0.465566	61.8614	2	3.68942e-14	4.60395e-14
HSD11B2	ENSBTAG00000005685	other	Mammary	136	0.701252	0.632204	0.0542111	0.594039	0.808465	0.564949	0.717781	61.8614	2	3.68942e-14	4.60395e-14
HSD11B2	ENSBTAG00000005685	other	Milk_cell	156	0.520956	0.482361	0.0386198	0.444667	0.597245	0.43412	0.542759	61.8614	2	3.68942e-14	4.60395e-14
ABHD3	ENSBTAG00000005709	other	Adipose	65	2.67916	0.295521	0.0366549	2.60594	2.75239	0.252016	0.357323	118.988	2	1.45227e-26	2.87713e-26
ABHD3	ENSBTAG00000005709	other	Mammary	136	2.17386	0.531836	0.0456046	2.08366	2.26405	0.475258	0.603826	118.988	2	1.45227e-26	2.87713e-26
ABHD3	ENSBTAG00000005709	other	Milk_cell	156	3.03156	0.736379	0.0589575	2.91509	3.14802	0.662733	0.828583	118.988	2	1.45227e-26	2.87713e-26
CRABP2	ENSBTAG00000005716	other	Adipose	65	3.34053	0.711806	0.0882886	3.16415	3.51691	0.607016	0.860664	86.4194	2	1.71505e-19	2.55174e-19
CRABP2	ENSBTAG00000005716	other	Mammary	136	1.83015	1.55495	0.133335	1.56645	2.09385	1.38953	1.76543	86.4194	2	1.71505e-19	2.55174e-19
CRABP2	ENSBTAG00000005716	other	Milk_cell	156	1.85588	0.792175	0.0634248	1.73059	1.98117	0.712949	0.891365	86.4194	2	1.71505e-19	2.55174e-19
GPAT4	ENSBTAG00000005730	TAG synthesis	Adipose	65	4.24262	0.214097	0.0265555	4.18957	4.29567	0.182578	0.258871	98.4565	2	4.17295e-22	6.86157e-22
GPAT4	ENSBTAG00000005730	TAG synthesis	Mammary	136	4.85638	0.427174	0.0366298	4.78394	4.92882	0.38173	0.484997	98.4565	2	4.17295e-22	6.86157e-22
GPAT4	ENSBTAG00000005730	TAG synthesis	Milk_cell	156	4.39687	0.873875	0.069966	4.25866	4.53508	0.786479	0.983295	98.4565	2	4.17295e-22	6.86157e-22
GATA6	ENSBTAG00000005734	other	Adipose	65	1.35698	0.36793	0.0456362	1.26581	1.44815	0.313765	0.444875	155.744	2	1.51609e-34	5.30632e-34
GATA6	ENSBTAG00000005734	other	Mammary	136	0.569929	0.558818	0.0479183	0.475161	0.664696	0.49937	0.634461	155.744	2	1.51609e-34	5.30632e-34
GATA6	ENSBTAG00000005734	other	Milk_cell	156	0.205783	0.227238	0.0181936	0.169843	0.241722	0.204512	0.255691	155.744	2	1.51609e-34	5.30632e-34
ATP8B1	ENSBTAG00000005738	other	Adipose	65	2.22795	0.446927	0.0554345	2.11721	2.33869	0.381132	0.540392	41.1106	2	1.18289e-09	1.36061e-09
ATP8B1	ENSBTAG00000005738	other	Mammary	136	1.6211	0.720652	0.0617954	1.49889	1.74332	0.643987	0.818201	41.1106	2	1.18289e-09	1.36061e-09
ATP8B1	ENSBTAG00000005738	other	Milk_cell	156	1.76057	0.725778	0.0581087	1.64578	1.87536	0.653193	0.816655	41.1106	2	1.18289e-09	1.36061e-09
COQ2	ENSBTAG00000005744	other	Adipose	65	3.47883	0.18285	0.0226798	3.43352	3.52413	0.155932	0.221089	92.8099	2	7.02411e-21	1.09612e-20
COQ2	ENSBTAG00000005744	other	Mammary	136	3.59762	0.401498	0.0344281	3.52953	3.66571	0.358785	0.455845	92.8099	2	7.02411e-21	1.09612e-20
COQ2	ENSBTAG00000005744	other	Milk_cell	156	3.04314	0.53889	0.0431457	2.95791	3.12837	0.484995	0.606366	92.8099	2	7.02411e-21	1.09612e-20
NPHP3	ENSBTAG00000005769	other	Adipose	65	1.78653	0.371993	0.0461401	1.69435	1.8787	0.31723	0.449788	108.117	2	3.33265e-24	6.01843e-24
NPHP3	ENSBTAG00000005769	other	Mammary	136	1.05522	0.50391	0.0432099	0.969765	1.14068	0.450302	0.57212	108.117	2	3.33265e-24	6.01843e-24
NPHP3	ENSBTAG00000005769	other	Milk_cell	156	0.888524	0.470296	0.0376538	0.814144	0.962905	0.423262	0.529183	108.117	2	3.33265e-24	6.01843e-24
FIG4	ENSBTAG00000005827	other	Adipose	65	2.77145	0.208531	0.025865	2.71978	2.82312	0.177831	0.25214	84.6251	2	4.20622e-19	6.13407e-19
FIG4	ENSBTAG00000005827	other	Mammary	136	1.87426	0.75991	0.0651617	1.74539	2.00313	0.679069	0.862773	84.6251	2	4.20622e-19	6.13407e-19
FIG4	ENSBTAG00000005827	other	Milk_cell	156	2.24291	0.499559	0.0399967	2.1639	2.32192	0.449598	0.56211	84.6251	2	4.20622e-19	6.13407e-19
TMEM68	ENSBTAG00000005893	other	Adipose	65	3.0705	0.288236	0.0357513	2.99908	3.14192	0.245803	0.348514	61.4179	2	4.60553e-14	5.72769e-14
TMEM68	ENSBTAG00000005893	other	Mammary	136	2.75547	0.508851	0.0436336	2.66918	2.84177	0.454718	0.57773	61.4179	2	4.60553e-14	5.72769e-14
TMEM68	ENSBTAG00000005893	other	Milk_cell	156	2.56506	0.420625	0.0336769	2.49853	2.63158	0.378558	0.473292	61.4179	2	4.60553e-14	5.72769e-14
LRP5	ENSBTAG00000005903	other	Adipose	65	3.79291	0.223234	0.0276888	3.7376	3.84822	0.19037	0.269918	259.352	2	4.81265e-57	1.14107e-55
LRP5	ENSBTAG00000005903	other	Mammary	136	2.673	0.689642	0.0591363	2.55605	2.78995	0.616276	0.782993	259.352	2	4.81265e-57	1.14107e-55
LRP5	ENSBTAG00000005903	other	Milk_cell	156	1.31409	0.604734	0.0484174	1.21844	1.40973	0.544254	0.680454	259.352	2	4.81265e-57	1.14107e-55
LEPR	ENSBTAG00000005910	other	Adipose	65	0.285468	0.303914	0.0376959	0.210161	0.360774	0.259173	0.367471	202.863	2	8.89066e-45	6.2833e-44
LEPR	ENSBTAG00000005910	other	Mammary	136	0.109776	0.304827	0.0261387	0.0580819	0.16147	0.272398	0.346089	202.863	2	8.89066e-45	6.2833e-44
LEPR	ENSBTAG00000005910	other	Milk_cell	156	0.00218196	0.014569	0.00116645	-0.00012224	0.00448616	0.013112	0.0163932	202.863	2	8.89066e-45	6.2833e-44
PIGG	ENSBTAG00000005964	other	Adipose	65	1.74864	0.398087	0.0493766	1.65	1.84728	0.339482	0.481338	83.6919	2	6.70698e-19	9.704e-19
PIGG	ENSBTAG00000005964	other	Mammary	136	1.25424	0.583987	0.0500765	1.15521	1.35328	0.521861	0.663037	83.6919	2	6.70698e-19	9.704e-19
PIGG	ENSBTAG00000005964	other	Milk_cell	156	0.961203	0.564413	0.0451892	0.871937	1.05047	0.507966	0.635084	83.6919	2	6.70698e-19	9.704e-19
HSD17B7	ENSBTAG00000005976	other	Adipose	65	3.32318	0.296821	0.0368161	3.24963	3.39673	0.253124	0.358895	31.5734	2	1.39289e-07	1.54883e-07
HSD17B7	ENSBTAG00000005976	other	Mammary	136	3.62963	0.413389	0.0354478	3.55953	3.69974	0.369412	0.469346	31.5734	2	1.39289e-07	1.54883e-07
HSD17B7	ENSBTAG00000005976	other	Milk_cell	156	3.34831	0.509032	0.0407552	3.2678	3.42881	0.458124	0.57277	31.5734	2	1.39289e-07	1.54883e-07
PLCD3	ENSBTAG00000006052	other	Adipose	65	2.68145	0.499618	0.06197	2.55765	2.80525	0.426066	0.604102	178.324	2	1.89412e-39	9.15909e-39
PLCD3	ENSBTAG00000006052	other	Mammary	136	1.84672	0.966746	0.0828978	1.68277	2.01066	0.863901	1.09761	178.324	2	1.89412e-39	9.15909e-39
PLCD3	ENSBTAG00000006052	other	Milk_cell	156	0.758699	0.482688	0.038646	0.682358	0.83504	0.434415	0.543127	178.324	2	1.89412e-39	9.15909e-39
CDS2	ENSBTAG00000006066	other	Adipose	65	4.64153	0.301765	0.0374293	4.56676	4.71631	0.25734	0.364873	135.141	2	4.51395e-30	1.08423e-29
CDS2	ENSBTAG00000006066	other	Mammary	136	3.13495	0.796746	0.0683204	2.99984	3.27007	0.711986	0.904595	135.141	2	4.51395e-30	1.08423e-29
CDS2	ENSBTAG00000006066	other	Milk_cell	156	4.03009	0.939773	0.0752421	3.88146	4.17872	0.845787	1.05745	135.141	2	4.51395e-30	1.08423e-29
PIP5K1A	ENSBTAG00000006099	other	Adipose	65	3.73595	0.243698	0.030227	3.67556	3.79633	0.207821	0.294662	70.9223	2	3.97576e-16	5.25573e-16
PIP5K1A	ENSBTAG00000006099	other	Mammary	136	2.79704	0.824525	0.0707024	2.65721	2.93687	0.73681	0.936134	70.9223	2	3.97576e-16	5.25573e-16
PIP5K1A	ENSBTAG00000006099	other	Milk_cell	156	3.01792	0.701139	0.0561361	2.90703	3.12881	0.631018	0.788931	70.9223	2	3.97576e-16	5.25573e-16
SERPINA12	ENSBTAG00000006191	other	Adipose	65	0.0382828	0.0794129	0.00984995	0.0186053	0.0579604	0.067722	0.0960203	72.2254	2	2.07226e-16	2.75926e-16
SERPINA12	ENSBTAG00000006191	other	Mammary	136	0.0397635	0.141669	0.012148	0.0157385	0.0637886	0.126598	0.160846	72.2254	2	2.07226e-16	2.75926e-16
SERPINA12	ENSBTAG00000006191	other	Milk_cell	156	0.000179295	0.00223939	0.000179295	-0.000174882	0.000533471	0.00201543	0.00251979	72.2254	2	2.07226e-16	2.75926e-16
SLC25A17	ENSBTAG00000006200	other	Adipose	65	4.19492	0.294194	0.0364903	4.12202	4.26782	0.250884	0.355718	130.43	2	4.7591e-29	1.06971e-28
SLC25A17	ENSBTAG00000006200	other	Mammary	136	3.29919	0.519586	0.0445541	3.21108	3.38731	0.464311	0.589918	130.43	2	4.7591e-29	1.06971e-28
SLC25A17	ENSBTAG00000006200	other	Milk_cell	156	3.33355	0.365173	0.0292373	3.2758	3.39131	0.328652	0.410898	130.43	2	4.7591e-29	1.06971e-28
ACSBG1	ENSBTAG00000006231	acyl-CoA synthase	Adipose	65	2.2963	0.495767	0.0614923	2.17346	2.41915	0.422782	0.599446	279.453	2	2.07766e-61	1.17468e-59
ACSBG1	ENSBTAG00000006231	acyl-CoA synthase	Mammary	136	0.633003	0.587055	0.0503396	0.533447	0.73256	0.524603	0.66652	279.453	2	2.07766e-61	1.17468e-59
ACSBG1	ENSBTAG00000006231	acyl-CoA synthase	Milk_cell	156	0.0426416	0.0980352	0.0078491	0.0271366	0.0581466	0.0882307	0.11031	279.453	2	2.07766e-61	1.17468e-59
UMOD	ENSBTAG00000006264	other	Adipose	65	0.0172577	0.0373231	0.00462936	0.00800948	0.0265059	0.0318285	0.0451284	96.0967	2	1.35789e-21	2.18391e-21
UMOD	ENSBTAG00000006264	other	Mammary	136	0.0674503	0.0929062	0.00796664	0.0516947	0.0832058	0.0830226	0.105482	96.0967	2	1.35789e-21	2.18391e-21
UMOD	ENSBTAG00000006264	other	Milk_cell	156	0.0157171	0.0860956	0.00689316	0.0021004	0.0293337	0.0774852	0.0968759	96.0967	2	1.35789e-21	2.18391e-21
HSD17B11	ENSBTAG00000006307	other	Adipose	65	3.24838	0.489912	0.0607661	3.12699	3.36977	0.417789	0.592367	33.6131	2	5.02359e-08	5.61146e-08
HSD17B11	ENSBTAG00000006307	other	Mammary	136	2.40779	1.2462	0.106861	2.19645	2.61913	1.11363	1.41489	33.6131	2	5.02359e-08	5.61146e-08
HSD17B11	ENSBTAG00000006307	other	Milk_cell	156	2.78137	0.813568	0.0651375	2.6527	2.91004	0.732203	0.915437	33.6131	2	5.02359e-08	5.61146e-08
ALDH1L2	ENSBTAG00000006326	other	Adipose	65	3.29697	0.464094	0.0575638	3.18197	3.41197	0.395772	0.561149	209.66	2	2.97149e-46	2.63138e-45
ALDH1L2	ENSBTAG00000006326	other	Mammary	136	1.56183	0.767852	0.0658427	1.43161	1.69205	0.686165	0.87179	209.66	2	2.97149e-46	2.63138e-45
ALDH1L2	ENSBTAG00000006326	other	Milk_cell	156	0.757735	0.392791	0.0314484	0.695612	0.819858	0.353508	0.441973	209.66	2	2.97149e-46	2.63138e-45
TTC7B	ENSBTAG00000006392	other	Adipose	65	2.6996	0.277822	0.0344596	2.63076	2.76844	0.236922	0.335922	209.428	2	3.3359e-46	2.88457e-45
TTC7B	ENSBTAG00000006392	other	Mammary	136	1.49559	0.380778	0.0326515	1.43102	1.56017	0.34027	0.432321	209.428	2	3.3359e-46	2.88457e-45
TTC7B	ENSBTAG00000006392	other	Milk_cell	156	0.906727	0.528516	0.0423151	0.823139	0.990316	0.475659	0.594693	209.428	2	3.3359e-46	2.88457e-45
FECH	ENSBTAG00000006393	other	Adipose	65	4.14447	0.23722	0.0294235	4.08569	4.20325	0.202297	0.286829	143.441	2	7.11546e-32	1.94419e-31
FECH	ENSBTAG00000006393	other	Mammary	136	2.75686	0.816021	0.0699733	2.61848	2.89525	0.729211	0.92648	143.441	2	7.11546e-32	1.94419e-31
FECH	ENSBTAG00000006393	other	Milk_cell	156	2.55905	0.732056	0.0586114	2.44327	2.67483	0.658843	0.823719	143.441	2	7.11546e-32	1.94419e-31
ACSM3	ENSBTAG00000006447	acyl-CoA synthase	Adipose	65	1.14801	0.503269	0.0624229	1.02331	1.27272	0.42918	0.608517	66.7015	2	3.28066e-15	4.23033e-15
ACSM3	ENSBTAG00000006447	acyl-CoA synthase	Mammary	136	1.26378	1.16953	0.100287	1.06545	1.46212	1.04512	1.32784	66.7015	2	3.28066e-15	4.23033e-15
ACSM3	ENSBTAG00000006447	acyl-CoA synthase	Milk_cell	156	0.6079	0.519483	0.0415919	0.52574	0.69006	0.46753	0.584529	66.7015	2	3.28066e-15	4.23033e-15
PI4K2B	ENSBTAG00000006492	other	Adipose	65	2.44916	0.277301	0.0343949	2.38045	2.51787	0.236477	0.335292	15.0299	2	0.000544885	0.000571313
PI4K2B	ENSBTAG00000006492	other	Mammary	136	2.19839	0.532133	0.04563	2.10815	2.28863	0.475523	0.604163	15.0299	2	0.000544885	0.000571313
PI4K2B	ENSBTAG00000006492	other	Milk_cell	156	2.3423	0.554023	0.0443574	2.25467	2.42992	0.498615	0.623394	15.0299	2	0.000544885	0.000571313
PIP4K2B	ENSBTAG00000006499	other	Adipose	65	3.79746	0.443462	0.0550048	3.68757	3.90734	0.378177	0.536203	82.1085	2	1.48034e-18	2.10863e-18
PIP4K2B	ENSBTAG00000006499	other	Mammary	136	2.96737	0.625443	0.0536313	2.8613	3.07343	0.558907	0.710105	82.1085	2	1.48034e-18	2.10863e-18
PIP4K2B	ENSBTAG00000006499	other	Milk_cell	156	2.97136	0.813385	0.0651229	2.84271	3.1	0.732038	0.915231	82.1085	2	1.48034e-18	2.10863e-18
PDSS1	ENSBTAG00000006529	other	Adipose	65	1.93883	0.292094	0.0362299	1.86646	2.01121	0.249093	0.35318	96.6672	2	1.0209e-21	1.65277e-21
PDSS1	ENSBTAG00000006529	other	Mammary	136	1.1885	0.683023	0.0585687	1.07267	1.30434	0.610361	0.775478	96.6672	2	1.0209e-21	1.65277e-21
PDSS1	ENSBTAG00000006529	other	Milk_cell	156	0.965139	0.482772	0.0386527	0.888785	1.04149	0.43449	0.543222	96.6672	2	1.0209e-21	1.65277e-21
CFTR	ENSBTAG00000006589	other	Adipose	65	0.0774074	0.126503	0.0156907	0.0460615	0.108753	0.107879	0.152958	3.1911	2	0.202801	0.203633
CFTR	ENSBTAG00000006589	other	Mammary	136	0.244668	0.427497	0.0366575	0.172171	0.317166	0.382018	0.485363	3.1911	2	0.202801	0.203633
CFTR	ENSBTAG00000006589	other	Milk_cell	156	0.144466	0.177306	0.0141958	0.116424	0.172508	0.159573	0.199507	3.1911	2	0.202801	0.203633
GGT5	ENSBTAG00000006608	other	Adipose	65	1.94761	0.778738	0.0965905	1.75464	2.14057	0.664094	0.941593	168.44	2	2.65297e-37	1.14031e-36
GGT5	ENSBTAG00000006608	other	Mammary	136	3.85976	0.7063	0.0605647	3.73998	3.97954	0.631161	0.801906	168.44	2	2.65297e-37	1.14031e-36
GGT5	ENSBTAG00000006608	other	Milk_cell	156	2.23535	1.13369	0.0907679	2.05605	2.41466	1.02031	1.27564	168.44	2	2.65297e-37	1.14031e-36
ERRFI1	ENSBTAG00000006609	other	Adipose	65	2.76089	0.51006	0.0632652	2.63451	2.88728	0.434971	0.616728	44.828	2	1.8438e-10	2.13416e-10
ERRFI1	ENSBTAG00000006609	other	Mammary	136	2.34056	0.977716	0.0838384	2.17475	2.50636	0.873704	1.11006	44.828	2	1.8438e-10	2.13416e-10
ERRFI1	ENSBTAG00000006609	other	Milk_cell	156	1.91624	0.795016	0.0636523	1.7905	2.04197	0.715507	0.894563	44.828	2	1.8438e-10	2.13416e-10
ACSL5	ENSBTAG00000006707	acyl-CoA synthase	Adipose	65	3.71698	0.257139	0.0318942	3.65326	3.7807	0.219284	0.310914	102.558	2	5.36814e-23	9.19717e-23
ACSL5	ENSBTAG00000006707	acyl-CoA synthase	Mammary	136	2.5165	1.18152	0.101314	2.31613	2.71686	1.05582	1.34145	102.558	2	5.36814e-23	9.19717e-23
ACSL5	ENSBTAG00000006707	acyl-CoA synthase	Milk_cell	156	3.90681	0.920318	0.0736844	3.76125	4.05236	0.828277	1.03555	102.558	2	5.36814e-23	9.19717e-23
PTGS1	ENSBTAG00000006716	other	Adipose	65	2.84391	0.50102	0.0621439	2.71976	2.96805	0.427261	0.605797	261.257	2	1.85718e-57	4.87511e-56
PTGS1	ENSBTAG00000006716	other	Mammary	136	1.18336	0.863021	0.0740035	1.03701	1.32972	0.771211	0.979842	261.257	2	1.85718e-57	4.87511e-56
PTGS1	ENSBTAG00000006716	other	Milk_cell	156	0.227547	0.224733	0.017993	0.192004	0.26309	0.202258	0.252873	261.257	2	1.85718e-57	4.87511e-56
HSD3B1	ENSBTAG00000006769	other	Adipose	65	0.511199	0.603564	0.0748629	0.361643	0.660755	0.514709	0.729786	154.483	2	2.8472e-34	9.55567e-34
HSD3B1	ENSBTAG00000006769	other	Mammary	136	0.0609187	0.118403	0.010153	0.0408393	0.0809982	0.105807	0.13443	154.483	2	2.8472e-34	9.55567e-34
HSD3B1	ENSBTAG00000006769	other	Milk_cell	156	0.0400145	0.100979	0.0080848	0.0240439	0.0559851	0.0908802	0.113623	154.483	2	2.8472e-34	9.55567e-34
PLA2G4B	ENSBTAG00000006784	other	Adipose	65	3.12739	0.356628	0.0442342	3.03902	3.21576	0.304126	0.431208	261.198	2	1.91281e-57	4.68638e-56
PLA2G4B	ENSBTAG00000006784	other	Mammary	136	1.84568	0.830864	0.071246	1.70477	1.98658	0.742475	0.943332	261.198	2	1.91281e-57	4.68638e-56
PLA2G4B	ENSBTAG00000006784	other	Milk_cell	156	0.497448	0.407622	0.0326359	0.43298	0.561917	0.366856	0.458662	261.198	2	1.91281e-57	4.68638e-56
PECR	ENSBTAG00000006821	other	Adipose	65	2.88993	0.228989	0.0284026	2.83319	2.94667	0.195278	0.276877	59.0942	2	1.4718e-13	1.80899e-13
PECR	ENSBTAG00000006821	other	Mammary	136	2.21597	0.74767	0.0641122	2.08918	2.34277	0.668131	0.848876	59.0942	2	1.4718e-13	1.80899e-13
PECR	ENSBTAG00000006821	other	Milk_cell	156	2.45861	0.458414	0.0367025	2.3861	2.53111	0.412568	0.515814	59.0942	2	1.4718e-13	1.80899e-13
PIK3CB	ENSBTAG00000006909	other	Adipose	65	2.10623	0.431377	0.0535057	1.99934	2.21312	0.367871	0.52159	124.934	2	7.42816e-28	1.5734e-27
PIK3CB	ENSBTAG00000006909	other	Mammary	136	1.29987	0.485219	0.0416072	1.21759	1.38216	0.4336	0.550899	124.934	2	7.42816e-28	1.5734e-27
PIK3CB	ENSBTAG00000006909	other	Milk_cell	156	2.05954	0.579866	0.0464264	1.96783	2.15125	0.521873	0.652473	124.934	2	7.42816e-28	1.5734e-27
CYP11A1	ENSBTAG00000006934	other	Adipose	65	0.241315	0.740293	0.091822	0.0578795	0.424751	0.631309	0.895108	133.034	2	1.29426e-29	2.99145e-29
CYP11A1	ENSBTAG00000006934	other	Mammary	136	2.31629	1.85855	0.159369	2.00111	2.63147	1.66083	2.11012	133.034	2	1.29426e-29	2.99145e-29
CYP11A1	ENSBTAG00000006934	other	Milk_cell	156	1.17064	0.752993	0.0602877	1.05155	1.28974	0.677686	0.847277	133.034	2	1.29426e-29	2.99145e-29
PLP1	ENSBTAG00000006977	other	Adipose	65	1.23393	0.722132	0.0895695	1.055	1.41287	0.615822	0.87315	197.294	2	1.43919e-43	9.61643e-43
PLP1	ENSBTAG00000006977	other	Mammary	136	0.484666	1.04443	0.0895594	0.307545	0.661786	0.933323	1.18581	197.294	2	1.43919e-43	9.61643e-43
PLP1	ENSBTAG00000006977	other	Milk_cell	156	0.00371856	0.0305781	0.0024482	-0.00111759	0.00855472	0.0275199	0.0344068	197.294	2	1.43919e-43	9.61643e-43
HSD17B4	ENSBTAG00000006978	other	Adipose	65	4.49672	0.329641	0.040887	4.41503	4.5784	0.281113	0.398578	139.095	2	6.24876e-31	1.60589e-30
HSD17B4	ENSBTAG00000006978	other	Mammary	136	2.85879	1.02991	0.0883139	2.68414	3.03345	0.920343	1.16932	139.095	2	6.24876e-31	1.60589e-30
HSD17B4	ENSBTAG00000006978	other	Milk_cell	156	3.66841	0.608969	0.0487566	3.5721	3.76472	0.548066	0.68522	139.095	2	6.24876e-31	1.60589e-30
CERS3	ENSBTAG00000006987	other	Adipose	65	0.201819	0.350499	0.0434741	0.114969	0.288668	0.2989	0.423798	84.6999	2	4.05182e-19	5.92065e-19
CERS3	ENSBTAG00000006987	other	Mammary	136	0.0726886	0.102023	0.00874841	0.055387	0.0899903	0.0911696	0.115833	84.6999	2	4.05182e-19	5.92065e-19
CERS3	ENSBTAG00000006987	other	Milk_cell	156	0.0468014	0.0989569	0.00792289	0.0311506	0.0624522	0.0890602	0.111348	84.6999	2	4.05182e-19	5.92065e-19
OXSM	ENSBTAG00000007031	availability of building blocks	Adipose	65	2.467	0.199151	0.0247016	2.41766	2.51635	0.169833	0.240799	133.968	2	8.1122e-30	1.90494e-29
OXSM	ENSBTAG00000007031	availability of building blocks	Mammary	136	1.6616	0.580342	0.0497639	1.56318	1.76001	0.518603	0.658898	133.968	2	8.1122e-30	1.90494e-29
OXSM	ENSBTAG00000007031	availability of building blocks	Milk_cell	156	1.38648	0.555486	0.0444745	1.29863	1.47434	0.499932	0.62504	133.968	2	8.1122e-30	1.90494e-29
ESR1	ENSBTAG00000007159	other	Adipose	65	3.36167	0.935572	0.116043	3.12984	3.59349	0.79784	1.13123	89.3263	2	4.00897e-20	6.06296e-20
ESR1	ENSBTAG00000007159	other	Mammary	136	1.87175	1.25288	0.107434	1.65928	2.08423	1.11959	1.42247	89.3263	2	4.00897e-20	6.06296e-20
ESR1	ENSBTAG00000007159	other	Milk_cell	156	1.70671	0.897225	0.0718355	1.56481	1.84862	0.807494	1.00957	89.3263	2	4.00897e-20	6.06296e-20
P2RX1	ENSBTAG00000007169	other	Adipose	65	1.28898	0.643917	0.079868	1.12942	1.44853	0.549121	0.778577	137.98	2	1.09156e-30	2.7476e-30
P2RX1	ENSBTAG00000007169	other	Mammary	136	0.331323	0.526492	0.0451464	0.242037	0.420608	0.470483	0.59776	137.98	2	1.09156e-30	2.7476e-30
P2RX1	ENSBTAG00000007169	other	Milk_cell	156	0.219835	0.310467	0.0248573	0.170732	0.268938	0.279417	0.349342	137.98	2	1.09156e-30	2.7476e-30
PDGFRA	ENSBTAG00000007173	other	Adipose	65	4.1442	0.421263	0.0522513	4.03981	4.24858	0.359246	0.509361	295.531	2	6.70108e-65	8.20882e-63
PDGFRA	ENSBTAG00000007173	other	Mammary	136	2.27545	1.17158	0.100462	2.07676	2.47413	1.04695	1.33017	295.531	2	6.70108e-65	8.20882e-63
PDGFRA	ENSBTAG00000007173	other	Milk_cell	156	0.0413765	0.0833382	0.0066724	0.0281959	0.0545571	0.0750036	0.0937732	295.531	2	6.70108e-65	8.20882e-63
NUDT7	ENSBTAG00000007184	other	Adipose	65	2.8608	0.268658	0.0333229	2.79423	2.92737	0.229107	0.324842	108.158	2	3.26383e-24	5.90866e-24
NUDT7	ENSBTAG00000007184	other	Mammary	136	1.75564	0.724466	0.0621225	1.63278	1.87849	0.647396	0.822532	108.158	2	3.26383e-24	5.90866e-24
NUDT7	ENSBTAG00000007184	other	Milk_cell	156	2.01166	0.70477	0.0564268	1.9002	2.12313	0.634286	0.793016	108.158	2	3.26383e-24	5.90866e-24
ST8SIA3	ENSBTAG00000007347	other	Adipose	65	0.00294602	0.016896	0.00209569	-0.00124061	0.00713265	0.0144086	0.0204294	6.0272	2	0.049115	0.0496554
ST8SIA3	ENSBTAG00000007347	other	Mammary	136	0.0355085	0.226287	0.0194039	-0.00286647	0.0738835	0.202214	0.256917	6.0272	2	0.049115	0.0496554
ST8SIA3	ENSBTAG00000007347	other	Milk_cell	156	0.00117003	0.0125332	0.00100346	-0.000812182	0.00315225	0.0112797	0.0141025	6.0272	2	0.049115	0.0496554
TMEM43	ENSBTAG00000007360	other	Adipose	65	4.78306	0.288441	0.0357767	4.71159	4.85453	0.245977	0.348762	182.305	2	2.58807e-40	1.3491e-39
TMEM43	ENSBTAG00000007360	other	Mammary	136	4.22669	0.659721	0.0565706	4.11481	4.33857	0.589538	0.749023	182.305	2	2.58807e-40	1.3491e-39
TMEM43	ENSBTAG00000007360	other	Milk_cell	156	3.10941	0.827015	0.0662142	2.97861	3.24021	0.744305	0.930568	182.305	2	2.58807e-40	1.3491e-39
SPNS2	ENSBTAG00000007429	other	Adipose	65	3.28019	0.352629	0.0437382	3.19281	3.36756	0.300716	0.426373	136.439	2	2.35883e-30	5.75994e-30
SPNS2	ENSBTAG00000007429	other	Mammary	136	2.93138	0.57024	0.0488977	2.83467	3.02808	0.509576	0.647429	136.439	2	2.35883e-30	5.75994e-30
SPNS2	ENSBTAG00000007429	other	Milk_cell	156	2.08626	0.808044	0.0646953	1.95846	2.21406	0.727232	0.909222	136.439	2	2.35883e-30	5.75994e-30
TAFAZZIN	ENSBTAG00000007456	other	Adipose	65	2.92236	0.304511	0.0377699	2.84691	2.99782	0.259682	0.368192	117.471	2	3.10174e-26	6.03116e-26
TAFAZZIN	ENSBTAG00000007456	other	Mammary	136	2.03792	0.958254	0.0821696	1.87541	2.20042	0.856312	1.08797	117.471	2	3.10174e-26	6.03116e-26
TAFAZZIN	ENSBTAG00000007456	other	Milk_cell	156	1.43268	0.767541	0.0614524	1.31128	1.55407	0.690779	0.863647	117.471	2	3.10174e-26	6.03116e-26
ACADS	ENSBTAG00000007484	availability of building blocks	Adipose	65	4.88907	0.332391	0.041228	4.80671	4.97144	0.283458	0.401903	158.851	2	3.20548e-35	1.18991e-34
ACADS	ENSBTAG00000007484	availability of building blocks	Mammary	136	2.93771	0.794395	0.0681188	2.80299	3.07242	0.709885	0.901926	158.851	2	3.20548e-35	1.18991e-34
ACADS	ENSBTAG00000007484	availability of building blocks	Milk_cell	156	2.54657	0.653837	0.0523488	2.44316	2.64998	0.588446	0.735705	158.851	2	3.20548e-35	1.18991e-34
CEL	ENSBTAG00000007486	other	Adipose	65	0.0168405	0.0394844	0.00489744	0.00705671	0.0266242	0.0336716	0.0477417	71.7237	2	2.66317e-16	3.53327e-16
CEL	ENSBTAG00000007486	other	Mammary	136	0.104826	0.149096	0.0127849	0.0795411	0.13011	0.133235	0.169278	71.7237	2	2.66317e-16	3.53327e-16
CEL	ENSBTAG00000007486	other	Milk_cell	156	0.0421108	0.0877192	0.00702316	0.0282374	0.0559843	0.0789464	0.0987028	71.7237	2	2.66317e-16	3.53327e-16
FAAH	ENSBTAG00000007507	other	Adipose	65	1.90817	0.353124	0.0437996	1.82067	1.99567	0.301138	0.426972	163.193	2	3.65742e-36	1.45308e-35
FAAH	ENSBTAG00000007507	other	Mammary	136	1.08918	0.703247	0.0603029	0.969917	1.20844	0.628434	0.79844	163.193	2	3.65742e-36	1.45308e-35
FAAH	ENSBTAG00000007507	other	Milk_cell	156	0.464916	0.403215	0.032283	0.401145	0.528688	0.362889	0.453702	163.193	2	3.65742e-36	1.45308e-35
PLA2G15	ENSBTAG00000007512	other	Adipose	65	3.22571	0.428706	0.0531744	3.11948	3.33194	0.365593	0.51836	205.467	2	2.4172e-45	1.89004e-44
PLA2G15	ENSBTAG00000007512	other	Mammary	136	0.847763	0.635386	0.0544839	0.74001	0.955515	0.567792	0.721393	205.467	2	2.4172e-45	1.89004e-44
PLA2G15	ENSBTAG00000007512	other	Milk_cell	156	2.62638	1.01794	0.0815005	2.46538	2.78737	0.916137	1.1454	205.467	2	2.4172e-45	1.89004e-44
ERLIN1	ENSBTAG00000007588	other	Adipose	65	3.70541	0.258817	0.0321022	3.64128	3.76954	0.220714	0.312942	225.014	2	1.37682e-49	1.48818e-48
ERLIN1	ENSBTAG00000007588	other	Mammary	136	2.53846	0.691805	0.0593218	2.42114	2.65578	0.618209	0.785449	225.014	2	1.37682e-49	1.48818e-48
ERLIN1	ENSBTAG00000007588	other	Milk_cell	156	1.60417	0.459487	0.0367884	1.53149	1.67684	0.413533	0.51702	225.014	2	1.37682e-49	1.48818e-48
PLCL1	ENSBTAG00000007635	other	Adipose	65	1.69384	0.354175	0.0439301	1.60608	1.7816	0.302035	0.428243	132.388	2	1.78737e-29	4.09256e-29
PLCL1	ENSBTAG00000007635	other	Mammary	136	0.864578	0.405905	0.0348061	0.795743	0.933414	0.362724	0.460849	132.388	2	1.78737e-29	4.09256e-29
PLCL1	ENSBTAG00000007635	other	Milk_cell	156	0.739126	0.393844	0.0315328	0.676837	0.801415	0.354456	0.443158	132.388	2	1.78737e-29	4.09256e-29
PIGA	ENSBTAG00000007646	other	Adipose	65	1.55782	0.369507	0.0458317	1.46626	1.64938	0.315109	0.446781	11.0436	2	0.0039987	0.00414534
PIGA	ENSBTAG00000007646	other	Mammary	136	1.34152	0.682347	0.0585108	1.2258	1.45723	0.609757	0.774712	11.0436	2	0.0039987	0.00414534
PIGA	ENSBTAG00000007646	other	Milk_cell	156	1.46611	0.469616	0.0375994	1.39184	1.54038	0.42265	0.528418	11.0436	2	0.0039987	0.00414534
AGPAT4	ENSBTAG00000007668	TAG synthesis	Adipose	65	1.48209	0.415274	0.0515084	1.37919	1.58499	0.354139	0.50212	95.1551	2	2.17439e-21	3.48186e-21
AGPAT4	ENSBTAG00000007668	TAG synthesis	Mammary	136	1.0191	0.76001	0.0651703	0.890212	1.14799	0.679158	0.862886	95.1551	2	2.17439e-21	3.48186e-21
AGPAT4	ENSBTAG00000007668	TAG synthesis	Milk_cell	156	0.538539	0.439709	0.0352049	0.468996	0.608082	0.395734	0.494766	95.1551	2	2.17439e-21	3.48186e-21
LPIN1	ENSBTAG00000007689	TAG synthesis	Adipose	65	2.90333	0.870479	0.10797	2.68763	3.11902	0.74233	1.05252	10.4922	2	0.00526813	0.00543831
LPIN1	ENSBTAG00000007689	TAG synthesis	Mammary	136	2.5673	1.06926	0.0916879	2.38597	2.74863	0.955505	1.21399	10.4922	2	0.00526813	0.00543831
LPIN1	ENSBTAG00000007689	TAG synthesis	Milk_cell	156	2.4221	1.04487	0.0836569	2.25685	2.58735	0.940377	1.17571	10.4922	2	0.00526813	0.00543831
PHYH	ENSBTAG00000007700	availability of building blocks	Adipose	65	5.3902	0.370212	0.0459191	5.29846	5.48193	0.31571	0.447633	144.416	2	4.37096e-32	1.21232e-31
PHYH	ENSBTAG00000007700	availability of building blocks	Mammary	136	3.17096	1.18084	0.101256	2.97071	3.37121	1.05521	1.34068	144.416	2	4.37096e-32	1.21232e-31
PHYH	ENSBTAG00000007700	availability of building blocks	Milk_cell	156	3.38712	0.605549	0.0484827	3.29134	3.48289	0.544988	0.681372	144.416	2	4.37096e-32	1.21232e-31
ELOVL7	ENSBTAG00000007704	elongase and desaturase	Adipose	65	2.073	0.412393	0.0511511	1.97081	2.17518	0.351682	0.498636	128.56	2	1.21207e-28	2.67529e-28
ELOVL7	ENSBTAG00000007704	elongase and desaturase	Mammary	136	1.51761	0.719083	0.0616608	1.39566	1.63956	0.642585	0.816419	128.56	2	1.21207e-28	2.67529e-28
ELOVL7	ENSBTAG00000007704	elongase and desaturase	Milk_cell	156	0.81484	0.686813	0.0549891	0.706215	0.923465	0.618125	0.772811	128.56	2	1.21207e-28	2.67529e-28
DPM1	ENSBTAG00000007721	other	Adipose	65	4.1558	0.185367	0.0229919	4.10986	4.20173	0.158078	0.224132	63.2644	2	1.82941e-14	2.30638e-14
DPM1	ENSBTAG00000007721	other	Mammary	136	3.46603	0.629894	0.0540129	3.35921	3.57285	0.562884	0.715157	63.2644	2	1.82941e-14	2.30638e-14
DPM1	ENSBTAG00000007721	other	Milk_cell	156	3.7773	0.446888	0.0357797	3.70662	3.84798	0.402194	0.502844	63.2644	2	1.82941e-14	2.30638e-14
DGAT2L6	ENSBTAG00000007798	TAG synthesis	Adipose	65	0.224888	0.127614	0.0158286	0.193266	0.256509	0.108827	0.154302	76.4354	2	2.52507e-17	3.46256e-17
DGAT2L6	ENSBTAG00000007798	TAG synthesis	Mammary	136	0.131978	0.148417	0.0127267	0.106808	0.157147	0.132628	0.168508	76.4354	2	2.52507e-17	3.46256e-17
DGAT2L6	ENSBTAG00000007798	TAG synthesis	Milk_cell	156	0.0901974	0.173683	0.0139057	0.0627282	0.117667	0.156313	0.19543	76.4354	2	2.52507e-17	3.46256e-17
SELENOI	ENSBTAG00000007837	other	Adipose	65	0.498227	0.235761	0.0292426	0.439808	0.556645	0.201053	0.285066	121.867	2	3.44283e-27	7.00964e-27
SELENOI	ENSBTAG00000007837	other	Mammary	136	0.313144	0.344023	0.0294997	0.254803	0.371485	0.307425	0.390591	121.867	2	3.44283e-27	7.00964e-27
SELENOI	ENSBTAG00000007837	other	Milk_cell	156	0.81475	0.409619	0.0327958	0.749966	0.879534	0.368653	0.460909	121.867	2	3.44283e-27	7.00964e-27
HMGCR	ENSBTAG00000007840	other	Adipose	65	3.02863	0.403837	0.0500898	2.92856	3.1287	0.344385	0.48829	185.264	2	5.8944e-41	3.20917e-40
HMGCR	ENSBTAG00000007840	other	Mammary	136	3.05187	0.435786	0.0373683	2.97797	3.12578	0.389426	0.494775	185.264	2	5.8944e-41	3.20917e-40
HMGCR	ENSBTAG00000007840	other	Milk_cell	156	4.20116	0.665904	0.053315	4.09585	4.30648	0.599307	0.749283	185.264	2	5.8944e-41	3.20917e-40
SREBF1	ENSBTAG00000007884	other	Adipose	65	5.07563	0.440585	0.0546478	4.96646	5.1848	0.375723	0.532723	189.091	2	8.69792e-42	5.11438e-41
SREBF1	ENSBTAG00000007884	other	Mammary	136	3.89977	0.595933	0.0511008	3.7987	4.00083	0.532536	0.676599	189.091	2	8.69792e-42	5.11438e-41
SREBF1	ENSBTAG00000007884	other	Milk_cell	156	3.18055	0.658181	0.0526967	3.07646	3.28465	0.592357	0.740594	189.091	2	8.69792e-42	5.11438e-41
EFR3B	ENSBTAG00000007888	other	Adipose	65	1.61159	0.404053	0.0501167	1.51147	1.71171	0.34457	0.488552	89.8869	2	3.029e-20	4.59982e-20
EFR3B	ENSBTAG00000007888	other	Mammary	136	1.54557	0.555384	0.0476238	1.45139	1.63976	0.496301	0.630562	89.8869	2	3.029e-20	4.59982e-20
EFR3B	ENSBTAG00000007888	other	Milk_cell	156	0.995257	0.505142	0.0404437	0.915365	1.07515	0.454622	0.568392	89.8869	2	3.029e-20	4.59982e-20
CDIPT	ENSBTAG00000007954	phospholipid and sphingolipid biosynthesis	Adipose	65	3.79099	0.186655	0.0231517	3.74474	3.83724	0.159176	0.22569	7.4841	2	0.0237056	0.0240658
CDIPT	ENSBTAG00000007954	phospholipid and sphingolipid biosynthesis	Mammary	136	3.67195	0.587323	0.0503626	3.57235	3.77156	0.524842	0.666825	7.4841	2	0.0237056	0.0240658
CDIPT	ENSBTAG00000007954	phospholipid and sphingolipid biosynthesis	Milk_cell	156	3.55939	0.523079	0.0418799	3.47666	3.64212	0.470766	0.588576	7.4841	2	0.0237056	0.0240658
ALDH8A1	ENSBTAG00000007975	other	Adipose	65	0.179019	0.168913	0.020951	0.137165	0.220874	0.144046	0.204237	128.065	2	1.55275e-28	3.37654e-28
ALDH8A1	ENSBTAG00000007975	other	Mammary	136	0.110286	0.153356	0.0131502	0.0842788	0.136293	0.137042	0.174115	128.065	2	1.55275e-28	3.37654e-28
ALDH8A1	ENSBTAG00000007975	other	Milk_cell	156	0.027723	0.0663578	0.00531288	0.017228	0.038218	0.0597214	0.0746667	128.065	2	1.55275e-28	3.37654e-28
FUT9	ENSBTAG00000007989	other	Adipose	65	0.00222671	0.0152283	0.00188883	-0.00154667	0.00600009	0.0129864	0.0184129	7.9277	2	0.0189899	0.0193051
FUT9	ENSBTAG00000007989	other	Mammary	136	0.00732619	0.0432576	0.00370931	-9.68143e-06	0.0146621	0.0386557	0.0491131	7.9277	2	0.0189899	0.0193051
FUT9	ENSBTAG00000007989	other	Milk_cell	156	0	0	0	0	0	0	0	7.9277	2	0.0189899	0.0193051
PPARA	ENSBTAG00000008063	other	Adipose	65	2.86543	0.443527	0.0550127	2.75553	2.97533	0.378232	0.536281	96.7945	2	9.57965e-22	1.55431e-21
PPARA	ENSBTAG00000008063	other	Mammary	136	1.91506	0.38392	0.0329209	1.84996	1.98017	0.343078	0.435889	96.7945	2	9.57965e-22	1.55431e-21
PPARA	ENSBTAG00000008063	other	Milk_cell	156	2.19944	0.761165	0.060942	2.07906	2.31982	0.685041	0.856473	96.7945	2	9.57965e-22	1.55431e-21
SLC37A4	ENSBTAG00000008077	other	Adipose	65	3.18761	0.24529	0.0304245	3.12683	3.24839	0.209179	0.296587	185.514	2	5.20149e-41	2.85306e-40
SLC37A4	ENSBTAG00000008077	other	Mammary	136	2.07049	0.66937	0.057398	1.95698	2.18401	0.59816	0.759977	185.514	2	5.20149e-41	2.85306e-40
SLC37A4	ENSBTAG00000008077	other	Milk_cell	156	1.3364	0.591003	0.0473181	1.24293	1.42987	0.531897	0.665004	185.514	2	5.20149e-41	2.85306e-40
ACER1	ENSBTAG00000008095	other	Adipose	65	0.403177	0.182078	0.022584	0.35806	0.448294	0.155273	0.220155	163.768	2	2.7425e-36	1.10149e-35
ACER1	ENSBTAG00000008095	other	Mammary	136	0.116078	0.189052	0.0162111	0.0840173	0.148138	0.16894	0.214643	163.768	2	2.7425e-36	1.10149e-35
ACER1	ENSBTAG00000008095	other	Milk_cell	156	0.0507431	0.181318	0.0145171	0.0220663	0.0794199	0.163184	0.204021	163.768	2	2.7425e-36	1.10149e-35
EDN1	ENSBTAG00000008096	other	Adipose	65	2.7811	0.466285	0.0578355	2.66556	2.89664	0.39764	0.563798	25.2749	2	3.24812e-06	3.52639e-06
EDN1	ENSBTAG00000008096	other	Mammary	136	2.07625	0.974089	0.0835274	1.91106	2.24145	0.870463	1.10594	25.2749	2	3.24812e-06	3.52639e-06
EDN1	ENSBTAG00000008096	other	Milk_cell	156	2.10302	1.02871	0.0823626	1.94032	2.26571	0.925828	1.15752	25.2749	2	3.24812e-06	3.52639e-06
SMPD2	ENSBTAG00000008145	other	Adipose	65	2.6745	0.416214	0.051625	2.57137	2.77763	0.35494	0.503256	83.6303	2	6.91702e-19	9.98823e-19
SMPD2	ENSBTAG00000008145	other	Mammary	136	2.36072	0.848674	0.0727732	2.21679	2.50464	0.75839	0.963552	83.6303	2	6.91702e-19	9.98823e-19
SMPD2	ENSBTAG00000008145	other	Milk_cell	156	1.76955	0.635975	0.0509187	1.66897	1.87014	0.572371	0.715607	83.6303	2	6.91702e-19	9.98823e-19
MBOAT2	ENSBTAG00000008160	other	Adipose	65	1.11266	0.333011	0.041305	1.03014	1.19518	0.283987	0.402653	196.971	2	1.69183e-43	1.11026e-42
MBOAT2	ENSBTAG00000008160	other	Mammary	136	0.667283	0.753199	0.0645863	0.539551	0.795014	0.673072	0.855154	196.971	2	1.69183e-43	1.11026e-42
MBOAT2	ENSBTAG00000008160	other	Milk_cell	156	0.087597	0.138936	0.0111238	0.0656233	0.109571	0.125041	0.156332	196.971	2	1.69183e-43	1.11026e-42
GPCPD1	ENSBTAG00000008293	other	Adipose	65	2.99388	0.49938	0.0619405	2.87014	3.11762	0.425863	0.603814	141.942	2	1.50516e-31	4.03757e-31
GPCPD1	ENSBTAG00000008293	other	Mammary	136	2.23341	0.649047	0.0556553	2.12334	2.34348	0.58	0.736904	141.942	2	1.50516e-31	4.03757e-31
GPCPD1	ENSBTAG00000008293	other	Milk_cell	156	3.55945	0.922998	0.073899	3.41347	3.70543	0.830689	1.03857	141.942	2	1.50516e-31	4.03757e-31
PLCB1	ENSBTAG00000008338	other	Adipose	65	1.84591	0.648111	0.0803883	1.68532	2.0065	0.552698	0.783649	225.479	2	1.09102e-49	1.19687e-48
PLCB1	ENSBTAG00000008338	other	Mammary	136	1.02279	0.701389	0.0601436	0.903844	1.14173	0.626773	0.79633	225.479	2	1.09102e-49	1.19687e-48
PLCB1	ENSBTAG00000008338	other	Milk_cell	156	0.207952	0.207707	0.0166299	0.175102	0.240803	0.186934	0.233715	225.479	2	1.09102e-49	1.19687e-48
ABHD5	ENSBTAG00000008416	other	Adipose	65	3.22637	0.359768	0.0446238	3.13723	3.31552	0.306804	0.435006	210.156	2	2.31892e-46	2.10421e-45
ABHD5	ENSBTAG00000008416	other	Mammary	136	1.19249	0.722529	0.0619563	1.06996	1.31502	0.645664	0.820332	210.156	2	2.31892e-46	2.10421e-45
ABHD5	ENSBTAG00000008416	other	Milk_cell	156	2.53563	0.714259	0.0571865	2.42266	2.6486	0.642826	0.803693	210.156	2	2.31892e-46	2.10421e-45
PGAP2	ENSBTAG00000008433	other	Adipose	65	3.68068	0.294206	0.0364918	3.60777	3.75358	0.250894	0.355733	131.935	2	2.24215e-29	5.11794e-29
PGAP2	ENSBTAG00000008433	other	Mammary	136	2.44517	0.973004	0.0834344	2.28016	2.61018	0.869493	1.10471	131.935	2	2.24215e-29	5.11794e-29
PGAP2	ENSBTAG00000008433	other	Milk_cell	156	1.88588	0.758502	0.0607288	1.76591	2.00584	0.682644	0.853476	131.935	2	2.24215e-29	5.11794e-29
LBR	ENSBTAG00000008453	other	Adipose	65	3.64341	0.628299	0.0779308	3.48772	3.79909	0.535802	0.759693	162.52	2	5.11833e-36	2.00105e-35
LBR	ENSBTAG00000008453	other	Mammary	136	1.96784	0.767429	0.0658065	1.83769	2.09798	0.685788	0.87131	162.52	2	5.11833e-36	2.00105e-35
LBR	ENSBTAG00000008453	other	Milk_cell	156	3.30294	0.787256	0.0630309	3.17843	3.42745	0.708522	0.88583	162.52	2	5.11833e-36	2.00105e-35
APOB	ENSBTAG00000008505	other	Adipose	65	0.0156237	0.0564981	0.00700773	0.00162414	0.0296232	0.0481806	0.0683134	3.9766	2	0.13693	0.137868
APOB	ENSBTAG00000008505	other	Mammary	136	0.0455934	0.132707	0.0113796	0.0230881	0.0680987	0.11859	0.150671	3.9766	2	0.13693	0.137868
APOB	ENSBTAG00000008505	other	Milk_cell	156	0.0178013	0.0391074	0.0031311	0.0116162	0.0239864	0.0351962	0.0440041	3.9766	2	0.13693	0.137868
SPHK1	ENSBTAG00000008507	other	Adipose	65	2.95101	0.376948	0.0467547	2.8576	3.04441	0.321455	0.455779	48.7406	2	2.60678e-11	3.06067e-11
SPHK1	ENSBTAG00000008507	other	Mammary	136	2.10289	0.839638	0.0719984	1.9605	2.24528	0.750315	0.953294	48.7406	2	2.60678e-11	3.06067e-11
SPHK1	ENSBTAG00000008507	other	Milk_cell	156	2.57898	0.94586	0.0757294	2.42939	2.72857	0.851264	1.06429	48.7406	2	2.60678e-11	3.06067e-11
SAMD8	ENSBTAG00000008619	other	Adipose	65	1.39634	0.522522	0.0648108	1.26686	1.52581	0.445598	0.631795	103.397	2	3.52852e-23	6.14565e-23
SAMD8	ENSBTAG00000008619	other	Mammary	136	0.65281	0.563028	0.0482793	0.557328	0.748292	0.503132	0.639241	103.397	2	3.52852e-23	6.14565e-23
SAMD8	ENSBTAG00000008619	other	Milk_cell	156	1.24709	0.535416	0.0428676	1.16241	1.33177	0.481869	0.602457	103.397	2	3.52852e-23	6.14565e-23
PM20D1	ENSBTAG00000008734	other	Adipose	65	2.4213	0.801587	0.0994246	2.22268	2.61992	0.68358	0.969221	137.302	2	1.53179e-30	3.84255e-30
PM20D1	ENSBTAG00000008734	other	Mammary	136	0.88858	0.647975	0.0555634	0.778692	0.998467	0.579042	0.735686	137.302	2	1.53179e-30	3.84255e-30
PM20D1	ENSBTAG00000008734	other	Milk_cell	156	1.00093	0.508149	0.0406844	0.920565	1.0813	0.457329	0.571775	137.302	2	1.53179e-30	3.84255e-30
ALOX15B	ENSBTAG00000008779	other	Adipose	65	0.0165364	0.076873	0.00953492	-0.00251181	0.0355846	0.065556	0.0929493	123.263	2	1.71282e-27	3.57648e-27
ALOX15B	ENSBTAG00000008779	other	Mammary	136	1.30491	1.56174	0.133918	1.04006	1.56975	1.3956	1.77314	123.263	2	1.71282e-27	3.57648e-27
ALOX15B	ENSBTAG00000008779	other	Milk_cell	156	0.494341	0.497743	0.0398514	0.415619	0.573063	0.447964	0.560067	123.263	2	1.71282e-27	3.57648e-27
P2RX7	ENSBTAG00000008948	other	Adipose	65	0.648624	0.294336	0.0365079	0.575691	0.721557	0.251005	0.35589	187.729	2	1.71858e-41	9.86839e-41
P2RX7	ENSBTAG00000008948	other	Mammary	136	0.210117	0.280947	0.024091	0.162472	0.257761	0.251059	0.318976	187.729	2	1.71858e-41	9.86839e-41
P2RX7	ENSBTAG00000008948	other	Milk_cell	156	1.28754	0.729613	0.0584158	1.17214	1.40293	0.656645	0.82097	187.729	2	1.71858e-41	9.86839e-41
SOCS5	ENSBTAG00000008987	other	Adipose	65	2.09497	0.324506	0.04025	2.01457	2.17538	0.276733	0.392369	114.763	2	1.20106e-25	2.27521e-25
SOCS5	ENSBTAG00000008987	other	Mammary	136	1.40775	0.458469	0.0393134	1.33	1.4855	0.409695	0.520528	114.763	2	1.20106e-25	2.27521e-25
SOCS5	ENSBTAG00000008987	other	Milk_cell	156	1.25029	0.363132	0.0290738	1.19286	1.30773	0.326815	0.4086	114.763	2	1.20106e-25	2.27521e-25
FAR1	ENSBTAG00000009061	other	Adipose	65	3.56318	0.413223	0.051254	3.46079	3.66557	0.35239	0.499639	121.374	2	4.40409e-27	8.91737e-27
FAR1	ENSBTAG00000009061	other	Mammary	136	2.2658	0.887174	0.0760745	2.11535	2.41625	0.792794	1.00726	121.374	2	4.40409e-27	8.91737e-27
FAR1	ENSBTAG00000009061	other	Milk_cell	156	3.39089	0.807623	0.0646616	3.26316	3.51862	0.726852	0.908748	121.374	2	4.40409e-27	8.91737e-27
ACSBG2	ENSBTAG00000009105	acyl-CoA synthase	Adipose	65	0.113697	0.119443	0.0148151	0.0841003	0.143293	0.101859	0.144422	164.611	2	1.79923e-36	7.42939e-36
ACSBG2	ENSBTAG00000009105	acyl-CoA synthase	Mammary	136	0.0280487	0.0659106	0.00565179	0.0168712	0.0392262	0.0588988	0.0748324	164.611	2	1.79923e-36	7.42939e-36
ACSBG2	ENSBTAG00000009105	acyl-CoA synthase	Milk_cell	156	0.00266828	0.0333268	0.00266828	-0.0026026	0.00793915	0.0299937	0.0374997	164.611	2	1.79923e-36	7.42939e-36
ALDH1A3	ENSBTAG00000009125	other	Adipose	65	3.53226	0.438473	0.0543858	3.42361	3.64091	0.373922	0.530169	89.7468	2	3.2488e-20	4.92344e-20
ALDH1A3	ENSBTAG00000009125	other	Mammary	136	1.87007	1.21705	0.104361	1.66368	2.07647	1.08757	1.38179	89.7468	2	3.2488e-20	4.92344e-20
ALDH1A3	ENSBTAG00000009125	other	Milk_cell	156	2.43656	1.05861	0.0847565	2.26913	2.60399	0.952737	1.19116	89.7468	2	3.2488e-20	4.92344e-20
MLXIPL	ENSBTAG00000009153	other	Adipose	65	4.09253	0.492529	0.0610907	3.97049	4.21457	0.420021	0.595531	211.581	2	1.13683e-46	1.05768e-45
MLXIPL	ENSBTAG00000009153	other	Mammary	136	1.05012	0.974904	0.0835973	0.884791	1.21545	0.871191	1.10687	211.581	2	1.13683e-46	1.05768e-45
MLXIPL	ENSBTAG00000009153	other	Milk_cell	156	0.340947	0.281717	0.0225554	0.296391	0.385503	0.253543	0.316992	211.581	2	1.13683e-46	1.05768e-45
HSD17B14	ENSBTAG00000009174	other	Adipose	65	1.37935	0.414484	0.0514105	1.27665	1.48206	0.353465	0.501165	41.8228	2	8.28486e-10	9.54447e-10
HSD17B14	ENSBTAG00000009174	other	Mammary	136	1.09236	0.975476	0.0836464	0.926938	1.25779	0.871702	1.10752	41.8228	2	8.28486e-10	9.54447e-10
HSD17B14	ENSBTAG00000009174	other	Milk_cell	156	0.899585	0.52652	0.0421553	0.816311	0.982858	0.473863	0.592447	41.8228	2	8.28486e-10	9.54447e-10
APOA2	ENSBTAG00000009212	other	Adipose	65	0.163	0.482208	0.0598105	0.0435151	0.282486	0.411219	0.583051	16.1074	2	0.000317918	0.00033477
APOA2	ENSBTAG00000009212	other	Mammary	136	0.567913	0.966127	0.0828447	0.404072	0.731755	0.863348	1.0969	16.1074	2	0.000317918	0.00033477
APOA2	ENSBTAG00000009212	other	Milk_cell	156	0.132737	0.323566	0.025906	0.0815626	0.183911	0.291206	0.36408	16.1074	2	0.000317918	0.00033477
NSDHL	ENSBTAG00000009231	other	Adipose	65	3.17546	0.348085	0.0431746	3.08921	3.26172	0.296841	0.420879	67.2283	2	2.52097e-15	3.26217e-15
NSDHL	ENSBTAG00000009231	other	Mammary	136	2.75659	0.86119	0.0738464	2.61054	2.90263	0.769574	0.977762	67.2283	2	2.52097e-15	3.26217e-15
NSDHL	ENSBTAG00000009231	other	Milk_cell	156	3.36061	0.451141	0.0361202	3.28926	3.43196	0.406022	0.50763	67.2283	2	2.52097e-15	3.26217e-15
DAGLB	ENSBTAG00000009236	other	Adipose	65	3.57511	0.306326	0.037995	3.49921	3.65101	0.261229	0.370387	65.8851	2	4.93426e-15	6.32929e-15
DAGLB	ENSBTAG00000009236	other	Mammary	136	2.45943	0.977549	0.0838241	2.29365	2.62521	0.873555	1.10987	65.8851	2	4.93426e-15	6.32929e-15
DAGLB	ENSBTAG00000009236	other	Milk_cell	156	3.56306	1.46797	0.117532	3.33089	3.79523	1.32116	1.65178	65.8851	2	4.93426e-15	6.32929e-15
CERKL	ENSBTAG00000009257	phospholipid and sphingolipid biosynthesis	Adipose	65	0.172195	0.127645	0.0158324	0.140566	0.203824	0.108853	0.154339	127.858	2	1.72199e-28	3.72253e-28
CERKL	ENSBTAG00000009257	phospholipid and sphingolipid biosynthesis	Mammary	136	0.0790071	0.117733	0.0100956	0.0590412	0.098973	0.105209	0.13367	127.858	2	1.72199e-28	3.72253e-28
CERKL	ENSBTAG00000009257	phospholipid and sphingolipid biosynthesis	Milk_cell	156	0.522967	0.44059	0.0352755	0.453284	0.59265	0.396527	0.495758	127.858	2	1.72199e-28	3.72253e-28
NR5A2	ENSBTAG00000009265	other	Adipose	65	1.5817	0.243896	0.0302516	1.52127	1.64214	0.207991	0.294902	297.989	2	1.96141e-65	2.88328e-63
NR5A2	ENSBTAG00000009265	other	Mammary	136	0.817269	0.535022	0.0458777	0.726537	0.908002	0.478105	0.607444	297.989	2	1.96141e-65	2.88328e-63
NR5A2	ENSBTAG00000009265	other	Milk_cell	156	0.0124764	0.0567673	0.00454502	0.00349822	0.0214546	0.05109	0.0638753	297.989	2	1.96141e-65	2.88328e-63
PORCN	ENSBTAG00000009282	other	Adipose	65	3.13464	0.348516	0.043228	3.04828	3.22099	0.297208	0.4214	226.974	2	5.16635e-50	5.75344e-49
PORCN	ENSBTAG00000009282	other	Mammary	136	1.61217	1.16927	0.100264	1.41388	1.81046	1.04488	1.32755	226.974	2	5.16635e-50	5.75344e-49
PORCN	ENSBTAG00000009282	other	Milk_cell	156	0.318194	0.278507	0.0222984	0.274146	0.362242	0.250653	0.313379	226.974	2	5.16635e-50	5.75344e-49
EBP	ENSBTAG00000009287	other	Adipose	65	4.02532	0.479269	0.0594461	3.90656	4.14408	0.408713	0.579498	139.36	2	5.47574e-31	1.42214e-30
EBP	ENSBTAG00000009287	other	Mammary	136	3.1929	1.01084	0.086679	3.02147	3.36432	0.903306	1.14767	139.36	2	5.47574e-31	1.42214e-30
EBP	ENSBTAG00000009287	other	Milk_cell	156	2.81975	0.454322	0.0363749	2.74789	2.8916	0.408885	0.511209	139.36	2	5.47574e-31	1.42214e-30
DEGS2	ENSBTAG00000009294	elongase and desaturase	Adipose	65	0.421542	0.645783	0.0800995	0.261524	0.581559	0.550713	0.780834	22.9177	2	1.05555e-05	1.13425e-05
DEGS2	ENSBTAG00000009294	elongase and desaturase	Mammary	136	0.771454	1.01534	0.087065	0.599267	0.943642	0.907328	1.15278	22.9177	2	1.05555e-05	1.13425e-05
DEGS2	ENSBTAG00000009294	elongase and desaturase	Milk_cell	156	0.32981	0.443967	0.0355458	0.259593	0.400026	0.399566	0.499557	22.9177	2	1.05555e-05	1.13425e-05
NAGA	ENSBTAG00000009506	other	Adipose	65	4.29367	0.250768	0.031104	4.23153	4.3558	0.213851	0.303211	92.7162	2	7.36098e-21	1.14626e-20
NAGA	ENSBTAG00000009506	other	Mammary	136	3.08565	0.871139	0.0746995	2.93792	3.23339	0.778464	0.989058	92.7162	2	7.36098e-21	1.14626e-20
NAGA	ENSBTAG00000009506	other	Milk_cell	156	3.94268	1.00582	0.08053	3.7836	4.10176	0.905227	1.13176	92.7162	2	7.36098e-21	1.14626e-20
DBI	ENSBTAG00000009517	other	Adipose	65	6.89268	0.470405	0.0583465	6.77612	7.00925	0.401153	0.568779	134.979	2	4.89427e-30	1.16795e-29
DBI	ENSBTAG00000009517	other	Mammary	136	5.24881	0.995891	0.0853969	5.07992	5.4177	0.889945	1.1307	134.979	2	4.89427e-30	1.16795e-29
DBI	ENSBTAG00000009517	other	Milk_cell	156	5.08083	0.543721	0.0435325	4.99484	5.16682	0.489343	0.611802	134.979	2	4.89427e-30	1.16795e-29
ENSBTAG00000009539	ENSBTAG00000009539	other	Adipose	65	0.0359416	0.0523893	0.0064981	0.0229602	0.0489231	0.0446767	0.0633454	66.7215	2	3.2479e-15	4.19544e-15
ENSBTAG00000009539	ENSBTAG00000009539	other	Mammary	136	0.0152083	0.0776319	0.00665688	0.00204306	0.0283736	0.0693732	0.0881403	66.7215	2	3.2479e-15	4.19544e-15
ENSBTAG00000009539	ENSBTAG00000009539	other	Milk_cell	156	0.000677386	0.00598791	0.000479416	-0.000269646	0.00162442	0.00538906	0.00673767	66.7215	2	3.2479e-15	4.19544e-15
ANGPTL8	ENSBTAG00000009570	other	Adipose	65	4.20758	1.40359	0.174095	3.85979	4.55538	1.19696	1.69713	208.3	2	5.8629e-46	4.95314e-45
ANGPTL8	ENSBTAG00000009570	other	Mammary	136	0.530795	0.5953	0.0510465	0.42984	0.631749	0.53197	0.675881	208.3	2	5.8629e-46	4.95314e-45
ANGPTL8	ENSBTAG00000009570	other	Milk_cell	156	0.160537	0.303926	0.0243335	0.112469	0.208605	0.27353	0.341981	208.3	2	5.8629e-46	4.95314e-45
SMPD3	ENSBTAG00000009639	other	Adipose	65	1.92996	0.807907	0.100209	1.72977	2.13015	0.68897	0.976863	119.773	2	9.8091e-27	1.95916e-26
SMPD3	ENSBTAG00000009639	other	Mammary	136	0.778669	0.658512	0.0564669	0.666995	0.890343	0.588458	0.74765	119.773	2	9.8091e-27	1.95916e-26
SMPD3	ENSBTAG00000009639	other	Milk_cell	156	2.05904	1.14683	0.0918197	1.87766	2.24042	1.03213	1.29043	119.773	2	9.8091e-27	1.95916e-26
PLEK	ENSBTAG00000009658	other	Adipose	65	2.41858	0.654919	0.0812327	2.2563	2.58086	0.558504	0.791881	256.884	2	1.65332e-56	3.47197e-55
PLEK	ENSBTAG00000009658	other	Mammary	136	1.59162	1.16845	0.100193	1.39347	1.78977	1.04414	1.32661	256.884	2	1.65332e-56	3.47197e-55
PLEK	ENSBTAG00000009658	other	Milk_cell	156	5.93084	1.3853	0.110913	5.71174	6.14994	1.24676	1.55876	256.884	2	1.65332e-56	3.47197e-55
ABCD3	ENSBTAG00000009698	other	Adipose	65	3.4659	0.291552	0.0361626	3.39365	3.53814	0.248631	0.352524	141.757	2	1.65165e-31	4.41441e-31
ABCD3	ENSBTAG00000009698	other	Mammary	136	1.8808	0.914261	0.0783973	1.72575	2.03584	0.817	1.03802	141.757	2	1.65165e-31	4.41441e-31
ABCD3	ENSBTAG00000009698	other	Milk_cell	156	2.38421	0.742285	0.0594304	2.26682	2.50161	0.668049	0.835229	141.757	2	1.65165e-31	4.41441e-31
AOX1	ENSBTAG00000009725	other	Adipose	65	5.58657	0.525389	0.0651665	5.45638	5.71675	0.448043	0.635262	280.952	2	9.81839e-62	6.56047e-60
AOX1	ENSBTAG00000009725	other	Mammary	136	3.49863	1.27404	0.109248	3.28257	3.71469	1.13851	1.4465	280.952	2	9.81839e-62	6.56047e-60
AOX1	ENSBTAG00000009725	other	Milk_cell	156	0.844095	0.634529	0.050803	0.74374	0.944451	0.571069	0.71398	280.952	2	9.81839e-62	6.56047e-60
ADIPOR1	ENSBTAG00000009727	other	Adipose	65	4.45338	0.141627	0.0175667	4.41829	4.48847	0.120777	0.171245	90.9693	2	1.76305e-20	2.68847e-20
ADIPOR1	ENSBTAG00000009727	other	Mammary	136	3.71287	0.597042	0.051196	3.61162	3.81412	0.533527	0.677859	90.9693	2	1.76305e-20	2.68847e-20
ADIPOR1	ENSBTAG00000009727	other	Milk_cell	156	3.63704	0.778906	0.0623624	3.51385	3.76023	0.701008	0.876435	90.9693	2	1.76305e-20	2.68847e-20
LTC4S	ENSBTAG00000009737	other	Adipose	65	3.10221	0.741682	0.0919943	2.91843	3.28599	0.632494	0.896788	169.324	2	1.70504e-37	7.45954e-37
LTC4S	ENSBTAG00000009737	other	Mammary	136	1.07822	0.816273	0.0699948	0.93979	1.21665	0.729435	0.926765	169.324	2	1.70504e-37	7.45954e-37
LTC4S	ENSBTAG00000009737	other	Milk_cell	156	0.593207	0.681654	0.054576	0.485398	0.701015	0.613482	0.767006	169.324	2	1.70504e-37	7.45954e-37
PIGV	ENSBTAG00000009796	other	Adipose	65	3.05309	0.361141	0.0447941	2.96361	3.14258	0.307975	0.436666	117.279	2	3.41298e-26	6.61884e-26
PIGV	ENSBTAG00000009796	other	Mammary	136	1.95134	0.790444	0.06778	1.8173	2.08539	0.706354	0.89744	117.279	2	3.41298e-26	6.61884e-26
PIGV	ENSBTAG00000009796	other	Milk_cell	156	1.71904	0.723418	0.0579198	1.60462	1.83345	0.651069	0.813999	117.279	2	3.41298e-26	6.61884e-26
SPHK2	ENSBTAG00000009872	other	Adipose	65	3.14481	0.369255	0.0458005	3.05331	3.2363	0.314895	0.446477	110.623	2	9.51848e-25	1.75781e-24
SPHK2	ENSBTAG00000009872	other	Mammary	136	2.59504	0.884632	0.0758566	2.44502	2.74506	0.790523	1.00438	110.623	2	9.51848e-25	1.75781e-24
SPHK2	ENSBTAG00000009872	other	Milk_cell	156	1.98397	0.58756	0.0470425	1.89105	2.0769	0.528798	0.661131	110.623	2	9.51848e-25	1.75781e-24
AGPS	ENSBTAG00000009897	other	Adipose	65	3.07457	0.332306	0.0412175	2.99223	3.15691	0.283385	0.4018	129.713	2	6.81185e-29	1.5218e-28
AGPS	ENSBTAG00000009897	other	Mammary	136	2.53931	0.656068	0.0562574	2.42805	2.65057	0.586274	0.744875	129.713	2	6.81185e-29	1.5218e-28
AGPS	ENSBTAG00000009897	other	Milk_cell	156	3.5169	0.596022	0.04772	3.42264	3.61117	0.536414	0.670652	129.713	2	6.81185e-29	1.5218e-28
PIP5K1B	ENSBTAG00000009917	other	Adipose	65	1.85464	0.327155	0.0405786	1.77357	1.9357	0.278992	0.395572	70.47	2	4.98461e-16	6.5423e-16
PIP5K1B	ENSBTAG00000009917	other	Mammary	136	2.56935	0.613511	0.0526081	2.46531	2.67339	0.548244	0.696557	70.47	2	4.98461e-16	6.5423e-16
PIP5K1B	ENSBTAG00000009917	other	Milk_cell	156	2.37257	0.522099	0.0418013	2.29	2.45514	0.469883	0.587472	70.47	2	4.98461e-16	6.5423e-16
PLCL2	ENSBTAG00000009942	other	Adipose	65	2.58599	0.200784	0.0249041	2.53624	2.63574	0.171225	0.242773	96.2693	2	1.24565e-21	2.00779e-21
PLCL2	ENSBTAG00000009942	other	Mammary	136	1.49479	0.711221	0.0609867	1.37418	1.61541	0.63556	0.807494	96.2693	2	1.24565e-21	2.00779e-21
PLCL2	ENSBTAG00000009942	other	Milk_cell	156	2.33549	0.868949	0.0695716	2.19806	2.47293	0.782046	0.977753	96.2693	2	1.24565e-21	2.00779e-21
PGP	ENSBTAG00000009951	other	Adipose	65	2.74451	0.322714	0.0400277	2.66455	2.82448	0.275205	0.390202	80.1254	2	3.9901e-18	5.6075e-18
PGP	ENSBTAG00000009951	other	Mammary	136	2.19684	0.39505	0.0338752	2.12985	2.26384	0.353023	0.448524	80.1254	2	3.9901e-18	5.6075e-18
PGP	ENSBTAG00000009951	other	Milk_cell	156	2.02489	0.690897	0.0553161	1.91562	2.13416	0.621801	0.777407	80.1254	2	3.9901e-18	5.6075e-18
SGPL1	ENSBTAG00000009984	other	Adipose	65	3.65422	0.514124	0.0637693	3.52683	3.78161	0.438437	0.621642	86.5383	2	1.61602e-19	2.40928e-19
SGPL1	ENSBTAG00000009984	other	Mammary	136	2.40814	0.841095	0.0721233	2.26551	2.55078	0.751617	0.954948	86.5383	2	1.61602e-19	2.40928e-19
SGPL1	ENSBTAG00000009984	other	Milk_cell	156	3.24652	1.02465	0.0820376	3.08447	3.40858	0.922174	1.15295	86.5383	2	1.61602e-19	2.40928e-19
HADHB	ENSBTAG00000010083	availability of building blocks	Adipose	65	5.57496	0.386946	0.0479948	5.47908	5.67085	0.329981	0.467868	170.471	2	9.6107e-38	4.25534e-37
HADHB	ENSBTAG00000010083	availability of building blocks	Mammary	136	2.89022	1.30685	0.112062	2.6686	3.11185	1.16783	1.48375	170.471	2	9.6107e-38	4.25534e-37
HADHB	ENSBTAG00000010083	availability of building blocks	Milk_cell	156	3.73076	0.895768	0.0717188	3.58909	3.87244	0.806182	1.00793	170.471	2	9.6107e-38	4.25534e-37
ALDH1A2	ENSBTAG00000010119	other	Adipose	65	0.453923	0.64821	0.0804006	0.293305	0.614542	0.552783	0.783769	31.2309	2	1.65313e-07	1.83265e-07
ALDH1A2	ENSBTAG00000010119	other	Mammary	136	0.251065	0.635195	0.0544675	0.143345	0.358785	0.567621	0.721176	31.2309	2	1.65313e-07	1.83265e-07
ALDH1A2	ENSBTAG00000010119	other	Milk_cell	156	0.22136	0.252457	0.0202128	0.181432	0.261288	0.227209	0.284068	31.2309	2	1.65313e-07	1.83265e-07
APOE	ENSBTAG00000010123	other	Adipose	65	6.51971	0.491066	0.0609092	6.39803	6.64139	0.418773	0.593761	60.542	2	7.13621e-14	8.84505e-14
APOE	ENSBTAG00000010123	other	Mammary	136	4.9401	1.48911	0.12769	4.68757	5.19263	1.3307	1.69068	60.542	2	7.13621e-14	8.84505e-14
APOE	ENSBTAG00000010123	other	Milk_cell	156	6.04702	1.35951	0.108848	5.832	6.26204	1.22354	1.52973	60.542	2	7.13621e-14	8.84505e-14
STAT5B	ENSBTAG00000010125	other	Adipose	65	4.40006	0.294164	0.0364865	4.32717	4.47295	0.250858	0.355681	99.6257	2	2.3257e-22	3.87616e-22
STAT5B	ENSBTAG00000010125	other	Mammary	136	3.58029	0.459194	0.0393756	3.50242	3.65816	0.410344	0.521352	99.6257	2	2.3257e-22	3.87616e-22
STAT5B	ENSBTAG00000010125	other	Milk_cell	156	3.50155	0.930995	0.0745392	3.3543	3.64879	0.837886	1.04757	99.6257	2	2.3257e-22	3.87616e-22
PEDS1	ENSBTAG00000010135	elongase and desaturase	Adipose	65	4.55589	0.226977	0.028153	4.49965	4.61213	0.193562	0.274444	145.633	2	2.37744e-32	6.77294e-32
PEDS1	ENSBTAG00000010135	elongase and desaturase	Mammary	136	2.91049	0.859359	0.0736894	2.76475	3.05622	0.767938	0.975683	145.633	2	2.37744e-32	6.77294e-32
PEDS1	ENSBTAG00000010135	elongase and desaturase	Milk_cell	156	3.61637	0.868973	0.0695735	3.47894	3.75381	0.782067	0.977779	145.633	2	2.37744e-32	6.77294e-32
MBTPS1	ENSBTAG00000010170	other	Adipose	65	4.34376	0.211738	0.0262628	4.29129	4.39622	0.180566	0.256018	136.596	2	2.18082e-30	5.39698e-30
MBTPS1	ENSBTAG00000010170	other	Mammary	136	3.16677	0.8815	0.075588	3.01728	3.31626	0.787724	1.00082	136.596	2	2.18082e-30	5.39698e-30
MBTPS1	ENSBTAG00000010170	other	Milk_cell	156	2.48536	0.929766	0.0744408	2.33831	2.63241	0.83678	1.04618	136.596	2	2.18082e-30	5.39698e-30
G6PC1	ENSBTAG00000010184	other	Adipose	65	0.588206	0.25565	0.0317095	0.524859	0.651553	0.218014	0.309114	268.065	2	6.17054e-59	2.15969e-57
G6PC1	ENSBTAG00000010184	other	Mammary	136	0.120136	0.180679	0.0154931	0.0894956	0.150777	0.161458	0.205136	268.065	2	6.17054e-59	2.15969e-57
G6PC1	ENSBTAG00000010184	other	Milk_cell	156	0.00224066	0.0151389	0.00121208	-0.000153673	0.00463499	0.0136249	0.0170345	268.065	2	6.17054e-59	2.15969e-57
RDH8	ENSBTAG00000010188	other	Adipose	65	0.607292	0.20912	0.0259382	0.555475	0.65911	0.178334	0.252853	229.037	2	1.84214e-50	2.08304e-49
RDH8	ENSBTAG00000010188	other	Mammary	136	0.0441318	0.123943	0.010628	0.0231128	0.0651507	0.110758	0.14072	229.037	2	1.84214e-50	2.08304e-49
RDH8	ENSBTAG00000010188	other	Milk_cell	156	0.00967238	0.0426974	0.00341853	0.00291946	0.0164253	0.0384272	0.0480437	229.037	2	1.84214e-50	2.08304e-49
MGST3	ENSBTAG00000010265	other	Adipose	65	7.17491	0.302268	0.0374917	7.10001	7.24981	0.257769	0.365481	154.996	2	2.20328e-34	7.67493e-34
MGST3	ENSBTAG00000010265	other	Mammary	136	4.39075	1.05754	0.0906834	4.2114	4.57009	0.945037	1.20069	154.996	2	2.20328e-34	7.67493e-34
MGST3	ENSBTAG00000010265	other	Milk_cell	156	4.4738	0.632304	0.0506248	4.37379	4.5738	0.569067	0.711477	154.996	2	2.20328e-34	7.67493e-34
DHRS11	ENSBTAG00000010297	other	Adipose	65	3.61346	0.291289	0.0361299	3.54128	3.68564	0.248406	0.352205	185.702	2	4.73504e-41	2.63656e-40
DHRS11	ENSBTAG00000010297	other	Mammary	136	3.65826	0.405265	0.0347512	3.58953	3.72699	0.362151	0.460122	185.702	2	4.73504e-41	2.63656e-40
DHRS11	ENSBTAG00000010297	other	Milk_cell	156	2.73049	0.603809	0.0483434	2.63499	2.82598	0.543422	0.679413	185.702	2	4.73504e-41	2.63656e-40
CHKA	ENSBTAG00000010304	other	Adipose	65	2.77179	0.376682	0.0467216	2.67846	2.86513	0.321228	0.455456	10.1028	2	0.00640039	0.00658863
CHKA	ENSBTAG00000010304	other	Mammary	136	2.8626	0.528573	0.0453248	2.77296	2.95224	0.472342	0.600122	10.1028	2	0.00640039	0.00658863
CHKA	ENSBTAG00000010304	other	Milk_cell	156	2.43811	0.870295	0.0696793	2.30047	2.57576	0.783256	0.979267	10.1028	2	0.00640039	0.00658863
ALG11	ENSBTAG00000010337	other	Adipose	65	2.34816	0.202011	0.0250563	2.29811	2.39822	0.172271	0.244257	115.174	2	9.7788e-26	1.86203e-25
ALG11	ENSBTAG00000010337	other	Mammary	136	1.68753	0.525551	0.0450657	1.5984	1.77666	0.469642	0.596691	115.174	2	9.7788e-26	1.86203e-25
ALG11	ENSBTAG00000010337	other	Milk_cell	156	1.49461	0.445789	0.0356917	1.42411	1.56512	0.401205	0.501607	115.174	2	9.7788e-26	1.86203e-25
MTMR7	ENSBTAG00000010372	other	Adipose	65	1.30827	0.305486	0.0378908	1.23258	1.38397	0.260513	0.369371	62.6676	2	2.46548e-14	3.0871e-14
MTMR7	ENSBTAG00000010372	other	Mammary	136	1.06968	0.521142	0.0446876	0.981306	1.15806	0.465701	0.591685	62.6676	2	2.46548e-14	3.0871e-14
MTMR7	ENSBTAG00000010372	other	Milk_cell	156	0.76102	0.563382	0.0451067	0.671917	0.850123	0.507038	0.633925	62.6676	2	2.46548e-14	3.0871e-14
CYP2R1	ENSBTAG00000010419	other	Adipose	65	1.66351	0.209101	0.0259358	1.61169	1.71532	0.178318	0.25283	107.311	2	4.98572e-24	8.93781e-24
CYP2R1	ENSBTAG00000010419	other	Mammary	136	0.967026	0.584505	0.0501209	0.867902	1.06615	0.522324	0.663625	107.311	2	4.98572e-24	8.93781e-24
CYP2R1	ENSBTAG00000010419	other	Milk_cell	156	0.887757	0.351216	0.0281198	0.832209	0.943304	0.316091	0.395193	107.311	2	4.98572e-24	8.93781e-24
PEX5	ENSBTAG00000010490	availability of building blocks	Adipose	65	3.04134	0.199081	0.024693	2.99201	3.09067	0.169773	0.240715	114.426	2	1.42147e-25	2.68581e-25
PEX5	ENSBTAG00000010490	availability of building blocks	Mammary	136	2.31681	0.761015	0.0652565	2.18775	2.44586	0.680056	0.864028	114.426	2	1.42147e-25	2.68581e-25
PEX5	ENSBTAG00000010490	availability of building blocks	Milk_cell	156	1.8106	0.674663	0.0540162	1.7039	1.9173	0.60719	0.759139	114.426	2	1.42147e-25	2.68581e-25
BCKDK	ENSBTAG00000010524	other	Adipose	65	3.58104	0.18121	0.0224763	3.53614	3.62594	0.154533	0.219106	45.5635	2	1.27648e-10	1.48217e-10
BCKDK	ENSBTAG00000010524	other	Mammary	136	3.00753	0.574276	0.0492437	2.91014	3.10491	0.513183	0.652011	45.5635	2	1.27648e-10	1.48217e-10
BCKDK	ENSBTAG00000010524	other	Milk_cell	156	3.17723	0.70686	0.0565941	3.06543	3.28902	0.636167	0.795368	45.5635	2	1.27648e-10	1.48217e-10
PLPP1	ENSBTAG00000010526	other	Adipose	65	5.06466	0.361279	0.0448112	4.97514	5.15418	0.308093	0.436833	149.959	2	2.73461e-33	8.40979e-33
PLPP1	ENSBTAG00000010526	other	Mammary	136	3.48724	0.734301	0.0629658	3.36271	3.61177	0.656184	0.833698	149.959	2	2.73461e-33	8.40979e-33
PLPP1	ENSBTAG00000010526	other	Milk_cell	156	3.40132	0.642298	0.051425	3.29974	3.50291	0.578062	0.722722	149.959	2	2.73461e-33	8.40979e-33
CYP1B1	ENSBTAG00000010531	other	Adipose	65	2.05587	0.839752	0.104158	1.84779	2.26395	0.716126	1.01537	172.202	2	4.04469e-38	1.83509e-37
CYP1B1	ENSBTAG00000010531	other	Mammary	136	0.405823	0.632025	0.0541957	0.29864	0.513005	0.564789	0.717578	172.202	2	4.04469e-38	1.83509e-37
CYP1B1	ENSBTAG00000010531	other	Milk_cell	156	0.110971	0.166599	0.0133386	0.084622	0.13732	0.149937	0.187459	172.202	2	4.04469e-38	1.83509e-37
ELOVL6	ENSBTAG00000010564	elongase and desaturase	Adipose	65	5.80035	0.910066	0.11288	5.57485	6.02585	0.776089	1.10039	163.833	2	2.65462e-36	1.07206e-35
ELOVL6	ENSBTAG00000010564	elongase and desaturase	Mammary	136	1.68229	1.09425	0.0938309	1.49672	1.86786	0.977838	1.24237	163.833	2	2.65462e-36	1.07206e-35
ELOVL6	ENSBTAG00000010564	elongase and desaturase	Milk_cell	156	1.95721	0.722821	0.057872	1.84289	2.07153	0.650532	0.813328	163.833	2	2.65462e-36	1.07206e-35
ACADL	ENSBTAG00000010579	availability of building blocks	Adipose	65	3.72288	0.431237	0.0534883	3.61603	3.82974	0.367751	0.52142	242.722	2	1.96553e-53	2.9483e-52
ACADL	ENSBTAG00000010579	availability of building blocks	Mammary	136	1.51089	0.959204	0.0822511	1.34822	1.67356	0.857162	1.08904	242.722	2	1.96553e-53	2.9483e-52
ACADL	ENSBTAG00000010579	availability of building blocks	Milk_cell	156	0.435152	0.375377	0.0300542	0.375783	0.49452	0.337835	0.422379	242.722	2	1.96553e-53	2.9483e-52
DOLK	ENSBTAG00000010601	other	Adipose	65	2.28609	0.206967	0.0256711	2.2348	2.33737	0.176498	0.250249	151.25	2	1.43376e-33	4.54229e-33
DOLK	ENSBTAG00000010601	other	Mammary	136	1.52437	0.532785	0.0456859	1.43402	1.61473	0.476106	0.604904	151.25	2	1.43376e-33	4.54229e-33
DOLK	ENSBTAG00000010601	other	Milk_cell	156	1.12224	0.519922	0.041627	1.04001	1.20447	0.467924	0.585023	151.25	2	1.43376e-33	4.54229e-33
ATP6V1B1	ENSBTAG00000010620	other	Adipose	65	0.537869	0.265127	0.0328849	0.472174	0.603565	0.226095	0.320572	91.8345	2	1.1439e-20	1.7516e-20
ATP6V1B1	ENSBTAG00000010620	other	Mammary	136	0.373605	0.641967	0.0550482	0.264737	0.482473	0.573672	0.728865	91.8345	2	1.1439e-20	1.7516e-20
ATP6V1B1	ENSBTAG00000010620	other	Milk_cell	156	0.140721	0.246101	0.0197038	0.101798	0.179644	0.221488	0.276916	91.8345	2	1.1439e-20	1.7516e-20
FABP6	ENSBTAG00000010632	other	Adipose	65	0.558338	0.594375	0.0737232	0.411059	0.705617	0.506873	0.718676	81.2941	2	2.22438e-18	3.14408e-18
FABP6	ENSBTAG00000010632	other	Mammary	136	0.174766	0.329134	0.028223	0.118949	0.230582	0.294119	0.373686	81.2941	2	2.22438e-18	3.14408e-18
FABP6	ENSBTAG00000010632	other	Milk_cell	156	0.146963	0.318192	0.0254758	0.096639	0.197288	0.28637	0.358034	81.2941	2	2.22438e-18	3.14408e-18
PCCA	ENSBTAG00000010672	availability of building blocks	Adipose	65	3.65893	0.437277	0.0542376	3.55058	3.76729	0.372903	0.528724	142.233	2	1.30188e-31	3.51796e-31
PCCA	ENSBTAG00000010672	availability of building blocks	Mammary	136	2.37919	0.659784	0.056576	2.2673	2.49108	0.589594	0.749094	142.233	2	1.30188e-31	3.51796e-31
PCCA	ENSBTAG00000010672	availability of building blocks	Milk_cell	156	2.27382	0.416546	0.0333504	2.20794	2.3397	0.374887	0.468703	142.233	2	1.30188e-31	3.51796e-31
NR1H3	ENSBTAG00000010681	other	Adipose	65	4.30166	0.291122	0.0361092	4.22953	4.3738	0.248264	0.352004	143.681	2	6.30935e-32	1.73684e-31
NR1H3	ENSBTAG00000010681	other	Mammary	136	2.34504	1.03383	0.0886498	2.16971	2.52036	0.923844	1.17377	143.681	2	6.30935e-32	1.73684e-31
NR1H3	ENSBTAG00000010681	other	Milk_cell	156	3.16442	0.98125	0.0785629	3.00923	3.31961	0.883115	1.10412	143.681	2	6.30935e-32	1.73684e-31
GNPAT	ENSBTAG00000010773	other	Adipose	65	3.75264	0.147129	0.0182491	3.71619	3.7891	0.125469	0.177898	118.215	2	2.13781e-26	4.1901e-26
GNPAT	ENSBTAG00000010773	other	Mammary	136	2.80789	0.82232	0.0705134	2.66844	2.94735	0.73484	0.933631	118.215	2	2.13781e-26	4.1901e-26
GNPAT	ENSBTAG00000010773	other	Milk_cell	156	2.51335	0.466013	0.0373109	2.43965	2.58705	0.419407	0.524364	118.215	2	2.13781e-26	4.1901e-26
ATG14	ENSBTAG00000010795	other	Adipose	65	2.53295	0.269233	0.0333942	2.46623	2.59966	0.229597	0.325537	119.184	2	1.31684e-26	2.61588e-26
ATG14	ENSBTAG00000010795	other	Mammary	136	1.71898	0.702425	0.0602325	1.59986	1.8381	0.627699	0.797507	119.184	2	1.31684e-26	2.61588e-26
ATG14	ENSBTAG00000010795	other	Milk_cell	156	1.4346	0.533798	0.042738	1.35018	1.51903	0.480413	0.600636	119.184	2	1.31684e-26	2.61588e-26
ACER2	ENSBTAG00000010821	other	Adipose	65	1.37931	0.435891	0.0540656	1.27131	1.48732	0.371721	0.527048	122.481	2	2.53251e-27	5.214e-27
ACER2	ENSBTAG00000010821	other	Mammary	136	0.431096	0.492967	0.0422716	0.347496	0.514696	0.440524	0.559696	122.481	2	2.53251e-27	5.214e-27
ACER2	ENSBTAG00000010821	other	Milk_cell	156	0.309051	0.313826	0.0251262	0.259417	0.358685	0.282441	0.353122	122.481	2	2.53251e-27	5.214e-27
PLCXD3	ENSBTAG00000010822	other	Adipose	65	0.125116	0.210926	0.0261621	0.0728515	0.177381	0.179874	0.255036	108.053	2	3.44055e-24	6.19805e-24
PLCXD3	ENSBTAG00000010822	other	Mammary	136	0.0836684	0.238435	0.0204457	0.0432332	0.124104	0.21307	0.270711	108.053	2	3.44055e-24	6.19805e-24
PLCXD3	ENSBTAG00000010822	other	Milk_cell	156	0.00143712	0.00979017	0.000783841	-0.000111267	0.00298551	0.00881106	0.011016	108.053	2	3.44055e-24	6.19805e-24
FMO5	ENSBTAG00000010841	other	Adipose	65	2.87237	0.394899	0.0489811	2.77452	2.97022	0.336763	0.477483	93.8384	2	4.2e-21	6.61028e-21
FMO5	ENSBTAG00000010841	other	Mammary	136	2.3923	1.17266	0.100554	2.19344	2.59117	1.04791	1.33139	93.8384	2	4.2e-21	6.61028e-21
FMO5	ENSBTAG00000010841	other	Milk_cell	156	1.65961	0.705917	0.0565186	1.54796	1.77125	0.635318	0.794307	93.8384	2	4.2e-21	6.61028e-21
ANKRD23	ENSBTAG00000010849	other	Adipose	65	2.06026	0.376562	0.0467067	1.96695	2.15356	0.321126	0.455311	178.448	2	1.78002e-39	8.66435e-39
ANKRD23	ENSBTAG00000010849	other	Mammary	136	1.19852	0.705868	0.0605277	1.07882	1.31823	0.630776	0.801416	178.448	2	1.78002e-39	8.66435e-39
ANKRD23	ENSBTAG00000010849	other	Milk_cell	156	0.510357	0.381193	0.0305198	0.450068	0.570645	0.34307	0.428923	178.448	2	1.78002e-39	8.66435e-39
CRTC3	ENSBTAG00000010915	other	Adipose	65	2.89605	0.395992	0.0491167	2.79793	2.99417	0.337695	0.478804	105.168	2	1.4557e-23	2.55967e-23
CRTC3	ENSBTAG00000010915	other	Mammary	136	1.50134	0.725538	0.0622144	1.3783	1.62438	0.648353	0.823748	105.168	2	1.4557e-23	2.55967e-23
CRTC3	ENSBTAG00000010915	other	Milk_cell	156	2.09205	0.962827	0.0770878	1.93978	2.24433	0.866534	1.08338	105.168	2	1.4557e-23	2.55967e-23
PTGR1	ENSBTAG00000011027	other	Adipose	65	4.1126	0.528472	0.0655489	3.98165	4.24354	0.450672	0.63899	100.542	2	1.47101e-22	2.46286e-22
PTGR1	ENSBTAG00000011027	other	Mammary	136	2.80473	0.907636	0.0778291	2.65081	2.95865	0.811079	1.0305	100.542	2	1.47101e-22	2.46286e-22
PTGR1	ENSBTAG00000011027	other	Milk_cell	156	2.88861	0.816398	0.0653642	2.75949	3.01773	0.73475	0.918622	100.542	2	1.47101e-22	2.46286e-22
PLPP6	ENSBTAG00000011050	other	Adipose	65	1.26036	0.271488	0.033674	1.19309	1.32763	0.231521	0.328264	157.511	2	6.26592e-35	2.29127e-34
PLPP6	ENSBTAG00000011050	other	Mammary	136	0.828332	0.446566	0.0382927	0.752601	0.904064	0.399059	0.507014	157.511	2	6.26592e-35	2.29127e-34
PLPP6	ENSBTAG00000011050	other	Milk_cell	156	0.4047	0.275391	0.0220489	0.361145	0.448255	0.247849	0.309873	157.511	2	6.26592e-35	2.29127e-34
FAR2	ENSBTAG00000011095	other	Adipose	65	2.26177	0.350041	0.0434172	2.17503	2.3485	0.298509	0.423244	136.434	2	2.36507e-30	5.75604e-30
FAR2	ENSBTAG00000011095	other	Mammary	136	1.00229	0.606799	0.0520326	0.89939	1.1052	0.542246	0.688937	136.434	2	2.36507e-30	5.75604e-30
FAR2	ENSBTAG00000011095	other	Milk_cell	156	0.927972	0.531931	0.0425886	0.843843	1.0121	0.478732	0.598536	136.434	2	2.36507e-30	5.75604e-30
ACOT12	ENSBTAG00000011110	thioesterase	Adipose	65	0.249544	0.139384	0.0172885	0.215007	0.284082	0.118864	0.168533	191.549	2	2.54503e-42	1.55883e-41
ACOT12	ENSBTAG00000011110	thioesterase	Mammary	136	0.140054	0.160662	0.0137767	0.112808	0.1673	0.14357	0.18241	191.549	2	2.54503e-42	1.55883e-41
ACOT12	ENSBTAG00000011110	thioesterase	Milk_cell	156	0.018049	0.0450346	0.00360565	0.0109264	0.0251715	0.0405307	0.0506735	191.549	2	2.54503e-42	1.55883e-41
ACTN4	ENSBTAG00000011215	other	Adipose	65	5.96386	0.258503	0.0320633	5.89981	6.02792	0.220447	0.312563	98.463	2	4.15943e-22	6.85467e-22
ACTN4	ENSBTAG00000011215	other	Mammary	136	4.62315	0.93654	0.0803076	4.46433	4.78198	0.836908	1.06331	98.463	2	4.15943e-22	6.85467e-22
ACTN4	ENSBTAG00000011215	other	Milk_cell	156	4.87665	1.09985	0.0880585	4.7027	5.0506	0.989855	1.23757	98.463	2	4.15943e-22	6.85467e-22
ASAH1	ENSBTAG00000011257	other	Adipose	65	4.2606	0.353552	0.0438527	4.17299	4.34821	0.301503	0.427489	101.681	2	8.32147e-23	1.40604e-22
ASAH1	ENSBTAG00000011257	other	Mammary	136	3.41812	0.965108	0.0827574	3.25445	3.58179	0.862437	1.09575	101.681	2	8.32147e-23	1.40604e-22
ASAH1	ENSBTAG00000011257	other	Milk_cell	156	4.59137	0.843057	0.0674986	4.45804	4.72471	0.758743	0.948619	101.681	2	8.32147e-23	1.40604e-22
ACOT9	ENSBTAG00000011258	thioesterase	Adipose	65	4.11843	0.180243	0.0223565	4.07377	4.16309	0.153709	0.217937	151.005	2	1.62083e-33	5.09106e-33
ACOT9	ENSBTAG00000011258	thioesterase	Mammary	136	2.34558	1.18311	0.101451	2.14494	2.54622	1.05725	1.34326	151.005	2	1.62083e-33	5.09106e-33
ACOT9	ENSBTAG00000011258	thioesterase	Milk_cell	156	3.22938	0.761703	0.0609851	3.10891	3.34985	0.685525	0.857078	151.005	2	1.62083e-33	5.09106e-33
ST8SIA6	ENSBTAG00000011366	other	Adipose	65	0.00638151	0.0117394	0.00145609	0.00347264	0.00929038	0.0100111	0.0141944	36.847	2	9.97163e-09	1.12756e-08
ST8SIA6	ENSBTAG00000011366	other	Mammary	136	0.0150872	0.0614068	0.00526559	0.00467353	0.025501	0.0548742	0.0697189	36.847	2	9.97163e-09	1.12756e-08
ST8SIA6	ENSBTAG00000011366	other	Milk_cell	156	0	0	0	0	0	0	0	36.847	2	9.97163e-09	1.12756e-08
PRR7	ENSBTAG00000011398	other	Adipose	65	0.333114	0.213551	0.0264877	0.280198	0.386029	0.182113	0.25821	48.1257	2	3.5452e-11	4.15586e-11
PRR7	ENSBTAG00000011398	other	Mammary	136	0.33158	0.432769	0.0371097	0.258189	0.404972	0.38673	0.49135	48.1257	2	3.5452e-11	4.15586e-11
PRR7	ENSBTAG00000011398	other	Milk_cell	156	0.202436	0.341227	0.02732	0.148468	0.256403	0.307101	0.383953	48.1257	2	3.5452e-11	4.15586e-11
GBA2	ENSBTAG00000011431	other	Adipose	65	3.82408	0.240285	0.0298037	3.76454	3.88362	0.204911	0.290535	125.507	2	5.57741e-28	1.18479e-27
GBA2	ENSBTAG00000011431	other	Mammary	136	3.01245	0.710672	0.0609396	2.89194	3.13297	0.635069	0.80687	125.507	2	5.57741e-28	1.18479e-27
GBA2	ENSBTAG00000011431	other	Milk_cell	156	2.38079	0.844705	0.0676305	2.2472	2.51439	0.760226	0.950472	125.507	2	5.57741e-28	1.18479e-27
HINT2	ENSBTAG00000011444	other	Adipose	65	3.83576	0.411365	0.0510235	3.73383	3.93769	0.350805	0.497393	230.462	2	9.03335e-51	1.10659e-49
HINT2	ENSBTAG00000011444	other	Mammary	136	3.26213	0.706275	0.0605626	3.14236	3.38191	0.631139	0.801878	230.462	2	9.03335e-51	1.10659e-49
HINT2	ENSBTAG00000011444	other	Milk_cell	156	1.80868	0.673726	0.0539412	1.70213	1.91524	0.606346	0.758085	230.462	2	9.03335e-51	1.10659e-49
INPP5K	ENSBTAG00000011479	other	Adipose	65	4.30145	0.23167	0.0287351	4.24404	4.35885	0.197564	0.280118	149.428	2	3.56551e-33	1.08291e-32
INPP5K	ENSBTAG00000011479	other	Mammary	136	3.04506	0.73009	0.0626047	2.92124	3.16887	0.652421	0.828917	149.428	2	3.56551e-33	1.08291e-32
INPP5K	ENSBTAG00000011479	other	Milk_cell	156	2.84273	0.759729	0.060827	2.72257	2.96288	0.683749	0.854857	149.428	2	3.56551e-33	1.08291e-32
SERAC1	ENSBTAG00000011509	phospholipid and sphingolipid biosynthesis	Adipose	65	2.07319	0.436045	0.0540847	1.96514	2.18123	0.371852	0.527234	53.109	2	2.93443e-12	3.51845e-12
SERAC1	ENSBTAG00000011509	phospholipid and sphingolipid biosynthesis	Mammary	136	1.58454	0.496384	0.0425646	1.50036	1.66872	0.443577	0.563575	53.109	2	2.93443e-12	3.51845e-12
SERAC1	ENSBTAG00000011509	phospholipid and sphingolipid biosynthesis	Milk_cell	156	1.83272	0.512045	0.0409964	1.75174	1.91371	0.460836	0.57616	53.109	2	2.93443e-12	3.51845e-12
GPAT2	ENSBTAG00000011558	TAG synthesis	Adipose	65	0.51879	0.358998	0.0445282	0.429835	0.607745	0.306148	0.434075	189.434	2	7.32576e-42	4.34228e-41
GPAT2	ENSBTAG00000011558	TAG synthesis	Mammary	136	0.190511	0.353963	0.0303521	0.130484	0.250538	0.316307	0.401876	189.434	2	7.32576e-42	4.34228e-41
GPAT2	ENSBTAG00000011558	TAG synthesis	Milk_cell	156	0.0308259	0.0712298	0.00570295	0.0195603	0.0420914	0.0641061	0.0801487	189.434	2	7.32576e-42	4.34228e-41
ENPP6	ENSBTAG00000011573	other	Adipose	65	0.165285	0.204942	0.02542	0.114502	0.216067	0.174771	0.247801	121.643	2	3.85013e-27	7.81726e-27
ENPP6	ENSBTAG00000011573	other	Mammary	136	0.1054	0.132484	0.0113604	0.0829321	0.127867	0.11839	0.150417	121.643	2	3.85013e-27	7.81726e-27
ENPP6	ENSBTAG00000011573	other	Milk_cell	156	0.0326402	0.0905583	0.00725047	0.0183177	0.0469627	0.0815016	0.101897	121.643	2	3.85013e-27	7.81726e-27
QKI	ENSBTAG00000011593	other	Adipose	65	4.01258	0.747978	0.0927752	3.82724	4.19792	0.637863	0.904401	175.929	2	6.27355e-39	2.93698e-38
QKI	ENSBTAG00000011593	other	Mammary	136	2.07175	0.937163	0.0803611	1.91282	2.23068	0.837465	1.06402	175.929	2	6.27355e-39	2.93698e-38
QKI	ENSBTAG00000011593	other	Milk_cell	156	4.1335	1.05208	0.0842339	3.96711	4.2999	0.946862	1.18382	175.929	2	6.27355e-39	2.93698e-38
PIGU	ENSBTAG00000011620	other	Adipose	65	2.24545	0.296925	0.036829	2.17187	2.31902	0.253213	0.35902	57.3421	2	3.53436e-13	4.28672e-13
PIGU	ENSBTAG00000011620	other	Mammary	136	1.76044	0.73367	0.0629116	1.63602	1.88486	0.65562	0.832981	57.3421	2	3.53436e-13	4.28672e-13
PIGU	ENSBTAG00000011620	other	Milk_cell	156	2.3851	0.678291	0.0543067	2.27782	2.49238	0.610455	0.763221	57.3421	2	3.53436e-13	4.28672e-13
PLPP3	ENSBTAG00000011640	other	Adipose	65	6.17903	0.560655	0.0695407	6.0401	6.31795	0.478117	0.677903	258.064	2	9.16567e-57	2.04144e-55
PLPP3	ENSBTAG00000011640	other	Mammary	136	4.72873	0.943615	0.0809143	4.56871	4.88875	0.843231	1.07135	258.064	2	9.16567e-57	2.04144e-55
PLPP3	ENSBTAG00000011640	other	Milk_cell	156	3.07709	0.594979	0.0476365	2.98299	3.17119	0.535475	0.669478	258.064	2	9.16567e-57	2.04144e-55
HSD17B6	ENSBTAG00000011720	other	Adipose	65	0.0948619	0.156845	0.0194543	0.0559975	0.133726	0.133755	0.189646	149.956	2	2.73882e-33	8.38765e-33
HSD17B6	ENSBTAG00000011720	other	Mammary	136	0.188241	0.322472	0.0276517	0.133554	0.242927	0.288166	0.366122	149.956	2	2.73882e-33	8.38765e-33
HSD17B6	ENSBTAG00000011720	other	Milk_cell	156	0.00175327	0.0148004	0.00118498	-0.000587536	0.00409407	0.0133202	0.0166536	149.956	2	2.73882e-33	8.38765e-33
STARD3	ENSBTAG00000011729	other	Adipose	65	3.9085	0.326878	0.0405443	3.8275	3.9895	0.278756	0.395238	85.8374	2	2.29423e-19	3.39287e-19
STARD3	ENSBTAG00000011729	other	Mammary	136	3.37403	0.822	0.0704859	3.23463	3.51343	0.734553	0.933267	85.8374	2	2.29423e-19	3.39287e-19
STARD3	ENSBTAG00000011729	other	Milk_cell	156	2.81812	0.78499	0.0628495	2.69396	2.94227	0.706483	0.88328	85.8374	2	2.29423e-19	3.39287e-19
PGAP3	ENSBTAG00000011732	other	Adipose	65	3.77038	0.221499	0.0274735	3.71549	3.82526	0.18889	0.26782	173.545	2	2.06624e-38	9.49181e-38
PGAP3	ENSBTAG00000011732	other	Mammary	136	2.90312	0.770429	0.0660637	2.77247	3.03377	0.688469	0.874716	173.545	2	2.06624e-38	9.49181e-38
PGAP3	ENSBTAG00000011732	other	Milk_cell	156	1.95589	0.68636	0.0549528	1.84734	2.06445	0.617718	0.772302	173.545	2	2.06624e-38	9.49181e-38
SGMS1	ENSBTAG00000011748	other	Adipose	65	3.58706	0.307406	0.0381291	3.51089	3.66323	0.262151	0.371694	93.2356	2	5.67739e-21	8.87847e-21
SGMS1	ENSBTAG00000011748	other	Mammary	136	2.82532	0.647493	0.0555221	2.71552	2.93513	0.578611	0.735139	93.2356	2	5.67739e-21	8.87847e-21
SGMS1	ENSBTAG00000011748	other	Milk_cell	156	3.62084	0.734035	0.0587698	3.50475	3.73693	0.660624	0.825945	93.2356	2	5.67739e-21	8.87847e-21
FDX1	ENSBTAG00000011793	other	Adipose	65	4.52459	0.271329	0.0336542	4.45736	4.59182	0.231385	0.328071	148.346	2	6.12551e-33	1.81542e-32
FDX1	ENSBTAG00000011793	other	Mammary	136	2.99173	0.69437	0.0595418	2.87397	3.10948	0.620501	0.788362	148.346	2	6.12551e-33	1.81542e-32
FDX1	ENSBTAG00000011793	other	Milk_cell	156	3.22168	0.62561	0.0500889	3.12273	3.32062	0.563043	0.703945	148.346	2	6.12551e-33	1.81542e-32
ALG5	ENSBTAG00000011850	other	Adipose	65	3.17394	0.148141	0.0183747	3.13723	3.21065	0.126332	0.179122	206.357	2	1.54913e-45	1.23762e-44
ALG5	ENSBTAG00000011850	other	Mammary	136	3.08764	0.367157	0.0314835	3.02538	3.14991	0.328098	0.416856	206.357	2	1.54913e-45	1.23762e-44
ALG5	ENSBTAG00000011850	other	Milk_cell	156	2.38894	0.367232	0.0294021	2.33086	2.44702	0.330505	0.413214	206.357	2	1.54913e-45	1.23762e-44
GPAM	ENSBTAG00000011917	TAG synthesis	Adipose	65	5.29863	1.14288	0.141757	5.01544	5.58182	0.974629	1.38189	101.345	2	9.84296e-23	1.65551e-22
GPAM	ENSBTAG00000011917	TAG synthesis	Mammary	136	4.65644	1.80812	0.155045	4.34981	4.96307	1.61577	2.05287	101.345	2	9.84296e-23	1.65551e-22
GPAM	ENSBTAG00000011917	TAG synthesis	Milk_cell	156	3.43012	1.06619	0.0853636	3.26149	3.59875	0.959562	1.19969	101.345	2	9.84296e-23	1.65551e-22
RDH5	ENSBTAG00000011927	other	Adipose	65	2.56096	0.442905	0.0549355	2.45121	2.6707	0.377702	0.535528	239.354	2	1.05919e-52	1.49713e-51
RDH5	ENSBTAG00000011927	other	Mammary	136	1.32125	0.8566	0.0734529	1.17598	1.46651	0.765473	0.972552	239.354	2	1.05919e-52	1.49713e-51
RDH5	ENSBTAG00000011927	other	Milk_cell	156	0.253419	0.341177	0.027316	0.19946	0.307379	0.307056	0.383897	239.354	2	1.05919e-52	1.49713e-51
MTTP	ENSBTAG00000011944	other	Adipose	65	0.0431661	0.0567757	0.00704215	0.0290978	0.0572345	0.0484173	0.068649	30.858	2	1.99188e-07	2.20487e-07
MTTP	ENSBTAG00000011944	other	Mammary	136	0.0667942	0.105167	0.00901796	0.0489594	0.0846289	0.0939787	0.119402	30.858	2	1.99188e-07	2.20487e-07
MTTP	ENSBTAG00000011944	other	Milk_cell	156	0.0415281	0.0812448	0.00650479	0.0286786	0.0543775	0.0731195	0.0914177	30.858	2	1.99188e-07	2.20487e-07
SULT1E1	ENSBTAG00000011952	other	Adipose	65	0.0169246	0.0512106	0.00635189	0.00423519	0.0296139	0.0436715	0.0619201	76.93	2	1.97178e-17	2.71906e-17
SULT1E1	ENSBTAG00000011952	other	Mammary	136	0.154151	0.395649	0.0339266	0.0870545	0.221247	0.353559	0.449205	76.93	2	1.97178e-17	2.71906e-17
SULT1E1	ENSBTAG00000011952	other	Milk_cell	156	0.0135209	0.0580117	0.00464466	0.00434586	0.0226959	0.05221	0.0652756	76.93	2	1.97178e-17	2.71906e-17
PLA2G3	ENSBTAG00000011962	other	Adipose	65	0.0433094	0.0850316	0.0105469	0.0222396	0.0643792	0.0725136	0.102814	122.926	2	2.02744e-27	4.20951e-27
PLA2G3	ENSBTAG00000011962	other	Mammary	136	0.53553	0.443197	0.0380038	0.46037	0.61069	0.396048	0.503189	122.926	2	2.02744e-27	4.20951e-27
PLA2G3	ENSBTAG00000011962	other	Milk_cell	156	0.168207	0.213335	0.0170805	0.134467	0.201948	0.192	0.240048	122.926	2	2.02744e-27	4.20951e-27
ALOX15	ENSBTAG00000011990	other	Adipose	65	0.902682	0.54993	0.0682104	0.766416	1.03895	0.468971	0.664935	70.0469	2	6.15903e-16	8.04065e-16
ALOX15	ENSBTAG00000011990	other	Mammary	136	2.57671	1.60142	0.137321	2.30513	2.84829	1.43106	1.81819	70.0469	2	6.15903e-16	8.04065e-16
ALOX15	ENSBTAG00000011990	other	Milk_cell	156	2.4506	1.03461	0.0828349	2.28697	2.61423	0.931136	1.16415	70.0469	2	6.15903e-16	8.04065e-16
MVD	ENSBTAG00000012059	other	Adipose	65	3.35876	0.590879	0.0732895	3.21235	3.50517	0.503892	0.714448	36.3012	2	1.31009e-08	1.47686e-08
MVD	ENSBTAG00000012059	other	Mammary	136	2.8317	0.58573	0.0502259	2.73237	2.93103	0.523418	0.665015	36.3012	2	1.31009e-08	1.47686e-08
MVD	ENSBTAG00000012059	other	Milk_cell	156	3.16165	0.666347	0.0533505	3.05627	3.26704	0.599706	0.749783	36.3012	2	1.31009e-08	1.47686e-08
HNF4A	ENSBTAG00000012116	other	Adipose	65	1.6296	0.458659	0.0568896	1.51595	1.74325	0.391137	0.554577	170.488	2	9.52959e-38	4.245e-37
HNF4A	ENSBTAG00000012116	other	Mammary	136	0.0800593	0.183334	0.0157208	0.0489685	0.11115	0.16383	0.20815	170.488	2	9.52959e-38	4.245e-37
HNF4A	ENSBTAG00000012116	other	Milk_cell	156	0.124962	0.197918	0.0158461	0.0936601	0.156265	0.178124	0.2227	170.488	2	9.52959e-38	4.245e-37
TIPARP	ENSBTAG00000012120	other	Adipose	65	3.10067	0.361638	0.0448556	3.01106	3.19028	0.308399	0.437266	92.5721	2	7.91098e-21	1.2267e-20
TIPARP	ENSBTAG00000012120	other	Mammary	136	2.64826	0.52831	0.0453022	2.55867	2.73785	0.472107	0.599823	92.5721	2	7.91098e-21	1.2267e-20
TIPARP	ENSBTAG00000012120	other	Milk_cell	156	3.29176	0.509861	0.0408215	3.21112	3.3724	0.45887	0.573702	92.5721	2	7.91098e-21	1.2267e-20
PNPLA7	ENSBTAG00000012126	other	Adipose	65	2.06348	0.300179	0.0372326	1.9891	2.13786	0.255988	0.362955	267.141	2	9.79532e-59	3.27253e-57
PNPLA7	ENSBTAG00000012126	other	Mammary	136	1.65383	0.532869	0.0456931	1.56347	1.7442	0.476181	0.604999	267.141	2	9.79532e-59	3.27253e-57
PNPLA7	ENSBTAG00000012126	other	Milk_cell	156	0.435507	0.270302	0.0216415	0.392756	0.478257	0.243269	0.304148	267.141	2	9.79532e-59	3.27253e-57
CYP26B1	ENSBTAG00000012212	other	Adipose	65	3.40875	0.559173	0.0693568	3.2702	3.54731	0.476853	0.676111	292.917	2	2.47713e-64	2.60099e-62
CYP26B1	ENSBTAG00000012212	other	Mammary	136	1.50393	0.959204	0.0822511	1.34126	1.66659	0.857161	1.08904	292.917	2	2.47713e-64	2.60099e-62
CYP26B1	ENSBTAG00000012212	other	Milk_cell	156	0.0825002	0.167408	0.0134033	0.0560235	0.108977	0.150665	0.188369	292.917	2	2.47713e-64	2.60099e-62
FA2H	ENSBTAG00000012222	other	Adipose	65	0.548057	0.385808	0.0478536	0.452459	0.643656	0.32901	0.466491	119.188	2	1.31424e-26	2.61779e-26
FA2H	ENSBTAG00000012222	other	Mammary	136	1.27193	0.693336	0.0594531	1.15435	1.38951	0.619577	0.787188	119.188	2	1.31424e-26	2.61779e-26
FA2H	ENSBTAG00000012222	other	Milk_cell	156	0.475082	0.398778	0.0319278	0.412013	0.538152	0.358896	0.44871	119.188	2	1.31424e-26	2.61779e-26
BLOC1S6	ENSBTAG00000012250	other	Adipose	65	3.65537	0.448672	0.0556509	3.5442	3.76655	0.38262	0.542502	85.2562	2	3.06804e-19	4.50101e-19
BLOC1S6	ENSBTAG00000012250	other	Mammary	136	2.94375	0.601149	0.0515481	2.8418	3.04569	0.537197	0.682522	85.2562	2	3.06804e-19	4.50101e-19
BLOC1S6	ENSBTAG00000012250	other	Milk_cell	156	3.07271	0.452767	0.0362503	3.0011	3.14432	0.407485	0.509459	85.2562	2	3.06804e-19	4.50101e-19
SCNN1B	ENSBTAG00000012290	other	Adipose	65	0.027792	0.0878918	0.0109016	0.00601348	0.0495705	0.0749527	0.106272	128.442	2	1.28546e-28	2.82878e-28
SCNN1B	ENSBTAG00000012290	other	Mammary	136	0.256482	0.394863	0.0338592	0.189519	0.323445	0.352856	0.448313	128.442	2	1.28546e-28	2.82878e-28
SCNN1B	ENSBTAG00000012290	other	Milk_cell	156	0.0257119	0.0644905	0.00516337	0.0155123	0.0359116	0.0580408	0.0725655	128.442	2	1.28546e-28	2.82878e-28
LDLR	ENSBTAG00000012314	other	Adipose	65	3.4835	0.558391	0.0692599	3.34513	3.62186	0.476186	0.675166	106.308	2	8.23421e-24	1.46541e-23
LDLR	ENSBTAG00000012314	other	Mammary	136	2.49216	0.681413	0.0584307	2.37661	2.60772	0.608923	0.773651	106.308	2	8.23421e-24	1.46541e-23
LDLR	ENSBTAG00000012314	other	Milk_cell	156	3.56666	0.976154	0.0781549	3.41227	3.72104	0.878529	1.09838	106.308	2	8.23421e-24	1.46541e-23
FDFT1	ENSBTAG00000012432	other	Adipose	65	4.48686	0.373594	0.0463386	4.39428	4.57943	0.318594	0.451722	82.9174	2	9.87906e-19	1.41542e-18
FDFT1	ENSBTAG00000012432	other	Mammary	136	3.61952	0.750682	0.0643704	3.49221	3.74682	0.670822	0.852296	82.9174	2	9.87906e-19	1.41542e-18
FDFT1	ENSBTAG00000012432	other	Milk_cell	156	4.2728	0.486348	0.038939	4.19588	4.34972	0.437708	0.547245	82.9174	2	9.87906e-19	1.41542e-18
ALOXE3	ENSBTAG00000012478	other	Adipose	65	0.179169	0.328958	0.0408022	0.0976576	0.260681	0.28053	0.397752	147.099	2	1.14244e-32	3.35878e-32
ALOXE3	ENSBTAG00000012478	other	Mammary	136	0.115892	0.165651	0.0142045	0.0878003	0.143984	0.148029	0.188074	147.099	2	1.14244e-32	3.35878e-32
ALOXE3	ENSBTAG00000012478	other	Milk_cell	156	0.0227976	0.0774554	0.0062014	0.0105474	0.0350477	0.0697091	0.0871538	147.099	2	1.14244e-32	3.35878e-32
ETFA	ENSBTAG00000012490	availability of building blocks	Adipose	65	5.04495	0.46867	0.0581314	4.92882	5.16108	0.399674	0.566682	151.802	2	1.08781e-33	3.50676e-33
ETFA	ENSBTAG00000012490	availability of building blocks	Mammary	136	3.44281	0.719031	0.0616564	3.32087	3.56475	0.642538	0.81636	151.802	2	1.08781e-33	3.50676e-33
ETFA	ENSBTAG00000012490	availability of building blocks	Milk_cell	156	3.62847	0.379127	0.0303544	3.56851	3.68844	0.34121	0.426598	151.802	2	1.08781e-33	3.50676e-33
ORMDL1	ENSBTAG00000012561	other	Adipose	65	3.07263	0.260398	0.0322984	3.0081	3.13715	0.222063	0.314854	74.569	2	6.42027e-17	8.65853e-17
ORMDL1	ENSBTAG00000012561	other	Mammary	136	2.35484	0.76786	0.0658434	2.22462	2.48506	0.686173	0.871799	74.569	2	6.42027e-17	8.65853e-17
ORMDL1	ENSBTAG00000012561	other	Milk_cell	156	2.29483	0.616993	0.049399	2.19725	2.39241	0.555288	0.694249	74.569	2	6.42027e-17	8.65853e-17
B4GALT5	ENSBTAG00000012626	other	Adipose	65	3.62615	0.390123	0.0483888	3.52948	3.72282	0.33269	0.471708	112.513	2	3.69942e-25	6.91877e-25
B4GALT5	ENSBTAG00000012626	other	Mammary	136	2.31727	0.832987	0.071428	2.176	2.45853	0.744371	0.945742	112.513	2	3.69942e-25	6.91877e-25
B4GALT5	ENSBTAG00000012626	other	Milk_cell	156	3.39985	0.999588	0.0800311	3.24176	3.55795	0.899619	1.12475	112.513	2	3.69942e-25	6.91877e-25
TECR	ENSBTAG00000012632	other	Adipose	65	4.8551	0.291323	0.0361341	4.78291	4.92728	0.248435	0.352246	137.988	2	1.08712e-30	2.74581e-30
TECR	ENSBTAG00000012632	other	Mammary	136	4.03529	0.659506	0.0565522	3.92345	4.14713	0.589346	0.748779	137.988	2	1.08712e-30	2.74581e-30
TECR	ENSBTAG00000012632	other	Milk_cell	156	3.59733	0.565025	0.0452382	3.50797	3.6867	0.508516	0.635773	137.988	2	1.08712e-30	2.74581e-30
AJUBA	ENSBTAG00000012724	other	Adipose	65	2.82737	0.272187	0.0337606	2.75992	2.89481	0.232116	0.329109	271.636	2	1.0349e-59	3.80324e-58
AJUBA	ENSBTAG00000012724	other	Mammary	136	1.73426	0.781029	0.0669727	1.60181	1.86671	0.697941	0.88675	271.636	2	1.0349e-59	3.80324e-58
AJUBA	ENSBTAG00000012724	other	Milk_cell	156	0.278943	0.316228	0.0253185	0.228929	0.328957	0.284602	0.355823	271.636	2	1.0349e-59	3.80324e-58
PIGB	ENSBTAG00000012740	other	Adipose	65	2.57309	0.235409	0.0291989	2.51475	2.63142	0.200753	0.28464	59.4773	2	1.21528e-13	1.50123e-13
PIGB	ENSBTAG00000012740	other	Mammary	136	2.10409	0.576308	0.049418	2.00635	2.20182	0.514999	0.654318	59.4773	2	1.21528e-13	1.50123e-13
PIGB	ENSBTAG00000012740	other	Milk_cell	156	2.02065	0.583383	0.046708	1.92838	2.11291	0.525039	0.65643	59.4773	2	1.21528e-13	1.50123e-13
RDH12	ENSBTAG00000012838	other	Adipose	65	0.0724119	0.115343	0.0143065	0.0438313	0.100992	0.0983623	0.139464	82.2909	2	1.35135e-18	1.93238e-18
RDH12	ENSBTAG00000012838	other	Mammary	136	0.384693	0.340641	0.0292097	0.326925	0.442461	0.304402	0.386751	82.2909	2	1.35135e-18	1.93238e-18
RDH12	ENSBTAG00000012838	other	Milk_cell	156	0.154041	0.213174	0.0170676	0.120326	0.187756	0.191854	0.239866	82.2909	2	1.35135e-18	1.93238e-18
LPL	ENSBTAG00000012855	other	Adipose	65	7.08858	0.627867	0.0778773	6.933	7.24415	0.535434	0.759171	129.66	2	6.99224e-29	1.55736e-28
LPL	ENSBTAG00000012855	other	Mammary	136	5.39468	1.37027	0.1175	5.1623	5.62706	1.2245	1.55576	129.66	2	6.99224e-29	1.55736e-28
LPL	ENSBTAG00000012855	other	Milk_cell	156	5.48239	0.647121	0.0518112	5.38004	5.58474	0.582403	0.728149	129.66	2	6.99224e-29	1.55736e-28
ACAT1	ENSBTAG00000012885	availability of building blocks	Adipose	65	5.82681	0.418147	0.0518647	5.72319	5.93042	0.356588	0.505593	159.477	2	2.34386e-35	8.74485e-35
ACAT1	ENSBTAG00000012885	availability of building blocks	Mammary	136	3.69928	0.82225	0.0705073	3.55984	3.83872	0.734777	0.933551	159.477	2	2.34386e-35	8.74485e-35
ACAT1	ENSBTAG00000012885	availability of building blocks	Milk_cell	156	3.39185	0.41621	0.0333234	3.32603	3.45768	0.374585	0.468325	159.477	2	2.34386e-35	8.74485e-35
CYP2U1	ENSBTAG00000012972	other	Adipose	65	2.97274	0.494241	0.061303	2.85027	3.0952	0.42148	0.5976	208.221	2	6.0991e-46	5.09413e-45
CYP2U1	ENSBTAG00000012972	other	Mammary	136	1.38677	0.628382	0.0538833	1.28021	1.49334	0.561533	0.713441	208.221	2	6.0991e-46	5.09413e-45
CYP2U1	ENSBTAG00000012972	other	Milk_cell	156	0.700017	0.398633	0.0319161	0.63697	0.763064	0.358765	0.448547	208.221	2	6.0991e-46	5.09413e-45
HEXA	ENSBTAG00000012981	other	Adipose	65	3.77586	0.247135	0.0306534	3.71462	3.8371	0.210753	0.298818	92.1924	2	9.56499e-21	1.47077e-20
HEXA	ENSBTAG00000012981	other	Mammary	136	2.60022	0.881019	0.0755467	2.45081	2.74963	0.787293	1.00028	92.1924	2	9.56499e-21	1.47077e-20
HEXA	ENSBTAG00000012981	other	Milk_cell	156	3.46108	0.88128	0.0705589	3.32169	3.60046	0.793143	0.991628	92.1924	2	9.56499e-21	1.47077e-20
SMPDL3B	ENSBTAG00000012997	other	Adipose	65	0.874047	0.517985	0.0642482	0.745696	1.0024	0.441729	0.62631	38.8466	2	3.66918e-09	4.18116e-09
SMPDL3B	ENSBTAG00000012997	other	Mammary	136	0.432917	0.449584	0.0385515	0.356674	0.50916	0.401756	0.510441	38.8466	2	3.66918e-09	4.18116e-09
SMPDL3B	ENSBTAG00000012997	other	Milk_cell	156	0.673867	0.680531	0.0544861	0.566236	0.781498	0.612471	0.765742	38.8466	2	3.66918e-09	4.18116e-09
PLAA	ENSBTAG00000013011	other	Adipose	65	3.564	0.248416	0.0308122	3.50244	3.62555	0.211845	0.300367	84.2897	2	4.97415e-19	7.22531e-19
PLAA	ENSBTAG00000013011	other	Mammary	136	2.70351	0.777133	0.0666386	2.57172	2.8353	0.694459	0.882327	84.2897	2	4.97415e-19	7.22531e-19
PLAA	ENSBTAG00000013011	other	Milk_cell	156	3.49094	0.537458	0.043031	3.40594	3.57594	0.483706	0.604754	84.2897	2	4.97415e-19	7.22531e-19
GGPS1	ENSBTAG00000013068	other	Adipose	65	3.17226	0.185699	0.0230332	3.12624	3.21827	0.158361	0.224534	45.6904	2	1.19802e-10	1.39327e-10
GGPS1	ENSBTAG00000013068	other	Mammary	136	2.47065	0.759467	0.0651237	2.34185	2.59944	0.678672	0.86227	45.6904	2	1.19802e-10	1.39327e-10
GGPS1	ENSBTAG00000013068	other	Milk_cell	156	2.88167	0.523254	0.0418938	2.79891	2.96442	0.470923	0.588772	45.6904	2	1.19802e-10	1.39327e-10
LPCAT3	ENSBTAG00000013127	other	Adipose	65	3.16444	0.317523	0.0393839	3.08576	3.24311	0.270778	0.383926	136.576	2	2.203e-30	5.43356e-30
LPCAT3	ENSBTAG00000013127	other	Mammary	136	2.49902	0.437087	0.0374799	2.42489	2.57314	0.390589	0.496252	136.576	2	2.203e-30	5.43356e-30
LPCAT3	ENSBTAG00000013127	other	Milk_cell	156	3.53211	0.815325	0.0652782	3.40316	3.66106	0.733784	0.917414	136.576	2	2.203e-30	5.43356e-30
DDHD2	ENSBTAG00000013145	other	Adipose	65	4.57148	0.511357	0.063426	4.44477	4.69819	0.436077	0.618296	163.423	2	3.26022e-36	1.30232e-35
DDHD2	ENSBTAG00000013145	other	Mammary	136	2.99406	0.484001	0.0415027	2.91198	3.07614	0.432512	0.549516	163.423	2	3.26022e-36	1.30232e-35
DDHD2	ENSBTAG00000013145	other	Milk_cell	156	2.65657	0.465312	0.0372548	2.58297	2.73016	0.418776	0.523575	163.423	2	3.26022e-36	1.30232e-35
ENPP2	ENSBTAG00000013165	other	Adipose	65	3.96822	0.33072	0.0410208	3.88627	4.05017	0.282033	0.399883	156.059	2	1.29465e-34	4.61924e-34
ENPP2	ENSBTAG00000013165	other	Mammary	136	1.99238	0.999042	0.0856671	1.82295	2.1618	0.892761	1.13427	156.059	2	1.29465e-34	4.61924e-34
ENPP2	ENSBTAG00000013165	other	Milk_cell	156	2.28641	0.686999	0.0550039	2.17776	2.39506	0.618292	0.77302	156.059	2	1.29465e-34	4.61924e-34
ALOX5AP	ENSBTAG00000013201	other	Adipose	65	2.22157	0.63527	0.0787955	2.06415	2.37898	0.541747	0.768122	124.747	2	8.1566e-28	1.72273e-27
ALOX5AP	ENSBTAG00000013201	other	Mammary	136	1.56226	1.07542	0.0922168	1.37989	1.74464	0.961017	1.221	124.747	2	8.1566e-28	1.72273e-27
ALOX5AP	ENSBTAG00000013201	other	Milk_cell	156	3.19603	1.15276	0.0922946	3.01371	3.37834	1.03747	1.2971	124.747	2	8.1566e-28	1.72273e-27
MED1	ENSBTAG00000013236	other	Adipose	65	3.52416	0.284195	0.03525	3.45374	3.59458	0.242356	0.343628	72.4008	2	1.89829e-16	2.5322e-16
MED1	ENSBTAG00000013236	other	Mammary	136	2.74184	0.718964	0.0616507	2.61992	2.86377	0.642479	0.816285	72.4008	2	1.89829e-16	2.5322e-16
MED1	ENSBTAG00000013236	other	Milk_cell	156	3.44776	0.773019	0.0618911	3.3255	3.57002	0.69571	0.869812	72.4008	2	1.89829e-16	2.5322e-16
PIGL	ENSBTAG00000013273	other	Adipose	65	2.89462	0.241638	0.0299715	2.83474	2.95449	0.206065	0.292171	59.0909	2	1.47425e-13	1.80898e-13
PIGL	ENSBTAG00000013273	other	Mammary	136	2.39156	0.717313	0.0615091	2.26991	2.51321	0.641003	0.81441	59.0909	2	1.47425e-13	1.80898e-13
PIGL	ENSBTAG00000013273	other	Milk_cell	156	2.29072	0.427385	0.0342182	2.22313	2.35832	0.384642	0.480899	59.0909	2	1.47425e-13	1.80898e-13
PLA2G4A	ENSBTAG00000013298	other	Adipose	65	2.49867	0.301399	0.037384	2.42399	2.57336	0.257028	0.36443	115.968	2	6.57558e-26	1.26189e-25
PLA2G4A	ENSBTAG00000013298	other	Mammary	136	1.25935	0.744457	0.0638367	1.1331	1.38559	0.66526	0.845229	115.968	2	6.57558e-26	1.26189e-25
PLA2G4A	ENSBTAG00000013298	other	Milk_cell	156	1.5866	0.673816	0.0539485	1.48003	1.69317	0.606428	0.758186	115.968	2	6.57558e-26	1.26189e-25
ACSS2	ENSBTAG00000013303	acyl-CoA synthase	Adipose	65	6.63408	0.816922	0.101327	6.43166	6.83651	0.696658	0.987764	135.028	2	4.77663e-30	1.14359e-29
ACSS2	ENSBTAG00000013303	acyl-CoA synthase	Mammary	136	4.87215	0.894502	0.0767029	4.72045	5.02384	0.799343	1.01558	135.028	2	4.77663e-30	1.14359e-29
ACSS2	ENSBTAG00000013303	acyl-CoA synthase	Milk_cell	156	4.47794	0.95914	0.0767926	4.32624	4.62963	0.863216	1.07924	135.028	2	4.77663e-30	1.14359e-29
ATP5F1B	ENSBTAG00000013315	other	Adipose	65	6.28751	0.286797	0.0355728	6.21645	6.35858	0.244576	0.346774	128.149	2	1.48855e-28	3.24655e-28
ATP5F1B	ENSBTAG00000013315	other	Mammary	136	5.12626	0.70904	0.0607996	5.00602	5.24651	0.63361	0.805017	128.149	2	1.48855e-28	3.24655e-28
ATP5F1B	ENSBTAG00000013315	other	Milk_cell	156	5.13865	0.638224	0.0510988	5.03771	5.23959	0.574395	0.718138	128.149	2	1.48855e-28	3.24655e-28
BAX	ENSBTAG00000013340	other	Adipose	65	3.47838	0.307571	0.0381495	3.40217	3.5546	0.262291	0.371892	45.2883	2	1.46476e-10	1.69811e-10
BAX	ENSBTAG00000013340	other	Mammary	136	2.51737	1.00962	0.0865739	2.34615	2.68859	0.902211	1.14628	45.2883	2	1.46476e-10	1.69811e-10
BAX	ENSBTAG00000013340	other	Milk_cell	156	3.1758	0.979012	0.0783837	3.02096	3.33064	0.881101	1.1016	45.2883	2	1.46476e-10	1.69811e-10
LIPM	ENSBTAG00000013364	other	Adipose	65	0.15161	0.457819	0.0567855	0.0381675	0.265052	0.390421	0.553562	154.938	2	2.26831e-34	7.79068e-34
LIPM	ENSBTAG00000013364	other	Mammary	136	0.632635	0.311069	0.0266739	0.579883	0.685388	0.277976	0.353176	154.938	2	2.26831e-34	7.79068e-34
LIPM	ENSBTAG00000013364	other	Milk_cell	156	1.27886	0.831991	0.0666126	1.14728	1.41045	0.748783	0.936167	154.938	2	2.26831e-34	7.79068e-34
CYP27A1	ENSBTAG00000013489	other	Adipose	65	5.33026	0.262231	0.0325258	5.26529	5.39524	0.223626	0.317071	113.487	2	2.27338e-25	4.26258e-25
CYP27A1	ENSBTAG00000013489	other	Mammary	136	3.60289	1.06059	0.0909444	3.42303	3.78275	0.947757	1.20415	113.487	2	2.27338e-25	4.26258e-25
CYP27A1	ENSBTAG00000013489	other	Milk_cell	156	4.53811	1.02953	0.0824288	4.37528	4.70093	0.926571	1.15845	113.487	2	2.27338e-25	4.26258e-25
ENSBTAG00000013585	ENSBTAG00000013585	other	Adipose	65	0.0649548	0.101418	0.0125793	0.0398247	0.0900848	0.0864873	0.122627	52.4351	2	4.11013e-12	4.89618e-12
ENSBTAG00000013585	ENSBTAG00000013585	other	Mammary	136	0.0314272	0.0739879	0.00634441	0.0188799	0.0439745	0.0661168	0.084003	52.4351	2	4.11013e-12	4.89618e-12
ENSBTAG00000013585	ENSBTAG00000013585	other	Milk_cell	156	0.024526	0.110638	0.00885809	0.00702786	0.0420242	0.0995727	0.124491	52.4351	2	4.11013e-12	4.89618e-12
NR1H4	ENSBTAG00000013596	other	Adipose	65	0.0465188	0.183211	0.0227245	0.00112141	0.0919162	0.156239	0.221525	27.0288	2	1.35134e-06	1.47365e-06
NR1H4	ENSBTAG00000013596	other	Mammary	136	0.0215459	0.0624024	0.00535096	0.0109633	0.0321284	0.0557639	0.0708494	27.0288	2	1.35134e-06	1.47365e-06
NR1H4	ENSBTAG00000013596	other	Milk_cell	156	0.112865	0.149929	0.0120039	0.089153	0.136578	0.134934	0.168702	27.0288	2	1.35134e-06	1.47365e-06
MBLAC2	ENSBTAG00000013612	other	Adipose	65	1.62693	0.272384	0.0337851	1.55944	1.69442	0.232284	0.329347	133.365	2	1.09684e-29	2.55119e-29
MBLAC2	ENSBTAG00000013612	other	Mammary	136	0.923559	0.414606	0.0355522	0.853248	0.993871	0.370499	0.470728	133.365	2	1.09684e-29	2.55119e-29
MBLAC2	ENSBTAG00000013612	other	Milk_cell	156	0.733216	0.336997	0.0269814	0.679918	0.786515	0.303294	0.379194	133.365	2	1.09684e-29	2.55119e-29
DGKZ	ENSBTAG00000013636	other	Adipose	65	3.36841	0.282962	0.0350971	3.29829	3.43852	0.241305	0.342137	40.5532	2	1.56312e-09	1.79514e-09
DGKZ	ENSBTAG00000013636	other	Mammary	136	2.61452	0.802415	0.0688065	2.47844	2.7506	0.717052	0.911032	40.5532	2	1.56312e-09	1.79514e-09
DGKZ	ENSBTAG00000013636	other	Milk_cell	156	3.0027	0.719039	0.0575692	2.88898	3.11642	0.647128	0.809073	40.5532	2	1.56312e-09	1.79514e-09
NFE2L1	ENSBTAG00000013653	other	Adipose	65	5.24573	0.253026	0.031384	5.18303	5.30843	0.215777	0.305941	156.543	2	1.01629e-34	3.66163e-34
NFE2L1	ENSBTAG00000013653	other	Mammary	136	3.95353	0.730037	0.0626001	3.82973	4.07733	0.652373	0.828856	156.543	2	1.01629e-34	3.66163e-34
NFE2L1	ENSBTAG00000013653	other	Milk_cell	156	3.46444	0.894827	0.0716435	3.32292	3.60597	0.805335	1.00687	156.543	2	1.01629e-34	3.66163e-34
GC	ENSBTAG00000013718	other	Adipose	65	0.0840257	0.286558	0.0355431	0.0130202	0.155031	0.244372	0.346485	70.4342	2	5.07465e-16	6.63678e-16
GC	ENSBTAG00000013718	other	Mammary	136	0.40016	0.724154	0.0620957	0.277354	0.522966	0.647116	0.822177	70.4342	2	5.07465e-16	6.63678e-16
GC	ENSBTAG00000013718	other	Milk_cell	156	0.000351292	0.00310978	0.000248981	-0.000140543	0.000843126	0.00279877	0.00349916	70.4342	2	5.07465e-16	6.63678e-16
DGKH	ENSBTAG00000013879	other	Adipose	65	0.270746	0.163105	0.0202307	0.230331	0.311162	0.139093	0.197215	9.4678	2	0.00879232	0.00902563
DGKH	ENSBTAG00000013879	other	Mammary	136	0.300207	0.435719	0.0373626	0.226316	0.374099	0.389366	0.494699	9.4678	2	0.00879232	0.00902563
DGKH	ENSBTAG00000013879	other	Milk_cell	156	0.26327	0.245063	0.0196208	0.224512	0.302029	0.220554	0.275748	9.4678	2	0.00879232	0.00902563
PTDSS1	ENSBTAG00000013901	other	Adipose	65	4.53992	0.271598	0.0336876	4.47262	4.60722	0.231614	0.328397	118.698	2	1.67898e-26	3.31734e-26
PTDSS1	ENSBTAG00000013901	other	Mammary	136	3.16437	0.87109	0.0746953	3.01665	3.3121	0.778421	0.989002	118.698	2	1.67898e-26	3.31734e-26
PTDSS1	ENSBTAG00000013901	other	Milk_cell	156	3.69633	0.866686	0.0693904	3.55925	3.8334	0.780008	0.975206	118.698	2	1.67898e-26	3.31734e-26
DAGLA	ENSBTAG00000013942	other	Adipose	65	2.54001	0.468344	0.0580909	2.42396	2.65606	0.399396	0.566288	177.72	2	2.56173e-39	1.22265e-38
DAGLA	ENSBTAG00000013942	other	Mammary	136	1.25614	0.673779	0.0577761	1.14188	1.37041	0.602101	0.764984	177.72	2	2.56173e-39	1.22265e-38
DAGLA	ENSBTAG00000013942	other	Milk_cell	156	0.687314	0.410062	0.0328313	0.62246	0.752169	0.369052	0.461407	177.72	2	2.56173e-39	1.22265e-38
PI4KA	ENSBTAG00000013971	other	Adipose	65	4.26415	0.313654	0.038904	4.18643	4.34187	0.267479	0.379247	136.452	2	2.34333e-30	5.76037e-30
PI4KA	ENSBTAG00000013971	other	Mammary	136	2.96256	0.65614	0.0562636	2.85129	3.07383	0.586338	0.744957	136.452	2	2.34333e-30	5.76037e-30
PI4KA	ENSBTAG00000013971	other	Milk_cell	156	2.84331	1.00503	0.0804664	2.68435	3.00226	0.904513	1.13087	136.452	2	2.34333e-30	5.76037e-30
SPTSSA	ENSBTAG00000013981	other	Adipose	65	4.51083	0.279159	0.0346254	4.44166	4.58	0.238062	0.337538	64.9707	2	7.7944e-15	9.94599e-15
SPTSSA	ENSBTAG00000013981	other	Mammary	136	3.99788	0.829959	0.0711684	3.85713	4.13863	0.741666	0.942304	64.9707	2	7.7944e-15	9.94599e-15
SPTSSA	ENSBTAG00000013981	other	Milk_cell	156	3.96611	0.468748	0.0375299	3.89197	4.04025	0.421869	0.527442	64.9707	2	7.7944e-15	9.94599e-15
PLA2G6	ENSBTAG00000014015	other	Adipose	65	1.95896	0.183664	0.0227807	1.91345	2.00447	0.156626	0.222073	117.009	2	3.90668e-26	7.55635e-26
PLA2G6	ENSBTAG00000014015	other	Mammary	136	1.15235	0.572753	0.0491131	1.05522	1.24948	0.511822	0.650282	117.009	2	3.90668e-26	7.55635e-26
PLA2G6	ENSBTAG00000014015	other	Milk_cell	156	1.02786	0.402022	0.0321875	0.964277	1.09144	0.361816	0.452361	117.009	2	3.90668e-26	7.55635e-26
SIRT1	ENSBTAG00000014023	other	Adipose	65	2.93831	0.312081	0.0387089	2.86098	3.01564	0.266138	0.377346	96.8756	2	9.19902e-22	1.49586e-21
SIRT1	ENSBTAG00000014023	other	Mammary	136	2.10235	0.663238	0.0568722	1.98987	2.21482	0.592681	0.753016	96.8756	2	9.19902e-22	1.49586e-21
SIRT1	ENSBTAG00000014023	other	Milk_cell	156	2.8821	0.686826	0.0549901	2.77348	2.99073	0.618137	0.772826	96.8756	2	9.19902e-22	1.49586e-21
PTGS2	ENSBTAG00000014127	other	Adipose	65	1.92746	0.592311	0.0734671	1.78069	2.07423	0.505113	0.71618	192.149	2	1.88544e-42	1.18444e-41
PTGS2	ENSBTAG00000014127	other	Mammary	136	0.782431	0.674494	0.0578374	0.668046	0.896815	0.602739	0.765795	192.149	2	1.88544e-42	1.18444e-41
PTGS2	ENSBTAG00000014127	other	Milk_cell	156	2.85611	1.20586	0.0965461	2.6654	3.04683	1.08526	1.35685	192.149	2	1.88544e-42	1.18444e-41
MTM1	ENSBTAG00000014138	other	Adipose	65	2.07475	0.28421	0.0352519	2.00432	2.14517	0.242369	0.343646	142.55	2	1.11067e-31	3.01234e-31
MTM1	ENSBTAG00000014138	other	Mammary	136	1.07186	0.534136	0.0458018	0.981281	1.16244	0.477313	0.606438	142.55	2	1.11067e-31	3.01234e-31
MTM1	ENSBTAG00000014138	other	Milk_cell	156	1.77961	0.5284	0.0423058	1.69604	1.86318	0.475554	0.594562	142.55	2	1.11067e-31	3.01234e-31
NAPEPLD	ENSBTAG00000014171	other	Adipose	65	2.46455	0.281675	0.0349375	2.39476	2.53435	0.240208	0.340581	105.73	2	1.09916e-23	1.93738e-23
NAPEPLD	ENSBTAG00000014171	other	Mammary	136	1.45427	0.653692	0.0560537	1.34341	1.56512	0.584151	0.742177	105.73	2	1.09916e-23	1.93738e-23
NAPEPLD	ENSBTAG00000014171	other	Milk_cell	156	1.89784	0.63095	0.0505164	1.79805	1.99763	0.567849	0.709953	105.73	2	1.09916e-23	1.93738e-23
GAL3ST1	ENSBTAG00000014232	other	Adipose	65	0.0610787	0.0736916	0.00914031	0.0428188	0.0793386	0.0628429	0.0891025	73.679	2	1.00188e-16	1.34622e-16
GAL3ST1	ENSBTAG00000014232	other	Mammary	136	0.147351	0.293846	0.025197	0.0975189	0.197183	0.262585	0.333621	73.679	2	1.00188e-16	1.34622e-16
GAL3ST1	ENSBTAG00000014232	other	Milk_cell	156	0.0160273	0.0781867	0.00625994	0.00366147	0.0283931	0.0703672	0.0879767	73.679	2	1.00188e-16	1.34622e-16
SCARB1	ENSBTAG00000014269	other	Adipose	65	4.03379	0.293813	0.036443	3.96099	4.1066	0.250559	0.355257	94.1002	2	3.68466e-21	5.83669e-21
SCARB1	ENSBTAG00000014269	other	Mammary	136	2.56976	0.990187	0.0849078	2.40184	2.73768	0.884848	1.12422	94.1002	2	3.68466e-21	5.83669e-21
SCARB1	ENSBTAG00000014269	other	Milk_cell	156	3.50932	1.01561	0.0813143	3.34869	3.66995	0.914043	1.14278	94.1002	2	3.68466e-21	5.83669e-21
MMUT	ENSBTAG00000014272	other	Adipose	65	4.23971	0.39541	0.0490446	4.14173	4.33769	0.337199	0.478101	145.849	2	2.13441e-32	6.15211e-32
MMUT	ENSBTAG00000014272	other	Mammary	136	3.24851	0.563066	0.0482825	3.15303	3.344	0.503166	0.639284	145.849	2	2.13441e-32	6.15211e-32
MMUT	ENSBTAG00000014272	other	Milk_cell	156	2.9552	0.48363	0.0387214	2.87871	3.03169	0.435262	0.544187	145.849	2	2.13441e-32	6.15211e-32
PRPF19	ENSBTAG00000014366	other	Adipose	65	4.11642	0.204515	0.025367	4.06575	4.1671	0.174407	0.247285	63.0888	2	1.99731e-14	2.50944e-14
PRPF19	ENSBTAG00000014366	other	Mammary	136	3.41867	0.855053	0.0733202	3.27367	3.56368	0.76409	0.970794	63.0888	2	1.99731e-14	2.50944e-14
PRPF19	ENSBTAG00000014366	other	Milk_cell	156	3.33787	0.66685	0.0533907	3.2324	3.44334	0.600158	0.750348	63.0888	2	1.99731e-14	2.50944e-14
GPR31	ENSBTAG00000014497	other	Adipose	65	0.0228792	0.0276581	0.00343057	0.0160258	0.0297325	0.0235864	0.0334422	1.744	2	0.418108	0.418677
GPR31	ENSBTAG00000014497	other	Mammary	136	0.0467511	0.0898973	0.00770863	0.0315058	0.0619964	0.0803338	0.102066	1.744	2	0.418108	0.418677
GPR31	ENSBTAG00000014497	other	Milk_cell	156	0.10734	0.18256	0.0146165	0.078467	0.136213	0.164302	0.205419	1.744	2	0.418108	0.418677
LIAS	ENSBTAG00000014520	other	Adipose	65	3.02791	0.325576	0.0403827	2.94723	3.10858	0.277645	0.393662	135.452	2	3.86384e-30	9.34185e-30
LIAS	ENSBTAG00000014520	other	Mammary	136	1.85501	0.670241	0.0574727	1.74135	1.96868	0.598939	0.760966	135.452	2	3.86384e-30	9.34185e-30
LIAS	ENSBTAG00000014520	other	Milk_cell	156	1.99414	0.466595	0.0373575	1.92035	2.06794	0.41993	0.525018	135.452	2	3.86384e-30	9.34185e-30
ABCD4	ENSBTAG00000014633	other	Adipose	65	2.9398	0.26413	0.0327613	2.87435	3.00525	0.225246	0.319367	256.549	2	1.95441e-56	3.78025e-55
ABCD4	ENSBTAG00000014633	other	Mammary	136	3.15556	0.348224	0.02986	3.0965	3.21461	0.311179	0.39536	256.549	2	1.95441e-56	3.78025e-55
ABCD4	ENSBTAG00000014633	other	Milk_cell	156	1.85937	0.530357	0.0424626	1.77549	1.94325	0.477316	0.596765	256.549	2	1.95441e-56	3.78025e-55
CPT2	ENSBTAG00000014649	availability of building blocks	Adipose	65	3.96123	0.347272	0.0430737	3.87518	4.04728	0.296147	0.419896	146.781	2	1.33946e-32	3.8913e-32
CPT2	ENSBTAG00000014649	availability of building blocks	Mammary	136	2.6086	0.690532	0.0592126	2.4915	2.72571	0.617071	0.784004	146.781	2	1.33946e-32	3.8913e-32
CPT2	ENSBTAG00000014649	availability of building blocks	Milk_cell	156	2.95892	0.56979	0.0456197	2.8688	3.04904	0.512805	0.641135	146.781	2	1.33946e-32	3.8913e-32
APOBEC1	ENSBTAG00000014683	other	Adipose	65	0.0135626	0.0789062	0.00978711	-0.00598938	0.0331146	0.0672899	0.0954077	12.5034	2	0.00192718	0.00200351
APOBEC1	ENSBTAG00000014683	other	Mammary	136	0.00673261	0.0319819	0.00274243	0.00130893	0.0121563	0.0285796	0.0363111	12.5034	2	0.00192718	0.00200351
APOBEC1	ENSBTAG00000014683	other	Milk_cell	156	0.0550863	0.148491	0.0118888	0.0316014	0.0785712	0.13364	0.167083	12.5034	2	0.00192718	0.00200351
GBA1	ENSBTAG00000014841	other	Adipose	65	3.41488	0.238529	0.0295858	3.35578	3.47399	0.203413	0.288412	92.4551	2	8.38751e-21	1.29513e-20
GBA1	ENSBTAG00000014841	other	Mammary	136	2.36291	0.845581	0.0725079	2.21951	2.50631	0.755626	0.96004	92.4551	2	8.38751e-21	1.29513e-20
GBA1	ENSBTAG00000014841	other	Milk_cell	156	3.30804	0.908478	0.0727365	3.16435	3.45172	0.817621	1.02223	92.4551	2	8.38751e-21	1.29513e-20
ABCA3	ENSBTAG00000014903	other	Adipose	65	2.23223	0.403863	0.0500931	2.13215	2.3323	0.344408	0.488322	18.1036	2	0.000117183	0.000124825
ABCA3	ENSBTAG00000014903	other	Mammary	136	2.62937	0.72172	0.0618869	2.50698	2.75176	0.644941	0.819413	18.1036	2	0.000117183	0.000124825
ABCA3	ENSBTAG00000014903	other	Milk_cell	156	2.54156	0.893622	0.071547	2.40023	2.6829	0.804251	1.00551	18.1036	2	0.000117183	0.000124825
LEP	ENSBTAG00000014911	other	Adipose	65	5.34123	0.875416	0.108582	5.12432	5.55815	0.74654	1.05849	301.45	2	3.47543e-66	8.5148e-64
LEP	ENSBTAG00000014911	other	Mammary	136	0.318038	0.690264	0.0591897	0.200979	0.435097	0.616832	0.7837	301.45	2	3.47543e-66	8.5148e-64
LEP	ENSBTAG00000014911	other	Milk_cell	156	0.00013064	0.00124294	9.95146e-05	-6.594e-05	0.000327219	0.00111863	0.00139857	301.45	2	3.47543e-66	8.5148e-64
SRD5A3	ENSBTAG00000014913	other	Adipose	65	3.23339	0.237954	0.0295145	3.17443	3.29235	0.202923	0.287716	154.739	2	2.50462e-34	8.52267e-34
SRD5A3	ENSBTAG00000014913	other	Mammary	136	2.05221	0.511035	0.0438209	1.96554	2.13887	0.45667	0.58021	154.739	2	2.50462e-34	8.52267e-34
SRD5A3	ENSBTAG00000014913	other	Milk_cell	156	1.89222	0.532966	0.0426714	1.80793	1.97651	0.479664	0.599701	154.739	2	2.50462e-34	8.52267e-34
PRKAR2B	ENSBTAG00000014958	other	Adipose	65	4.13346	0.597665	0.0741312	3.98537	4.28156	0.509679	0.722653	139.605	2	4.84392e-31	1.26251e-30
PRKAR2B	ENSBTAG00000014958	other	Mammary	136	2.74377	0.478206	0.0410058	2.66268	2.82487	0.427333	0.542937	139.605	2	4.84392e-31	1.26251e-30
PRKAR2B	ENSBTAG00000014958	other	Milk_cell	156	3.0719	0.690395	0.0552758	2.96271	3.18109	0.621349	0.776841	139.605	2	4.84392e-31	1.26251e-30
SCHIP1	ENSBTAG00000014960	other	Adipose	65	2.13901	0.294976	0.0365872	2.06592	2.2121	0.25155	0.356663	155.991	2	1.33985e-34	4.73458e-34
SCHIP1	ENSBTAG00000014960	other	Mammary	136	1.17151	0.695282	0.0596199	1.0536	1.28942	0.621316	0.789397	155.991	2	1.33985e-34	4.73458e-34
SCHIP1	ENSBTAG00000014960	other	Milk_cell	156	0.642843	0.529221	0.0423716	0.559142	0.726543	0.476294	0.595487	155.991	2	1.33985e-34	4.73458e-34
GAL3ST4	ENSBTAG00000015017	other	Adipose	65	2.13701	0.338567	0.0419941	2.05311	2.2209	0.288725	0.409371	181.212	2	4.4695e-40	2.26557e-39
GAL3ST4	ENSBTAG00000015017	other	Mammary	136	1.38052	0.855891	0.0733921	1.23537	1.52566	0.764839	0.971747	181.212	2	4.4695e-40	2.26557e-39
GAL3ST4	ENSBTAG00000015017	other	Milk_cell	156	0.476907	0.432227	0.0346059	0.408547	0.545267	0.389	0.486348	181.212	2	4.4695e-40	2.26557e-39
HADHA	ENSBTAG00000015038	availability of building blocks	Adipose	65	5.49587	0.344685	0.0427529	5.41046	5.58128	0.293942	0.416768	153.7	2	4.21155e-34	1.39437e-33
HADHA	ENSBTAG00000015038	availability of building blocks	Mammary	136	2.9957	1.44661	0.124046	2.75038	3.24103	1.29272	1.64243	153.7	2	4.21155e-34	1.39437e-33
HADHA	ENSBTAG00000015038	availability of building blocks	Milk_cell	156	3.83474	0.923311	0.0739241	3.68871	3.98077	0.830971	1.03892	153.7	2	4.21155e-34	1.39437e-33
SMPD5	ENSBTAG00000015040	other	Adipose	65	0.134746	0.140578	0.0174365	0.0999126	0.169579	0.119882	0.169976	97.3093	2	7.40559e-22	1.2069e-21
SMPD5	ENSBTAG00000015040	other	Mammary	136	0.0990797	0.114014	0.00977663	0.0797445	0.118415	0.101885	0.129447	97.3093	2	7.40559e-22	1.2069e-21
SMPD5	ENSBTAG00000015040	other	Milk_cell	156	0.0337559	0.0751207	0.00601447	0.021875	0.0456368	0.0676079	0.0845268	97.3093	2	7.40559e-22	1.2069e-21
CRPPA	ENSBTAG00000015073	other	Adipose	65	1.40357	0.379938	0.0471255	1.30943	1.49771	0.324005	0.459393	233.68	2	1.80737e-51	2.41531e-50
CRPPA	ENSBTAG00000015073	other	Mammary	136	0.73628	0.584865	0.0501517	0.637095	0.835465	0.522645	0.664033	233.68	2	1.80737e-51	2.41531e-50
CRPPA	ENSBTAG00000015073	other	Milk_cell	156	0.122022	0.153775	0.0123119	0.0977015	0.146343	0.138396	0.17303	233.68	2	1.80737e-51	2.41531e-50
PTGDS	ENSBTAG00000015074	other	Adipose	65	5.68686	0.594787	0.0737743	5.53948	5.83424	0.507225	0.719174	245.4	2	5.15361e-54	7.89146e-53
PTGDS	ENSBTAG00000015074	other	Mammary	136	4.90327	1.17417	0.100684	4.70415	5.10239	1.04926	1.3331	245.4	2	5.15361e-54	7.89146e-53
PTGDS	ENSBTAG00000015074	other	Milk_cell	156	2.2009	1.00587	0.080534	2.04182	2.35999	0.905272	1.13182	245.4	2	5.15361e-54	7.89146e-53
PNPLA1	ENSBTAG00000015118	other	Adipose	65	0.221068	0.151412	0.0187803	0.18355	0.258586	0.129121	0.183076	27.2796	2	1.19212e-06	1.30194e-06
PNPLA1	ENSBTAG00000015118	other	Mammary	136	0.159564	0.193961	0.016632	0.126671	0.192457	0.173327	0.220216	27.2796	2	1.19212e-06	1.30194e-06
PNPLA1	ENSBTAG00000015118	other	Milk_cell	156	0.127755	0.143747	0.011509	0.10502	0.15049	0.129371	0.161746	27.2796	2	1.19212e-06	1.30194e-06
HACD3	ENSBTAG00000015155	other	Adipose	65	2.00585	0.353309	0.0438226	1.91831	2.0934	0.301296	0.427196	99.05	2	3.10139e-22	5.14564e-22
HACD3	ENSBTAG00000015155	other	Mammary	136	1.0362	0.775393	0.0664894	0.904709	1.1677	0.692904	0.880352	99.05	2	3.10139e-22	5.14564e-22
HACD3	ENSBTAG00000015155	other	Milk_cell	156	1.06427	0.510399	0.0408647	0.983547	1.14499	0.459354	0.574308	99.05	2	3.10139e-22	5.14564e-22
SLC27A5	ENSBTAG00000015164	other	Adipose	65	1.17834	0.483967	0.0600287	1.05842	1.29826	0.412719	0.585178	178.521	2	1.71688e-39	8.41271e-39
SLC27A5	ENSBTAG00000015164	other	Mammary	136	1.22903	0.761218	0.0652739	1.09994	1.35812	0.680238	0.864259	178.521	2	1.71688e-39	8.41271e-39
SLC27A5	ENSBTAG00000015164	other	Milk_cell	156	0.317197	0.318616	0.0255097	0.266806	0.367589	0.286751	0.358511	178.521	2	1.71688e-39	8.41271e-39
ILVBL	ENSBTAG00000015186	availability of building blocks	Adipose	65	3.17975	0.332376	0.0412262	3.09739	3.26211	0.283445	0.401885	93.9028	2	4.06695e-21	6.41461e-21
ILVBL	ENSBTAG00000015186	availability of building blocks	Mammary	136	2.03628	0.87253	0.0748189	1.88831	2.18425	0.779708	0.990638	93.9028	2	4.06695e-21	6.41461e-21
ILVBL	ENSBTAG00000015186	availability of building blocks	Milk_cell	156	2.01573	0.795954	0.0637273	1.88984	2.14162	0.71635	0.895617	93.9028	2	4.06695e-21	6.41461e-21
NPC1	ENSBTAG00000015195	other	Adipose	65	3.46547	0.378083	0.0468954	3.37178	3.55915	0.322423	0.457151	34.3629	2	3.45297e-08	3.8688e-08
NPC1	ENSBTAG00000015195	other	Mammary	136	2.8712	0.672273	0.057647	2.75719	2.98521	0.600755	0.763274	34.3629	2	3.45297e-08	3.8688e-08
NPC1	ENSBTAG00000015195	other	Milk_cell	156	3.26252	0.977617	0.078272	3.10791	3.41714	0.879846	1.10003	34.3629	2	3.45297e-08	3.8688e-08
CD74	ENSBTAG00000015228	other	Adipose	65	7.2473	0.299171	0.0371076	7.17317	7.32143	0.255128	0.361736	70.4846	2	4.94838e-16	6.51803e-16
CD74	ENSBTAG00000015228	other	Mammary	136	6.13985	1.01823	0.0873124	5.96717	6.31253	0.909907	1.15606	70.4846	2	4.94838e-16	6.51803e-16
CD74	ENSBTAG00000015228	other	Milk_cell	156	7.06793	1.18766	0.0950885	6.88009	7.25576	1.06888	1.33636	70.4846	2	4.94838e-16	6.51803e-16
EPHX2	ENSBTAG00000015241	other	Adipose	65	4.04806	0.295304	0.036628	3.97489	4.12123	0.25183	0.35706	242.511	2	2.1853e-53	3.21239e-52
EPHX2	ENSBTAG00000015241	other	Mammary	136	2.09439	1.05057	0.0900855	1.91622	2.27255	0.938806	1.19278	242.511	2	2.1853e-53	3.21239e-52
EPHX2	ENSBTAG00000015241	other	Milk_cell	156	0.789933	0.435829	0.0348943	0.721003	0.858862	0.392242	0.490401	242.511	2	2.1853e-53	3.21239e-52
B4GALT1	ENSBTAG00000015249	other	Adipose	65	5.63039	0.414727	0.0514405	5.52762	5.73315	0.353672	0.501458	158.332	2	4.15566e-35	1.53488e-34
B4GALT1	ENSBTAG00000015249	other	Mammary	136	6.73566	0.619045	0.0530826	6.63068	6.84065	0.553189	0.70284	158.332	2	4.15566e-35	1.53488e-34
B4GALT1	ENSBTAG00000015249	other	Milk_cell	156	5.71526	0.722212	0.0578232	5.60104	5.82949	0.649983	0.812642	158.332	2	4.15566e-35	1.53488e-34
WNT10B	ENSBTAG00000015347	other	Adipose	65	1.44211	0.723766	0.0897721	1.26277	1.62145	0.617215	0.875125	168.931	2	2.07553e-37	9.0267e-37
WNT10B	ENSBTAG00000015347	other	Mammary	136	0.175656	0.251464	0.0215629	0.133011	0.218301	0.224713	0.285503	168.931	2	2.07553e-37	9.0267e-37
WNT10B	ENSBTAG00000015347	other	Milk_cell	156	0.10479	0.179813	0.0143966	0.0763514	0.133229	0.16183	0.202328	168.931	2	2.07553e-37	9.0267e-37
PLIN1	ENSBTAG00000015350	other	Adipose	65	7.1273	0.364648	0.045229	7.03694	7.21765	0.310966	0.440906	234	2	1.54035e-51	2.09659e-50
PLIN1	ENSBTAG00000015350	other	Mammary	136	1.4394	1.90823	0.163629	1.11579	1.763	1.70523	2.16653	234	2	1.54035e-51	2.09659e-50
PLIN1	ENSBTAG00000015350	other	Milk_cell	156	0.252642	0.219162	0.017547	0.21798	0.287304	0.197244	0.246604	234	2	1.54035e-51	2.09659e-50
MTMR4	ENSBTAG00000015352	other	Adipose	65	3.04518	0.312873	0.0388071	2.96765	3.1227	0.266813	0.378304	48.9748	2	2.31875e-11	2.73122e-11
MTMR4	ENSBTAG00000015352	other	Mammary	136	2.58189	0.545274	0.0467569	2.48942	2.67436	0.487267	0.619084	48.9748	2	2.31875e-11	2.73122e-11
MTMR4	ENSBTAG00000015352	other	Milk_cell	156	2.38411	0.785362	0.0628793	2.2599	2.50832	0.706818	0.883699	48.9748	2	2.31875e-11	2.73122e-11
SLC27A4	ENSBTAG00000015436	other	Adipose	65	1.60468	0.280396	0.0347788	1.5352	1.67416	0.239117	0.339034	8.9961	2	0.0111306	0.0113783
SLC27A4	ENSBTAG00000015436	other	Mammary	136	1.42507	0.575105	0.0493148	1.32754	1.5226	0.513923	0.652952	8.9961	2	0.0111306	0.0113783
SLC27A4	ENSBTAG00000015436	other	Milk_cell	156	1.34721	0.592697	0.0474538	1.25347	1.44095	0.533422	0.666911	8.9961	2	0.0111306	0.0113783
FGFR1	ENSBTAG00000015457	other	Adipose	65	5.52573	0.266765	0.0330882	5.45963	5.59183	0.227493	0.322554	263.223	2	6.94639e-58	2.04224e-56
FGFR1	ENSBTAG00000015457	other	Mammary	136	3.7171	1.24997	0.107184	3.50512	3.92908	1.117	1.41917	263.223	2	6.94639e-58	2.04224e-56
FGFR1	ENSBTAG00000015457	other	Milk_cell	156	1.15241	0.84991	0.0680472	1.01799	1.28682	0.76491	0.956329	263.223	2	6.94639e-58	2.04224e-56
ELOVL4	ENSBTAG00000015498	elongase and desaturase	Adipose	65	0.79186	0.33664	0.0417551	0.708445	0.875276	0.287081	0.407041	58.8725	2	1.64434e-13	2.01096e-13
ELOVL4	ENSBTAG00000015498	elongase and desaturase	Mammary	136	0.400989	0.434348	0.037245	0.32733	0.474648	0.388141	0.493142	58.8725	2	1.64434e-13	2.01096e-13
ELOVL4	ENSBTAG00000015498	elongase and desaturase	Milk_cell	156	0.632388	0.437009	0.0349887	0.563271	0.701504	0.393304	0.491728	58.8725	2	1.64434e-13	2.01096e-13
FADS3	ENSBTAG00000015511	elongase and desaturase	Adipose	65	3.6258	0.400236	0.0496432	3.52663	3.72497	0.341315	0.483937	120.829	2	5.78504e-27	1.16493e-26
FADS3	ENSBTAG00000015511	elongase and desaturase	Mammary	136	2.1093	0.784756	0.0672923	1.97622	2.24238	0.701272	0.890982	120.829	2	5.78504e-27	1.16493e-26
FADS3	ENSBTAG00000015511	elongase and desaturase	Milk_cell	156	2.404	0.935266	0.0748812	2.25608	2.55192	0.84173	1.05237	120.829	2	5.78504e-27	1.16493e-26
SMPD1	ENSBTAG00000015628	other	Adipose	65	3.46136	0.200831	0.02491	3.4116	3.51113	0.171265	0.24283	152.04	2	9.65977e-34	3.12772e-33
SMPD1	ENSBTAG00000015628	other	Mammary	136	2.76177	0.676811	0.058036	2.64699	2.87655	0.60481	0.768425	152.04	2	9.65977e-34	3.12772e-33
SMPD1	ENSBTAG00000015628	other	Milk_cell	156	2.0815	0.660314	0.0528674	1.97706	2.18593	0.594276	0.742994	152.04	2	9.65977e-34	3.12772e-33
PON1	ENSBTAG00000015654	other	Adipose	65	0.0912251	0.142373	0.0176592	0.0559467	0.126503	0.121413	0.172147	108.642	2	2.56296e-24	4.67438e-24
PON1	ENSBTAG00000015654	other	Mammary	136	0.161409	0.371577	0.0318625	0.0983951	0.224423	0.332048	0.421874	108.642	2	2.56296e-24	4.67438e-24
PON1	ENSBTAG00000015654	other	Milk_cell	156	0.000196161	0.00245005	0.000196161	-0.000191333	0.000583656	0.00220502	0.00275683	108.642	2	2.56296e-24	4.67438e-24
ELOVL3	ENSBTAG00000015700	elongase and desaturase	Adipose	65	0.241663	0.22434	0.0278259	0.186075	0.297252	0.191313	0.271255	161.793	2	7.36489e-36	2.84905e-35
ELOVL3	ENSBTAG00000015700	elongase and desaturase	Mammary	136	0.0697208	0.322665	0.0276683	0.0150014	0.12444	0.288339	0.366341	161.793	2	7.36489e-36	2.84905e-35
ELOVL3	ENSBTAG00000015700	elongase and desaturase	Milk_cell	156	0.00869326	0.0413545	0.00331101	0.00215274	0.0152338	0.0372186	0.0465326	161.793	2	7.36489e-36	2.84905e-35
PIGF	ENSBTAG00000015719	other	Adipose	65	2.40731	0.224615	0.0278601	2.35166	2.46297	0.191548	0.271589	187.297	2	2.13259e-41	1.21508e-40
PIGF	ENSBTAG00000015719	other	Mammary	136	1.78428	0.64081	0.054949	1.6756	1.89295	0.572639	0.727551	187.297	2	2.13259e-41	1.21508e-40
PIGF	ENSBTAG00000015719	other	Milk_cell	156	0.961742	0.518061	0.041478	0.879807	1.04368	0.466249	0.582929	187.297	2	2.13259e-41	1.21508e-40
ADH7	ENSBTAG00000015729	other	Adipose	65	0.0032811	0.0160002	0.00198458	-0.000683556	0.00724575	0.0136447	0.0193463	3.2925	2	0.192767	0.193822
ADH7	ENSBTAG00000015729	other	Mammary	136	0.00859504	0.0456694	0.00391612	0.000850173	0.0163399	0.0408109	0.0518513	3.2925	2	0.192767	0.193822
ADH7	ENSBTAG00000015729	other	Milk_cell	156	0.000531826	0.00404352	0.000323741	-0.000107687	0.00117134	0.00363913	0.00454982	3.2925	2	0.192767	0.193822
SCAP	ENSBTAG00000015782	other	Adipose	65	4.12395	0.26547	0.0329275	4.05817	4.18973	0.226389	0.320987	144.859	2	3.50154e-32	9.82303e-32
SCAP	ENSBTAG00000015782	other	Mammary	136	2.50564	0.878618	0.0753409	2.35664	2.65464	0.785148	0.997549	144.859	2	3.50154e-32	9.82303e-32
SCAP	ENSBTAG00000015782	other	Milk_cell	156	2.45699	0.760355	0.0608771	2.33673	2.57725	0.684312	0.855561	144.859	2	3.50154e-32	9.82303e-32
MBOAT7	ENSBTAG00000015908	other	Adipose	65	3.66878	0.273637	0.0339404	3.60098	3.73659	0.233353	0.330862	77.016	2	1.88882e-17	2.60956e-17
MBOAT7	ENSBTAG00000015908	other	Mammary	136	2.51473	0.885611	0.0759405	2.36454	2.66492	0.791397	1.00549	77.016	2	1.88882e-17	2.60956e-17
MBOAT7	ENSBTAG00000015908	other	Milk_cell	156	3.32046	1.04582	0.0837328	3.15506	3.48587	0.941229	1.17677	77.016	2	1.88882e-17	2.60956e-17
ACSF3	ENSBTAG00000015968	acyl-CoA synthase	Adipose	65	2.12648	0.32705	0.0405656	2.04544	2.20752	0.278903	0.395445	155.982	2	1.34602e-34	4.7336e-34
ACSF3	ENSBTAG00000015968	acyl-CoA synthase	Mammary	136	1.76679	0.484538	0.0415488	1.68462	1.84896	0.432992	0.550126	155.982	2	1.34602e-34	4.7336e-34
ACSF3	ENSBTAG00000015968	acyl-CoA synthase	Milk_cell	156	1.12468	0.478292	0.038294	1.04903	1.20032	0.430458	0.53818	155.982	2	1.34602e-34	4.7336e-34
FLVCR1	ENSBTAG00000015974	phospholipid and sphingolipid biosynthesis	Adipose	65	3.19468	0.483571	0.0599796	3.07485	3.3145	0.412381	0.584699	29.486	2	3.95544e-07	4.3587e-07
FLVCR1	ENSBTAG00000015974	phospholipid and sphingolipid biosynthesis	Mammary	136	2.78842	0.527991	0.0452749	2.69888	2.87796	0.471822	0.599461	29.486	2	3.95544e-07	4.3587e-07
FLVCR1	ENSBTAG00000015974	phospholipid and sphingolipid biosynthesis	Milk_cell	156	2.70691	0.825447	0.0660886	2.57636	2.83746	0.742894	0.928804	29.486	2	3.95544e-07	4.3587e-07
FASN	ENSBTAG00000015980	availability of building blocks	Adipose	65	6.92342	0.835893	0.10368	6.71629	7.13054	0.712835	1.0107	100.183	2	1.75988e-22	2.93981e-22
FASN	ENSBTAG00000015980	availability of building blocks	Mammary	136	5.69566	1.12691	0.0966314	5.50456	5.88677	1.00702	1.27945	100.183	2	1.75988e-22	2.93981e-22
FASN	ENSBTAG00000015980	availability of building blocks	Milk_cell	156	5.01782	1.22436	0.0980273	4.82417	5.21146	1.10191	1.37767	100.183	2	1.75988e-22	2.93981e-22
ADH5	ENSBTAG00000016007	other	Adipose	65	4.87479	0.271026	0.0336167	4.80764	4.94195	0.231127	0.327706	157.318	2	6.90118e-35	2.4987e-34
ADH5	ENSBTAG00000016007	other	Mammary	136	3.69801	0.767058	0.0657747	3.56792	3.82809	0.685456	0.870888	157.318	2	6.90118e-35	2.4987e-34
ADH5	ENSBTAG00000016007	other	Milk_cell	156	3.1473	0.386145	0.0309164	3.08623	3.20837	0.347527	0.434496	157.318	2	6.90118e-35	2.4987e-34
CPT1B	ENSBTAG00000016048	availability of building blocks	Adipose	65	2.35337	0.518105	0.0642631	2.22499	2.48175	0.441832	0.626456	128.208	2	1.44517e-28	3.16132e-28
CPT1B	ENSBTAG00000016048	availability of building blocks	Mammary	136	0.833887	0.711063	0.0609731	0.713301	0.954473	0.635418	0.807313	128.208	2	1.44517e-28	3.16132e-28
CPT1B	ENSBTAG00000016048	availability of building blocks	Milk_cell	156	1.22302	0.721768	0.0577877	1.10887	1.33718	0.649584	0.812143	128.208	2	1.44517e-28	3.16132e-28
CHKB	ENSBTAG00000016050	other	Adipose	65	4.24943	0.242811	0.030117	4.18927	4.3096	0.207065	0.29359	145.488	2	2.55669e-32	7.22758e-32
CHKB	ENSBTAG00000016050	other	Mammary	136	3.26463	0.841065	0.0721207	3.122	3.40727	0.75159	0.954913	145.488	2	2.55669e-32	7.22758e-32
CHKB	ENSBTAG00000016050	other	Milk_cell	156	2.60187	0.739453	0.0592036	2.48492	2.71882	0.6655	0.832042	145.488	2	2.55669e-32	7.22758e-32
UGCG	ENSBTAG00000016073	other	Adipose	65	2.85801	0.537103	0.0666195	2.72493	2.9911	0.458033	0.649427	164.575	2	1.83268e-36	7.48344e-36
UGCG	ENSBTAG00000016073	other	Mammary	136	2.19485	0.833547	0.0714761	2.05349	2.33621	0.744872	0.946378	164.575	2	1.83268e-36	7.48344e-36
UGCG	ENSBTAG00000016073	other	Milk_cell	156	3.84471	0.908804	0.0727625	3.70098	3.98845	0.817914	1.0226	164.575	2	1.83268e-36	7.48344e-36
PCYT1B	ENSBTAG00000016107	phospholipid and sphingolipid biosynthesis	Adipose	65	0.277059	0.148992	0.0184801	0.240141	0.313977	0.127058	0.18015	26.4658	2	1.79069e-06	1.94697e-06
PCYT1B	ENSBTAG00000016107	phospholipid and sphingolipid biosynthesis	Mammary	136	0.304184	0.300867	0.0257992	0.253161	0.355207	0.26886	0.341593	26.4658	2	1.79069e-06	1.94697e-06
PCYT1B	ENSBTAG00000016107	phospholipid and sphingolipid biosynthesis	Milk_cell	156	0.586398	0.510846	0.0409004	0.505604	0.667193	0.459756	0.574811	26.4658	2	1.79069e-06	1.94697e-06
GDPD3	ENSBTAG00000016155	other	Adipose	65	2.97069	0.391738	0.0485891	2.87362	3.06776	0.334068	0.473661	191.703	2	2.35569e-42	1.45498e-41
GDPD3	ENSBTAG00000016155	other	Mammary	136	1.69184	0.93958	0.0805683	1.5325	1.85118	0.839624	1.06676	191.703	2	2.35569e-42	1.45498e-41
GDPD3	ENSBTAG00000016155	other	Milk_cell	156	0.652325	0.553201	0.0442915	0.564832	0.739818	0.497875	0.622469	191.703	2	2.35569e-42	1.45498e-41
GCDH	ENSBTAG00000016211	availability of building blocks	Adipose	65	4.30296	0.217279	0.0269502	4.24913	4.3568	0.185292	0.262719	253.083	2	1.10611e-55	1.89068e-54
GCDH	ENSBTAG00000016211	availability of building blocks	Mammary	136	3.46855	0.667808	0.0572641	3.3553	3.5818	0.596765	0.758204	253.083	2	1.10611e-55	1.89068e-54
GCDH	ENSBTAG00000016211	availability of building blocks	Milk_cell	156	2.19329	0.578307	0.0463017	2.10183	2.28475	0.520471	0.650719	253.083	2	1.10611e-55	1.89068e-54
ACOT13	ENSBTAG00000016337	thioesterase	Adipose	65	3.04161	0.287601	0.0356725	2.97035	3.11288	0.245261	0.347746	103.948	2	2.67947e-23	4.67793e-23
ACOT13	ENSBTAG00000016337	thioesterase	Mammary	136	2.29356	0.60018	0.051465	2.19178	2.39534	0.536332	0.681422	103.948	2	2.67947e-23	4.67793e-23
ACOT13	ENSBTAG00000016337	thioesterase	Milk_cell	156	2.96119	0.439586	0.0351951	2.89167	3.03072	0.395623	0.494628	103.948	2	2.67947e-23	4.67793e-23
UVRAG	ENSBTAG00000016355	other	Adipose	65	7.47781	0.600429	0.074474	7.32903	7.62659	0.512036	0.725995	205.224	2	2.72984e-45	2.06849e-44
UVRAG	ENSBTAG00000016355	other	Mammary	136	2.17968	1.14016	0.0977677	1.98633	2.37304	1.01886	1.29449	205.224	2	2.72984e-45	2.06849e-44
UVRAG	ENSBTAG00000016355	other	Milk_cell	156	3.15811	1.01112	0.0809546	2.99819	3.31802	0.91	1.13773	205.224	2	2.72984e-45	2.06849e-44
LRP10	ENSBTAG00000016378	other	Adipose	65	4.55383	0.29227	0.0362517	4.48141	4.62625	0.249243	0.353392	38.899	2	3.57435e-09	4.07942e-09
LRP10	ENSBTAG00000016378	other	Mammary	136	3.81898	0.808385	0.0693185	3.68189	3.95607	0.722387	0.91781	38.899	2	3.57435e-09	4.07942e-09
LRP10	ENSBTAG00000016378	other	Milk_cell	156	3.82996	0.905993	0.0725375	3.68667	3.97325	0.815384	1.01943	38.899	2	3.57435e-09	4.07942e-09
PEMT	ENSBTAG00000016432	phospholipid and sphingolipid biosynthesis	Adipose	65	3.68886	0.471192	0.0584442	3.57211	3.80562	0.401825	0.569732	262.677	2	9.12737e-58	2.58024e-56
PEMT	ENSBTAG00000016432	phospholipid and sphingolipid biosynthesis	Mammary	136	2.87516	0.560973	0.048103	2.78002	2.97029	0.501295	0.636907	262.677	2	9.12737e-58	2.58024e-56
PEMT	ENSBTAG00000016432	phospholipid and sphingolipid biosynthesis	Milk_cell	156	1.20258	0.643412	0.0515142	1.10082	1.30434	0.579065	0.723976	262.677	2	9.12737e-58	2.58024e-56
DHCR7	ENSBTAG00000016465	other	Adipose	65	3.32728	0.284498	0.0352876	3.25679	3.39778	0.242615	0.343994	29.1551	2	4.66714e-07	5.13525e-07
DHCR7	ENSBTAG00000016465	other	Mammary	136	3.42732	0.465709	0.0399342	3.34835	3.5063	0.416166	0.528748	29.1551	2	4.66714e-07	5.13525e-07
DHCR7	ENSBTAG00000016465	other	Milk_cell	156	3.66314	0.87105	0.0697398	3.52538	3.8009	0.783937	0.980117	29.1551	2	4.66714e-07	5.13525e-07
ST3GAL4	ENSBTAG00000016506	other	Adipose	65	3.29758	0.290752	0.0360634	3.22553	3.36962	0.247949	0.351557	94.2672	2	3.38947e-21	5.38068e-21
ST3GAL4	ENSBTAG00000016506	other	Mammary	136	1.98655	1.12899	0.0968101	1.79509	2.17801	1.00889	1.28181	94.2672	2	3.38947e-21	5.38068e-21
ST3GAL4	ENSBTAG00000016506	other	Milk_cell	156	3.2739	0.889229	0.0711953	3.13326	3.41454	0.800297	1.00057	94.2672	2	3.38947e-21	5.38068e-21
MBOAT1	ENSBTAG00000016519	other	Adipose	65	2.42854	0.39591	0.0491066	2.33043	2.52664	0.337625	0.478706	94.9362	2	2.4259e-21	3.87616e-21
MBOAT1	ENSBTAG00000016519	other	Mammary	136	1.5723	0.936089	0.0802689	1.41355	1.73104	0.836505	1.0628	94.9362	2	2.4259e-21	3.87616e-21
MBOAT1	ENSBTAG00000016519	other	Milk_cell	156	2.71834	0.888244	0.0711164	2.57786	2.85882	0.799411	0.999464	94.9362	2	2.4259e-21	3.87616e-21
MTMR2	ENSBTAG00000016557	other	Adipose	65	2.85476	0.278539	0.0345485	2.78574	2.92378	0.237533	0.336789	102.894	2	4.53677e-23	7.79095e-23
MTMR2	ENSBTAG00000016557	other	Mammary	136	1.98267	0.598965	0.0513608	1.8811	2.08425	0.535245	0.680042	102.894	2	4.53677e-23	7.79095e-23
MTMR2	ENSBTAG00000016557	other	Milk_cell	156	2.21914	0.503902	0.0403444	2.13944	2.29883	0.453507	0.566997	102.894	2	4.53677e-23	7.79095e-23
ABHD6	ENSBTAG00000016615	other	Adipose	65	3.69645	0.329737	0.0408989	3.61474	3.77815	0.281194	0.398694	185.106	2	6.37976e-41	3.44789e-40
ABHD6	ENSBTAG00000016615	other	Mammary	136	1.54433	0.852956	0.0731404	1.39968	1.68898	0.762216	0.968414	185.106	2	6.37976e-41	3.44789e-40
ABHD6	ENSBTAG00000016615	other	Milk_cell	156	2.26581	0.73354	0.0587302	2.14979	2.38182	0.660179	0.825389	185.106	2	6.37976e-41	3.44789e-40
CPS1	ENSBTAG00000016662	other	Adipose	65	0.0381396	0.155033	0.0192294	-0.000275668	0.0765548	0.132209	0.187454	63.9287	2	1.31238e-14	1.66311e-14
CPS1	ENSBTAG00000016662	other	Mammary	136	0.153483	0.351851	0.0301709	0.093814	0.213152	0.31442	0.399478	63.9287	2	1.31238e-14	1.66311e-14
CPS1	ENSBTAG00000016662	other	Milk_cell	156	0.0055113	0.0200925	0.00160869	0.00233352	0.00868908	0.018083	0.0226083	63.9287	2	1.31238e-14	1.66311e-14
PIGN	ENSBTAG00000016663	other	Adipose	65	2.95936	0.316906	0.0393074	2.88083	3.03789	0.270253	0.38318	141.134	2	2.25495e-31	6.00502e-31
PIGN	ENSBTAG00000016663	other	Mammary	136	2.0741	0.56621	0.0485521	1.97808	2.17012	0.505975	0.642853	141.134	2	2.25495e-31	6.00502e-31
PIGN	ENSBTAG00000016663	other	Milk_cell	156	1.75552	0.533663	0.0427272	1.67112	1.83992	0.480291	0.600484	141.134	2	2.25495e-31	6.00502e-31
ETFDH	ENSBTAG00000016679	availability of building blocks	Adipose	65	3.78707	0.462834	0.0574074	3.67239	3.90176	0.394697	0.559625	159.769	2	2.02548e-35	7.63449e-35
ETFDH	ENSBTAG00000016679	availability of building blocks	Mammary	136	2.14462	0.651685	0.0558816	2.0341	2.25513	0.582357	0.739899	159.769	2	2.02548e-35	7.63449e-35
ETFDH	ENSBTAG00000016679	availability of building blocks	Milk_cell	156	2.47836	0.534728	0.0428125	2.39379	2.56294	0.48125	0.601683	159.769	2	2.02548e-35	7.63449e-35
ACLY	ENSBTAG00000016740	availability of building blocks	Adipose	65	4.4863	0.708619	0.0878934	4.31071	4.66188	0.604299	0.856811	139.953	2	4.06938e-31	1.06821e-30
ACLY	ENSBTAG00000016740	availability of building blocks	Mammary	136	2.49493	0.963855	0.0826499	2.33147	2.65838	0.861317	1.09432	139.953	2	4.06938e-31	1.06821e-30
ACLY	ENSBTAG00000016740	availability of building blocks	Milk_cell	156	3.32917	0.87854	0.0703395	3.19023	3.46812	0.790677	0.988545	139.953	2	4.06938e-31	1.06821e-30
SLC27A1	ENSBTAG00000016775	other	Adipose	65	2.9061	0.374567	0.0464593	2.81328	2.99891	0.319424	0.452899	17.7697	2	0.000138473	0.00014729
SLC27A1	ENSBTAG00000016775	other	Mammary	136	2.77244	0.849535	0.072847	2.62837	2.91651	0.759159	0.964529	17.7697	2	0.000138473	0.00014729
SLC27A1	ENSBTAG00000016775	other	Milk_cell	156	2.42542	0.871324	0.0697618	2.28761	2.56322	0.784183	0.980425	17.7697	2	0.000138473	0.00014729
PEX7	ENSBTAG00000016791	other	Adipose	65	2.21278	0.162176	0.0201154	2.17259	2.25296	0.138301	0.196091	36.0054	2	1.51892e-08	1.70705e-08
PEX7	ENSBTAG00000016791	other	Mammary	136	1.80535	0.619305	0.0531049	1.70032	1.91037	0.553421	0.703135	36.0054	2	1.51892e-08	1.70705e-08
PEX7	ENSBTAG00000016791	other	Milk_cell	156	1.99796	0.378797	0.030328	1.93805	2.05787	0.340913	0.426227	36.0054	2	1.51892e-08	1.70705e-08
SGMS2	ENSBTAG00000016805	other	Adipose	65	1.48913	0.329843	0.040912	1.4074	1.57087	0.281285	0.398823	110.674	2	9.27771e-25	1.71766e-24
SGMS2	ENSBTAG00000016805	other	Mammary	136	1.39425	0.726061	0.0622592	1.27112	1.51738	0.64882	0.824342	110.674	2	9.27771e-25	1.71766e-24
SGMS2	ENSBTAG00000016805	other	Milk_cell	156	2.21442	0.625128	0.0500503	2.11555	2.31329	0.562609	0.703402	110.674	2	9.27771e-25	1.71766e-24
PAFAH1B1	ENSBTAG00000016806	other	Adipose	65	4.4061	0.240645	0.0298483	4.34647	4.46573	0.205218	0.29097	136.442	2	2.35482e-30	5.7693e-30
PAFAH1B1	ENSBTAG00000016806	other	Mammary	136	3.29888	0.640419	0.0549154	3.19027	3.40749	0.572289	0.727107	136.442	2	2.35482e-30	5.7693e-30
PAFAH1B1	ENSBTAG00000016806	other	Milk_cell	156	3.6757	0.549212	0.0439722	3.58884	3.76256	0.494286	0.617981	136.442	2	2.35482e-30	5.7693e-30
HSD17B3	ENSBTAG00000016867	other	Adipose	65	0.219897	0.161748	0.0200624	0.179818	0.259977	0.137936	0.195574	94.8372	2	2.54891e-21	4.06388e-21
HSD17B3	ENSBTAG00000016867	other	Mammary	136	0.247866	0.270184	0.0231681	0.202046	0.293685	0.241441	0.306757	94.8372	2	2.54891e-21	4.06388e-21
HSD17B3	ENSBTAG00000016867	other	Milk_cell	156	0.0791732	0.151236	0.0121086	0.055254	0.103092	0.136111	0.170173	94.8372	2	2.54891e-21	4.06388e-21
CYP27B1	ENSBTAG00000016906	other	Adipose	65	0.456765	0.30409	0.0377177	0.381415	0.532115	0.259323	0.367684	150.208	2	2.41454e-33	7.48812e-33
CYP27B1	ENSBTAG00000016906	other	Mammary	136	0.328831	0.395927	0.0339505	0.261687	0.395975	0.353807	0.449521	150.208	2	2.41454e-33	7.48812e-33
CYP27B1	ENSBTAG00000016906	other	Milk_cell	156	1.68641	1.09809	0.0879175	1.51274	1.86008	0.988269	1.23558	150.208	2	2.41454e-33	7.48812e-33
C7H19orf67	ENSBTAG00000016937	other	Adipose	65	2.98034	0.363243	0.0450548	2.89033	3.07035	0.309768	0.439208	140.596	2	2.95053e-31	7.82902e-31
C7H19orf67	ENSBTAG00000016937	other	Mammary	136	2.44789	0.804086	0.0689498	2.31153	2.58425	0.718546	0.912929	140.596	2	2.95053e-31	7.82902e-31
C7H19orf67	ENSBTAG00000016937	other	Milk_cell	156	1.6156	0.619012	0.0495606	1.5177	1.71351	0.557105	0.696521	140.596	2	2.95053e-31	7.82902e-31
PCYT1A	ENSBTAG00000016979	phospholipid and sphingolipid biosynthesis	Adipose	65	2.72279	0.652543	0.080938	2.5611	2.88449	0.556478	0.789008	145.845	2	2.13917e-32	6.14176e-32
PCYT1A	ENSBTAG00000016979	phospholipid and sphingolipid biosynthesis	Mammary	136	1.46179	0.749739	0.0642896	1.33464	1.58893	0.66998	0.851226	145.845	2	2.13917e-32	6.14176e-32
PCYT1A	ENSBTAG00000016979	phospholipid and sphingolipid biosynthesis	Milk_cell	156	2.76703	0.706377	0.0565555	2.65531	2.87875	0.635733	0.794825	145.845	2	2.13917e-32	6.14176e-32
HDHD5	ENSBTAG00000016995	other	Adipose	65	3.22734	0.352505	0.0437229	3.13999	3.31468	0.30061	0.426224	151.41	2	1.32329e-33	4.21048e-33
HDHD5	ENSBTAG00000016995	other	Mammary	136	2.80903	0.443968	0.03807	2.73374	2.88432	0.396738	0.504065	151.41	2	1.32329e-33	4.21048e-33
HDHD5	ENSBTAG00000016995	other	Milk_cell	156	2.12539	0.647276	0.0518235	2.02301	2.22776	0.582542	0.728323	151.41	2	1.32329e-33	4.21048e-33
FABP2	ENSBTAG00000017045	other	Adipose	65	0.0690675	0.178652	0.022159	0.0247997	0.113335	0.152351	0.216013	40.4373	2	1.65631e-09	1.89921e-09
FABP2	ENSBTAG00000017045	other	Mammary	136	0.0655942	0.178691	0.0153226	0.0352909	0.0958976	0.159681	0.202878	40.4373	2	1.65631e-09	1.89921e-09
FABP2	ENSBTAG00000017045	other	Milk_cell	156	0.0234739	0.0657665	0.00526553	0.0130725	0.0338754	0.0591892	0.0740013	40.4373	2	1.65631e-09	1.89921e-09
ACP6	ENSBTAG00000017051	other	Adipose	65	2.53187	0.296974	0.0368351	2.45828	2.60545	0.253255	0.35908	138.651	2	7.80446e-31	1.98487e-30
ACP6	ENSBTAG00000017051	other	Mammary	136	2.11867	0.793423	0.0680354	1.98411	2.25322	0.709016	0.900822	138.651	2	7.80446e-31	1.98487e-30
ACP6	ENSBTAG00000017051	other	Milk_cell	156	1.37343	0.522762	0.0418545	1.29075	1.45611	0.470481	0.588219	138.651	2	7.80446e-31	1.98487e-30
HPGDS	ENSBTAG00000017073	other	Adipose	65	1.44493	0.567836	0.0704313	1.30422	1.58563	0.484241	0.686586	230.237	2	1.01074e-50	1.21786e-49
HPGDS	ENSBTAG00000017073	other	Mammary	136	0.15969	0.224705	0.0192683	0.121583	0.197797	0.2008	0.255121	230.237	2	1.01074e-50	1.21786e-49
HPGDS	ENSBTAG00000017073	other	Milk_cell	156	0.0261651	0.0794078	0.00635771	0.0136061	0.038724	0.0714662	0.0893507	230.237	2	1.01074e-50	1.21786e-49
ALB	ENSBTAG00000017121	other	Adipose	65	0.976535	0.772039	0.0957597	0.785233	1.16784	0.658382	0.933494	166.403	2	7.34564e-37	3.12083e-36
ALB	ENSBTAG00000017121	other	Mammary	136	1.0308	1.48395	0.127248	0.779146	1.28246	1.32609	1.68482	166.403	2	7.34564e-37	3.12083e-36
ALB	ENSBTAG00000017121	other	Milk_cell	156	0.0305945	0.080038	0.00640817	0.0179359	0.0432531	0.0720334	0.0900598	166.403	2	7.34564e-37	3.12083e-36
AFP	ENSBTAG00000017131	other	Adipose	65	0.00484732	0.0254039	0.00315097	-0.00144746	0.0111421	0.0216641	0.0307166	14.0044	2	0.000909888	0.000951305
AFP	ENSBTAG00000017131	other	Mammary	136	0.0133925	0.0756087	0.00648339	0.000570353	0.0262147	0.0675653	0.0858433	14.0044	2	0.000909888	0.000951305
AFP	ENSBTAG00000017131	other	Milk_cell	156	0	0	0	0	0	0	0	14.0044	2	0.000909888	0.000951305
LRAT	ENSBTAG00000017167	other	Adipose	65	2.10593	0.413387	0.0512744	2.0035	2.20837	0.35253	0.499838	108.587	2	2.63374e-24	4.79159e-24
LRAT	ENSBTAG00000017167	other	Mammary	136	2.05587	0.921711	0.0790361	1.89956	2.21217	0.823657	1.04648	108.587	2	2.63374e-24	4.79159e-24
LRAT	ENSBTAG00000017167	other	Milk_cell	156	1.14957	0.670039	0.053646	1.0436	1.25554	0.603028	0.753936	108.587	2	2.63374e-24	4.79159e-24
ACER3	ENSBTAG00000017218	other	Adipose	65	4.272	0.552293	0.0685035	4.13515	4.40885	0.470986	0.667792	199.476	2	4.83411e-44	3.28988e-43
ACER3	ENSBTAG00000017218	other	Mammary	136	1.36408	0.846414	0.0725794	1.22054	1.50762	0.75637	0.960986	199.476	2	4.83411e-44	3.28988e-43
ACER3	ENSBTAG00000017218	other	Milk_cell	156	2.26092	0.743624	0.0595376	2.14331	2.37853	0.669254	0.836736	199.476	2	4.83411e-44	3.28988e-43
DGKQ	ENSBTAG00000017240	other	Adipose	65	2.72829	0.314388	0.0389951	2.65039	2.80619	0.268105	0.380135	183.736	2	1.26559e-40	6.69216e-40
DGKQ	ENSBTAG00000017240	other	Mammary	136	1.94439	0.747483	0.0640961	1.81762	2.07115	0.667964	0.848664	183.736	2	1.26559e-40	6.69216e-40
DGKQ	ENSBTAG00000017240	other	Milk_cell	156	1.06654	0.575847	0.0461047	0.975464	1.15761	0.518256	0.64795	183.736	2	1.26559e-40	6.69216e-40
MECR	ENSBTAG00000017253	other	Adipose	65	3.01134	0.311775	0.038671	2.93408	3.08859	0.265877	0.376976	256.655	2	1.85382e-56	3.68259e-55
MECR	ENSBTAG00000017253	other	Mammary	136	2.64142	0.423454	0.0363109	2.56961	2.71323	0.378406	0.480773	256.655	2	1.85382e-56	3.68259e-55
MECR	ENSBTAG00000017253	other	Milk_cell	156	1.45785	0.524704	0.0420099	1.37486	1.54083	0.472228	0.590404	256.655	2	1.85382e-56	3.68259e-55
ACSL3	ENSBTAG00000017258	acyl-CoA synthase	Adipose	65	3.26735	0.431506	0.0535217	3.16042	3.37427	0.367981	0.521746	54.4884	2	1.4723e-12	1.7711e-12
ACSL3	ENSBTAG00000017258	acyl-CoA synthase	Mammary	136	2.7615	0.644883	0.0552983	2.65214	2.87087	0.576279	0.732176	54.4884	2	1.4723e-12	1.7711e-12
ACSL3	ENSBTAG00000017258	acyl-CoA synthase	Milk_cell	156	2.61857	0.575817	0.0461022	2.5275	2.70964	0.518229	0.647916	54.4884	2	1.4723e-12	1.7711e-12
VAPA	ENSBTAG00000017279	other	Adipose	65	4.66577	0.157609	0.0195489	4.62672	4.70482	0.134406	0.190569	36.3834	2	1.25733e-08	1.41957e-08
VAPA	ENSBTAG00000017279	other	Mammary	136	3.90219	0.876621	0.0751696	3.75353	4.05085	0.783364	0.995283	36.3834	2	1.25733e-08	1.41957e-08
VAPA	ENSBTAG00000017279	other	Milk_cell	156	4.23368	0.56747	0.045434	4.14393	4.32343	0.510717	0.638525	36.3834	2	1.25733e-08	1.41957e-08
TMEM269	ENSBTAG00000017387	phospholipid and sphingolipid biosynthesis	Adipose	65	0.981897	0.238311	0.0295588	0.922846	1.04095	0.203227	0.288148	114.913	2	1.11435e-25	2.11639e-25
TMEM269	ENSBTAG00000017387	phospholipid and sphingolipid biosynthesis	Mammary	136	0.326211	0.291653	0.0250091	0.276751	0.375672	0.260626	0.331132	114.913	2	1.11435e-25	2.11639e-25
TMEM269	ENSBTAG00000017387	phospholipid and sphingolipid biosynthesis	Milk_cell	156	0.372584	0.357689	0.028638	0.316013	0.429155	0.321916	0.402476	114.913	2	1.11435e-25	2.11639e-25
CERS5	ENSBTAG00000017395	phospholipid and sphingolipid biosynthesis	Adipose	65	3.92751	0.141048	0.0174948	3.89256	3.96246	0.120283	0.170545	116.011	2	6.43438e-26	1.23803e-25
CERS5	ENSBTAG00000017395	phospholipid and sphingolipid biosynthesis	Mammary	136	3.03769	0.780914	0.0669628	2.90526	3.17012	0.697838	0.886621	116.011	2	6.43438e-26	1.23803e-25
CERS5	ENSBTAG00000017395	phospholipid and sphingolipid biosynthesis	Milk_cell	156	2.71277	0.625288	0.0500631	2.61388	2.81166	0.562753	0.703582	116.011	2	6.43438e-26	1.23803e-25
PTGIS	ENSBTAG00000017537	other	Adipose	65	4.25372	0.674117	0.0836139	4.08668	4.42076	0.574875	0.815093	304.604	2	7.17784e-67	2.63786e-64
PTGIS	ENSBTAG00000017537	other	Mammary	136	1.73063	1.50186	0.128784	1.47593	1.98532	1.34209	1.70516	304.604	2	7.17784e-67	2.63786e-64
PTGIS	ENSBTAG00000017537	other	Milk_cell	156	0.0139716	0.0603764	0.00483398	0.00442265	0.0235206	0.0543382	0.0679364	304.604	2	7.17784e-67	2.63786e-64
PPARD	ENSBTAG00000017542	other	Adipose	65	3.37031	0.346842	0.0430204	3.28437	3.45626	0.295781	0.419376	75.215	2	4.64812e-17	6.30326e-17
PPARD	ENSBTAG00000017542	other	Mammary	136	2.59919	0.60963	0.0522753	2.49581	2.70258	0.544776	0.692151	75.215	2	4.64812e-17	6.30326e-17
PPARD	ENSBTAG00000017542	other	Milk_cell	156	3.35778	0.994876	0.0796538	3.20044	3.51513	0.895378	1.11945	75.215	2	4.64812e-17	6.30326e-17
ACACA	ENSBTAG00000017567	availability of building blocks	Adipose	65	5.26567	0.853532	0.105868	5.05418	5.47717	0.727878	1.03203	180.547	2	6.23307e-40	3.13788e-39
ACACA	ENSBTAG00000017567	availability of building blocks	Mammary	136	3.42775	0.595136	0.0510325	3.32682	3.52867	0.531824	0.675695	180.547	2	6.23307e-40	3.13788e-39
ACACA	ENSBTAG00000017567	availability of building blocks	Milk_cell	156	2.56246	1.00564	0.0805153	2.40341	2.72151	0.905062	1.13155	180.547	2	6.23307e-40	3.13788e-39
PLCG1	ENSBTAG00000017584	other	Adipose	65	4.33751	0.319047	0.039573	4.25845	4.41656	0.272078	0.385769	149.334	2	3.73776e-33	1.13056e-32
PLCG1	ENSBTAG00000017584	other	Mammary	136	2.73498	0.956811	0.0820459	2.57272	2.89724	0.855023	1.08633	149.334	2	3.73776e-33	1.13056e-32
PLCG1	ENSBTAG00000017584	other	Milk_cell	156	2.07155	0.99583	0.0797302	1.91405	2.22904	0.896237	1.12052	149.334	2	3.73776e-33	1.13056e-32
GPAT3	ENSBTAG00000017592	TAG synthesis	Adipose	65	2.42104	0.715107	0.0886981	2.24384	2.59823	0.609831	0.864655	48.8804	2	2.43081e-11	2.85863e-11
GPAT3	ENSBTAG00000017592	TAG synthesis	Mammary	136	1.57216	0.830732	0.0712347	1.43128	1.71304	0.742357	0.943182	48.8804	2	2.43081e-11	2.85863e-11
GPAT3	ENSBTAG00000017592	TAG synthesis	Milk_cell	156	2.22453	1.10057	0.0881161	2.05047	2.3986	0.990502	1.23838	48.8804	2	2.43081e-11	2.85863e-11
ST3GAL3	ENSBTAG00000017656	other	Adipose	65	3.50315	0.226694	0.028118	3.44698	3.55932	0.193321	0.274102	118.337	2	2.01096e-26	3.95203e-26
ST3GAL3	ENSBTAG00000017656	other	Mammary	136	1.72382	1.08735	0.0932396	1.53942	1.90822	0.971676	1.23454	118.337	2	2.01096e-26	3.95203e-26
ST3GAL3	ENSBTAG00000017656	other	Milk_cell	156	1.73181	0.995523	0.0797056	1.57436	1.88926	0.895961	1.12018	118.337	2	2.01096e-26	3.95203e-26
DHRS4	ENSBTAG00000017665	other	Adipose	65	4.54484	0.324185	0.0402102	4.46451	4.62517	0.276459	0.391981	140.404	2	3.24883e-31	8.58953e-31
DHRS4	ENSBTAG00000017665	other	Mammary	136	2.98977	0.855924	0.0733949	2.84462	3.13492	0.764869	0.971784	140.404	2	3.24883e-31	8.58953e-31
DHRS4	ENSBTAG00000017665	other	Milk_cell	156	2.70944	0.669232	0.0535814	2.6036	2.81528	0.602302	0.753028	140.404	2	3.24883e-31	8.58953e-31
CYP2W1	ENSBTAG00000017701	other	Adipose	65	1.72666	0.45134	0.0559818	1.61482	1.8385	0.384895	0.545727	233.001	2	2.53806e-51	3.3312e-50
CYP2W1	ENSBTAG00000017701	other	Mammary	136	0.938132	0.543913	0.0466401	0.845893	1.03037	0.48605	0.617538	233.001	2	2.53806e-51	3.3312e-50
CYP2W1	ENSBTAG00000017701	other	Milk_cell	156	0.216024	0.373846	0.0299316	0.156897	0.27515	0.336457	0.420656	233.001	2	2.53806e-51	3.3312e-50
HACD4	ENSBTAG00000017741	other	Adipose	65	2.79414	0.548922	0.0680853	2.65813	2.93016	0.468111	0.663716	125.654	2	5.18357e-28	1.10433e-27
HACD4	ENSBTAG00000017741	other	Mammary	136	1.30459	0.853819	0.0732144	1.15979	1.44938	0.762988	0.969394	125.654	2	5.18357e-28	1.10433e-27
HACD4	ENSBTAG00000017741	other	Milk_cell	156	2.49676	0.889378	0.0712073	2.3561	2.63742	0.800432	1.00074	125.654	2	5.18357e-28	1.10433e-27
PLSCR3	ENSBTAG00000017747	other	Adipose	65	3.84901	0.332869	0.0412873	3.76653	3.93149	0.283865	0.402481	142.912	2	9.27014e-32	2.52354e-31
PLSCR3	ENSBTAG00000017747	other	Mammary	136	2.71025	1.04553	0.0896539	2.53294	2.88756	0.934308	1.18706	142.912	2	9.27014e-32	2.52354e-31
PLSCR3	ENSBTAG00000017747	other	Milk_cell	156	1.86945	0.64676	0.0517822	1.76716	1.97174	0.582077	0.727743	142.912	2	9.27014e-32	2.52354e-31
APP	ENSBTAG00000017753	other	Adipose	65	6.42137	0.274672	0.0340689	6.35331	6.48943	0.234236	0.332114	130.345	2	4.96484e-29	1.11255e-28
APP	ENSBTAG00000017753	other	Mammary	136	5.22669	1.01235	0.0868085	5.055	5.39837	0.904655	1.14939	130.345	2	4.96484e-29	1.11255e-28
APP	ENSBTAG00000017753	other	Milk_cell	156	4.64975	0.84779	0.0678775	4.51566	4.78383	0.763002	0.953944	130.345	2	4.96484e-29	1.11255e-28
HSD17B10	ENSBTAG00000017779	other	Adipose	65	4.93032	0.322714	0.0400277	4.85035	5.01028	0.275205	0.390202	138.72	2	7.53782e-31	1.93042e-30
HSD17B10	ENSBTAG00000017779	other	Mammary	136	3.83308	1.17456	0.100718	3.63389	4.03227	1.04961	1.33355	138.72	2	7.53782e-31	1.93042e-30
HSD17B10	ENSBTAG00000017779	other	Milk_cell	156	3.70127	0.375723	0.0300819	3.64184	3.76069	0.338147	0.422768	138.72	2	7.53782e-31	1.93042e-30
PMVK	ENSBTAG00000017819	other	Adipose	65	2.97194	0.388194	0.0481495	2.87575	3.06813	0.331045	0.469376	19.7357	2	5.18148e-05	5.53544e-05
PMVK	ENSBTAG00000017819	other	Mammary	136	2.77671	0.725798	0.0622367	2.65362	2.89979	0.648586	0.824044	19.7357	2	5.18148e-05	5.53544e-05
PMVK	ENSBTAG00000017819	other	Milk_cell	156	2.73499	0.418393	0.0334982	2.66882	2.80117	0.376549	0.470781	19.7357	2	5.18148e-05	5.53544e-05
PDK3	ENSBTAG00000017832	other	Adipose	65	2.87628	0.280585	0.0348023	2.80675	2.9458	0.239278	0.339263	92.0007	2	1.05271e-20	1.61533e-20
PDK3	ENSBTAG00000017832	other	Mammary	136	1.88665	0.980442	0.0840722	1.72038	2.05292	0.87614	1.11316	92.0007	2	1.05271e-20	1.61533e-20
PDK3	ENSBTAG00000017832	other	Milk_cell	156	2.92048	0.649282	0.0519842	2.81779	3.02317	0.584347	0.73058	92.0007	2	1.05271e-20	1.61533e-20
RXRA	ENSBTAG00000017851	other	Adipose	65	4.68834	0.243376	0.0301871	4.62803	4.74864	0.207547	0.294273	134.642	2	5.79218e-30	1.37331e-29
RXRA	ENSBTAG00000017851	other	Mammary	136	3.11076	0.769322	0.0659688	2.9803	3.24123	0.68748	0.873459	134.642	2	5.79218e-30	1.37331e-29
RXRA	ENSBTAG00000017851	other	Milk_cell	156	3.31066	0.966168	0.0773553	3.15785	3.46346	0.869541	1.08714	134.642	2	5.79218e-30	1.37331e-29
ENSBTAG00000017938	ENSBTAG00000017938	other	Adipose	65	0.612617	0.561843	0.069688	0.4734	0.751835	0.47913	0.67934	212.548	2	7.0096e-47	6.6052e-46
ENSBTAG00000017938	ENSBTAG00000017938	other	Mammary	136	0.0742033	0.186869	0.0160239	0.042513	0.105894	0.166989	0.212164	212.548	2	7.0096e-47	6.6052e-46
ENSBTAG00000017938	ENSBTAG00000017938	other	Milk_cell	156	0.00386527	0.0482772	0.00386527	-0.00377013	0.0115007	0.043449	0.0543221	212.548	2	7.0096e-47	6.6052e-46
PTGES3	ENSBTAG00000017967	other	Adipose	65	5.26395	0.229202	0.028429	5.20716	5.32074	0.19546	0.277135	39.9458	2	2.1178e-09	2.42459e-09
PTGES3	ENSBTAG00000017967	other	Mammary	136	4.59571	0.844587	0.0724227	4.45248	4.73894	0.754737	0.958912	39.9458	2	2.1178e-09	2.42459e-09
PTGES3	ENSBTAG00000017967	other	Milk_cell	156	4.8311	0.553461	0.0443123	4.74357	4.91864	0.498109	0.622761	39.9458	2	2.1178e-09	2.42459e-09
CLN3	ENSBTAG00000018000	other	Adipose	65	3.34262	0.289909	0.0359588	3.27078	3.41445	0.247229	0.350537	38.0796	2	5.38412e-09	6.11643e-09
CLN3	ENSBTAG00000018000	other	Mammary	136	3.3226	0.657972	0.0564206	3.21102	3.43418	0.587975	0.747036	38.0796	2	5.38412e-09	6.11643e-09
CLN3	ENSBTAG00000018000	other	Milk_cell	156	2.78214	0.793419	0.0635243	2.65666	2.90763	0.714069	0.892765	38.0796	2	5.38412e-09	6.11643e-09
ABCA4	ENSBTAG00000018010	other	Adipose	65	0.234289	0.148216	0.0183839	0.197563	0.271015	0.126396	0.179212	261.221	2	1.89081e-57	4.79223e-56
ABCA4	ENSBTAG00000018010	other	Mammary	136	0.0525465	0.104205	0.00893547	0.0348748	0.0702181	0.0931191	0.11831	261.221	2	1.89081e-57	4.79223e-56
ABCA4	ENSBTAG00000018010	other	Milk_cell	156	0.00120865	0.00646449	0.000517574	0.000186242	0.00223106	0.00581798	0.00727393	261.221	2	1.89081e-57	4.79223e-56
PIP4K2A	ENSBTAG00000018033	other	Adipose	65	3.45348	0.380172	0.0471546	3.35928	3.54769	0.324205	0.459677	230.872	2	7.35763e-51	9.16586e-50
PIP4K2A	ENSBTAG00000018033	other	Mammary	136	2.53431	0.602407	0.051656	2.43215	2.63647	0.538321	0.68395	230.872	2	7.35763e-51	9.16586e-50
PIP4K2A	ENSBTAG00000018033	other	Milk_cell	156	4.45449	0.788614	0.0631397	4.32976	4.57921	0.709745	0.887359	230.872	2	7.35763e-51	9.16586e-50
ACADSB	ENSBTAG00000018041	other	Adipose	65	4.66516	0.691308	0.0857462	4.49386	4.83646	0.589536	0.83588	207.314	2	9.59981e-46	7.83985e-45
ACADSB	ENSBTAG00000018041	other	Mammary	136	1.76788	0.721581	0.0618751	1.64551	1.89025	0.644817	0.819256	207.314	2	9.59981e-46	7.83985e-45
ACADSB	ENSBTAG00000018041	other	Milk_cell	156	2.65203	0.650841	0.052109	2.5491	2.75497	0.58575	0.732335	207.314	2	9.59981e-46	7.83985e-45
LCAT	ENSBTAG00000018043	other	Adipose	65	4.64475	0.489143	0.0606707	4.52355	4.76595	0.417133	0.591437	204.835	2	3.31621e-45	2.48716e-44
LCAT	ENSBTAG00000018043	other	Mammary	136	2.58216	1.30803	0.112163	2.36034	2.80399	1.16888	1.48509	204.835	2	3.31621e-45	2.48716e-44
LCAT	ENSBTAG00000018043	other	Milk_cell	156	1.10862	0.711353	0.0569539	0.996112	1.22112	0.640211	0.800424	204.835	2	3.31621e-45	2.48716e-44
AOAH	ENSBTAG00000018119	other	Adipose	65	0.940283	0.370544	0.0459603	0.848466	1.0321	0.315994	0.448035	223.829	2	2.48992e-49	2.61442e-48
AOAH	ENSBTAG00000018119	other	Mammary	136	0.39666	0.474554	0.0406927	0.316183	0.477138	0.42407	0.538791	223.829	2	2.48992e-49	2.61442e-48
AOAH	ENSBTAG00000018119	other	Milk_cell	156	2.10484	0.867247	0.0694354	1.96767	2.242	0.780514	0.975838	223.829	2	2.48992e-49	2.61442e-48
ALG8	ENSBTAG00000018192	other	Adipose	65	2.67791	0.252925	0.0313714	2.61524	2.74058	0.21569	0.305818	72.7481	2	1.59568e-16	2.1363e-16
ALG8	ENSBTAG00000018192	other	Mammary	136	2.21803	0.523747	0.0449109	2.12921	2.30685	0.468029	0.594642	72.7481	2	1.59568e-16	2.1363e-16
ALG8	ENSBTAG00000018192	other	Milk_cell	156	2.04487	0.494717	0.0396091	1.96663	2.12312	0.44524	0.556662	72.7481	2	1.59568e-16	2.1363e-16
CYP2S1	ENSBTAG00000018240	other	Adipose	65	0.290757	0.461983	0.0573019	0.176283	0.40523	0.393971	0.558596	101.155	2	1.08255e-22	1.81661e-22
CYP2S1	ENSBTAG00000018240	other	Mammary	136	0.706696	0.788798	0.0676389	0.572927	0.840465	0.704884	0.895572	101.155	2	1.08255e-22	1.81661e-22
CYP2S1	ENSBTAG00000018240	other	Milk_cell	156	1.5362	0.976577	0.0781888	1.38175	1.69065	0.87891	1.09886	101.155	2	1.08255e-22	1.81661e-22
OCRL	ENSBTAG00000018247	other	Adipose	65	3.07637	0.238086	0.0295309	3.01738	3.13537	0.203036	0.287876	103.151	2	3.99059e-23	6.91764e-23
OCRL	ENSBTAG00000018247	other	Mammary	136	2.32629	0.795175	0.0681857	2.19144	2.46114	0.710582	0.902811	103.151	2	3.99059e-23	6.91764e-23
OCRL	ENSBTAG00000018247	other	Milk_cell	156	2.34379	0.475363	0.0380595	2.26861	2.41897	0.427822	0.534884	103.151	2	3.99059e-23	6.91764e-23
ACAA1	ENSBTAG00000018283	availability of building blocks	Adipose	65	4.99992	0.24432	0.0303042	4.93938	5.06046	0.208352	0.295414	106.299	2	8.27105e-24	1.46841e-23
ACAA1	ENSBTAG00000018283	availability of building blocks	Mammary	136	3.8217	1.0319	0.0884843	3.64671	3.9967	0.922119	1.17157	106.299	2	8.27105e-24	1.46841e-23
ACAA1	ENSBTAG00000018283	availability of building blocks	Milk_cell	156	3.73045	0.819971	0.0656502	3.60077	3.86014	0.737966	0.922642	106.299	2	8.27105e-24	1.46841e-23
TMEM150A	ENSBTAG00000018289	other	Adipose	65	2.56389	0.286473	0.0355326	2.49291	2.63487	0.244299	0.346382	70.4583	2	5.01398e-16	6.56911e-16
TMEM150A	ENSBTAG00000018289	other	Mammary	136	2.04841	0.70608	0.0605459	1.92866	2.16815	0.630965	0.801657	70.4583	2	5.01398e-16	6.56911e-16
TMEM150A	ENSBTAG00000018289	other	Milk_cell	156	1.66777	0.75523	0.0604668	1.54833	1.78722	0.679699	0.849794	70.4583	2	5.01398e-16	6.56911e-16
PIGH	ENSBTAG00000018299	other	Adipose	65	2.1729	0.221595	0.0274854	2.11799	2.22781	0.188972	0.267936	28.0158	2	8.24995e-07	9.02338e-07
PIGH	ENSBTAG00000018299	other	Mammary	136	1.62767	0.690404	0.0592016	1.51059	1.74475	0.616957	0.783858	28.0158	2	8.24995e-07	9.02338e-07
PIGH	ENSBTAG00000018299	other	Milk_cell	156	1.97682	0.65875	0.0527422	1.87263	2.08101	0.592869	0.741234	28.0158	2	8.24995e-07	9.02338e-07
PLAGL2	ENSBTAG00000018334	other	Adipose	65	1.68428	0.331943	0.0411725	1.60203	1.76653	0.283076	0.401362	101.846	2	7.66243e-23	1.29767e-22
PLAGL2	ENSBTAG00000018334	other	Mammary	136	1.14959	0.643959	0.0552191	1.04039	1.2588	0.575453	0.731127	101.846	2	7.66243e-23	1.29767e-22
PLAGL2	ENSBTAG00000018334	other	Milk_cell	156	2.26427	0.972317	0.0778477	2.1105	2.41805	0.875076	1.09406	101.846	2	7.66243e-23	1.29767e-22
TMEM175	ENSBTAG00000018379	other	Adipose	65	3.65413	0.310541	0.0385179	3.57718	3.73108	0.264825	0.375484	174.693	2	1.16392e-38	5.41443e-38
TMEM175	ENSBTAG00000018379	other	Mammary	136	2.45097	0.87849	0.0753299	2.30199	2.59995	0.785034	0.997404	174.693	2	1.16392e-38	5.41443e-38
TMEM175	ENSBTAG00000018379	other	Milk_cell	156	1.52756	0.698675	0.0559388	1.41706	1.63806	0.628801	0.786158	174.693	2	1.16392e-38	5.41443e-38
SDR42E1	ENSBTAG00000018394	other	Adipose	65	1.68109	0.268081	0.0332514	1.61466	1.74752	0.228615	0.324144	204.282	2	4.37328e-45	3.21436e-44
SDR42E1	ENSBTAG00000018394	other	Mammary	136	1.1228	0.413894	0.0354911	1.05261	1.19299	0.369863	0.46992	204.282	2	4.37328e-45	3.21436e-44
SDR42E1	ENSBTAG00000018394	other	Milk_cell	156	0.557575	0.362159	0.0289959	0.500297	0.614853	0.325939	0.407506	204.282	2	4.37328e-45	3.21436e-44
PTPMT1	ENSBTAG00000018479	phospholipid and sphingolipid biosynthesis	Adipose	65	2.85866	0.288488	0.0357826	2.78717	2.93014	0.246018	0.348819	99.3433	2	2.6784e-22	4.45391e-22
PTPMT1	ENSBTAG00000018479	phospholipid and sphingolipid biosynthesis	Mammary	136	2.17786	0.831403	0.0712922	2.03687	2.31885	0.742956	0.943944	99.3433	2	2.6784e-22	4.45391e-22
PTPMT1	ENSBTAG00000018479	phospholipid and sphingolipid biosynthesis	Milk_cell	156	1.71942	0.634743	0.0508201	1.61903	1.81981	0.571262	0.714221	99.3433	2	2.6784e-22	4.45391e-22
ETNK2	ENSBTAG00000018509	other	Adipose	65	0.978842	0.266978	0.0331145	0.912688	1.045	0.227674	0.32281	60.6026	2	6.92325e-14	8.59558e-14
ETNK2	ENSBTAG00000018509	other	Mammary	136	1.53725	0.534802	0.0458589	1.44655	1.62794	0.477908	0.607193	60.6026	2	6.92325e-14	8.59558e-14
ETNK2	ENSBTAG00000018509	other	Milk_cell	156	1.09729	0.650322	0.0520675	0.994436	1.20014	0.585284	0.731751	60.6026	2	6.92325e-14	8.59558e-14
SDR16C5	ENSBTAG00000018570	other	Adipose	65	0.83894	0.481814	0.0597616	0.719553	0.958328	0.410883	0.582574	164.582	2	1.82597e-36	7.49771e-36
SDR16C5	ENSBTAG00000018570	other	Mammary	136	0.200949	0.374692	0.0321296	0.137406	0.264491	0.334831	0.425411	164.582	2	1.82597e-36	7.49771e-36
SDR16C5	ENSBTAG00000018570	other	Milk_cell	156	0.041464	0.111863	0.0089562	0.023772	0.0591559	0.100675	0.12587	164.582	2	1.82597e-36	7.49771e-36
ACSS3	ENSBTAG00000018694	acyl-CoA synthase	Adipose	65	4.59621	0.551728	0.0684335	4.4595	4.73293	0.470505	0.66711	150.43	2	2.16072e-33	6.72935e-33
ACSS3	ENSBTAG00000018694	acyl-CoA synthase	Mammary	136	2.27455	0.917886	0.0787081	2.11889	2.43021	0.820239	1.04213	150.43	2	2.16072e-33	6.72935e-33
ACSS3	ENSBTAG00000018694	acyl-CoA synthase	Milk_cell	156	2.37346	0.583538	0.0467205	2.28117	2.46575	0.525179	0.656605	150.43	2	2.16072e-33	6.72935e-33
PRKAA2	ENSBTAG00000018747	other	Adipose	65	0.902335	0.496444	0.0615763	0.779322	1.02535	0.423359	0.600264	9.4635	2	0.00881094	0.00903213
PRKAA2	ENSBTAG00000018747	other	Mammary	136	1.17961	0.689386	0.0591143	1.0627	1.29652	0.616047	0.782702	9.4635	2	0.00881094	0.00903213
PRKAA2	ENSBTAG00000018747	other	Milk_cell	156	1.25966	0.814202	0.0651883	1.13088	1.38843	0.732774	0.916151	9.4635	2	0.00881094	0.00903213
CLN5	ENSBTAG00000018846	other	Adipose	65	3.14972	0.314094	0.0389586	3.07189	3.22755	0.267854	0.37978	128.822	2	1.0633e-28	2.354e-28
CLN5	ENSBTAG00000018846	other	Mammary	136	2.2023	0.639067	0.0547996	2.09392	2.31068	0.571082	0.725573	128.822	2	1.0633e-28	2.354e-28
CLN5	ENSBTAG00000018846	other	Milk_cell	156	3.20626	0.757666	0.0606618	3.08643	3.32609	0.681892	0.852536	128.822	2	1.0633e-28	2.354e-28
TRPV1	ENSBTAG00000018880	other	Adipose	65	0.6522	0.330711	0.0410196	0.570253	0.734146	0.282025	0.399871	107.972	2	3.58262e-24	6.43821e-24
TRPV1	ENSBTAG00000018880	other	Mammary	136	0.205698	0.140155	0.0120182	0.18193	0.229467	0.125245	0.159126	107.972	2	3.58262e-24	6.43821e-24
TRPV1	ENSBTAG00000018880	other	Milk_cell	156	0.57893	0.416466	0.0333439	0.513063	0.644797	0.374815	0.468612	107.972	2	3.58262e-24	6.43821e-24
LSS	ENSBTAG00000018936	other	Adipose	65	3.70809	0.604266	0.0749499	3.55836	3.85782	0.515308	0.730635	93.2614	2	5.60461e-21	8.78334e-21
LSS	ENSBTAG00000018936	other	Mammary	136	2.7209	0.492682	0.0422471	2.63734	2.80445	0.440269	0.559372	93.2614	2	5.60461e-21	8.78334e-21
LSS	ENSBTAG00000018936	other	Milk_cell	156	2.60831	0.854844	0.0684423	2.47311	2.74351	0.769351	0.961881	93.2614	2	5.60461e-21	8.78334e-21
PLCE1	ENSBTAG00000018966	other	Adipose	65	1.09412	0.413737	0.0513177	0.991599	1.19664	0.352828	0.50026	63.3488	2	1.75377e-14	2.21482e-14
PLCE1	ENSBTAG00000018966	other	Mammary	136	0.872362	0.50295	0.0431276	0.787069	0.957656	0.449445	0.571031	63.3488	2	1.75377e-14	2.21482e-14
PLCE1	ENSBTAG00000018966	other	Milk_cell	156	0.582959	0.462489	0.0370288	0.509813	0.656105	0.416236	0.520399	63.3488	2	1.75377e-14	2.21482e-14
ACSL4	ENSBTAG00000018986	acyl-CoA synthase	Adipose	65	3.45529	0.579783	0.0719132	3.31163	3.59895	0.494429	0.701031	154.659	2	2.60693e-34	8.82992e-34
ACSL4	ENSBTAG00000018986	acyl-CoA synthase	Mammary	136	1.69086	1.11839	0.095901	1.5012	1.88052	0.999411	1.26978	154.659	2	2.60693e-34	8.82992e-34
ACSL4	ENSBTAG00000018986	acyl-CoA synthase	Milk_cell	156	3.67512	1.0063	0.0805688	3.51596	3.83427	0.905664	1.13231	154.659	2	2.60693e-34	8.82992e-34
PLCB2	ENSBTAG00000019079	other	Adipose	65	1.50867	0.514564	0.0638238	1.38117	1.63617	0.438812	0.622174	101.946	2	7.28842e-23	1.23718e-22
PLCB2	ENSBTAG00000019079	other	Mammary	136	0.975363	0.611183	0.0524085	0.871715	1.07901	0.546164	0.693915	101.946	2	7.28842e-23	1.23718e-22
PLCB2	ENSBTAG00000019079	other	Milk_cell	156	2.15208	1.03812	0.0831164	1.98789	2.31626	0.934301	1.16811	101.946	2	7.28842e-23	1.23718e-22
INPPL1	ENSBTAG00000019167	other	Adipose	65	3.77042	0.333726	0.0413936	3.68773	3.85311	0.284596	0.403518	36.1127	2	1.43953e-08	1.6203e-08
INPPL1	ENSBTAG00000019167	other	Mammary	136	3.68657	0.580245	0.0497556	3.58817	3.78497	0.518517	0.658788	36.1127	2	1.43953e-08	1.6203e-08
INPPL1	ENSBTAG00000019167	other	Milk_cell	156	3.20015	0.83497	0.0668511	3.0681	3.33221	0.751465	0.939519	36.1127	2	1.43953e-08	1.6203e-08
SC5D	ENSBTAG00000019246	elongase and desaturase	Adipose	65	4.78883	0.3595	0.0445905	4.69975	4.87791	0.306576	0.434681	41.8896	2	8.01295e-10	9.24571e-10
SC5D	ENSBTAG00000019246	elongase and desaturase	Mammary	136	4.38333	0.454887	0.0390063	4.30619	4.46048	0.406495	0.516462	41.8896	2	8.01295e-10	9.24571e-10
SC5D	ENSBTAG00000019246	elongase and desaturase	Milk_cell	156	4.46225	0.587709	0.0470544	4.3693	4.5552	0.528932	0.661298	41.8896	2	8.01295e-10	9.24571e-10
GLA	ENSBTAG00000019256	other	Adipose	65	3.32745	0.575972	0.0714405	3.18473	3.47017	0.491179	0.696423	218.189	2	4.17618e-48	3.98635e-47
GLA	ENSBTAG00000019256	other	Mammary	136	1.92582	0.931633	0.0798868	1.76783	2.08381	0.832523	1.05774	218.189	2	4.17618e-48	3.98635e-47
GLA	ENSBTAG00000019256	other	Milk_cell	156	4.3407	0.949131	0.0759913	4.19059	4.49082	0.854208	1.06797	218.189	2	4.17618e-48	3.98635e-47
AGK	ENSBTAG00000019265	other	Adipose	65	2.6545	0.20206	0.0250625	2.60443	2.70457	0.172313	0.244316	106.243	2	8.50187e-24	1.50575e-23
AGK	ENSBTAG00000019265	other	Mammary	136	1.73366	0.71009	0.0608897	1.61324	1.85408	0.634548	0.806209	106.243	2	8.50187e-24	1.50575e-23
AGK	ENSBTAG00000019265	other	Milk_cell	156	1.75059	0.640412	0.051274	1.6493	1.85187	0.576364	0.7206	106.243	2	8.50187e-24	1.50575e-23
LPCAT2	ENSBTAG00000019272	other	Adipose	65	1.63293	0.432507	0.0536459	1.52576	1.7401	0.368835	0.522957	107.033	2	5.72961e-24	1.02215e-23
LPCAT2	ENSBTAG00000019272	other	Mammary	136	0.908361	0.692785	0.0594059	0.790874	1.02585	0.619085	0.786562	107.033	2	5.72961e-24	1.02215e-23
LPCAT2	ENSBTAG00000019272	other	Milk_cell	156	2.00679	0.996479	0.0797822	1.84919	2.16439	0.896821	1.12125	107.033	2	5.72961e-24	1.02215e-23
ABCC9	ENSBTAG00000019294	other	Adipose	65	1.90594	0.553594	0.0686649	1.76876	2.04311	0.472096	0.669366	301.287	2	3.77013e-66	6.9276e-64
ABCC9	ENSBTAG00000019294	other	Mammary	136	0.700735	0.662865	0.0568402	0.588323	0.813148	0.592347	0.752591	301.287	2	3.77013e-66	6.9276e-64
ABCC9	ENSBTAG00000019294	other	Milk_cell	156	0.00540969	0.0213851	0.00171218	0.00202748	0.0087919	0.0192464	0.0240628	301.287	2	3.77013e-66	6.9276e-64
PLA2G7	ENSBTAG00000019315	other	Adipose	65	3.68574	0.457138	0.0567009	3.57247	3.79901	0.389839	0.552738	195.589	2	3.37609e-43	2.19596e-42
PLA2G7	ENSBTAG00000019315	other	Mammary	136	1.1292	1.06072	0.0909558	0.949314	1.30908	0.947876	1.2043	195.589	2	3.37609e-43	2.19596e-42
PLA2G7	ENSBTAG00000019315	other	Milk_cell	156	3.24777	0.97324	0.0779215	3.09385	3.4017	0.875906	1.0951	195.589	2	3.37609e-43	2.19596e-42
ACSM2B	ENSBTAG00000019423	acyl-CoA synthase	Adipose	65	0.366953	0.335554	0.0416203	0.283807	0.450099	0.286155	0.405727	191.457	2	2.66437e-42	1.61844e-41
ACSM2B	ENSBTAG00000019423	acyl-CoA synthase	Mammary	136	0.11906	0.214336	0.0183791	0.0827117	0.155408	0.191534	0.243349	191.457	2	2.66437e-42	1.61844e-41
ACSM2B	ENSBTAG00000019423	acyl-CoA synthase	Milk_cell	156	0.00483047	0.0220753	0.00176744	0.00133908	0.00832185	0.0198676	0.0248395	191.457	2	2.66437e-42	1.61844e-41
PTGES	ENSBTAG00000019453	other	Adipose	65	3.72213	0.767281	0.0951695	3.53201	3.91225	0.654324	0.927741	205.609	2	2.25145e-45	1.77937e-44
PTGES	ENSBTAG00000019453	other	Mammary	136	2.40131	1.11231	0.0953798	2.21267	2.58994	0.993979	1.26287	205.609	2	2.25145e-45	1.77937e-44
PTGES	ENSBTAG00000019453	other	Milk_cell	156	0.966234	0.631329	0.0505467	0.866385	1.06608	0.568189	0.710379	205.609	2	2.25145e-45	1.77937e-44
ITPKC	ENSBTAG00000019465	other	Adipose	65	2.61444	0.327528	0.0406248	2.53329	2.6956	0.27931	0.396023	55.0982	2	1.08537e-12	1.30993e-12
ITPKC	ENSBTAG00000019465	other	Mammary	136	2.01849	0.7623	0.0653667	1.88921	2.14776	0.681205	0.865487	55.0982	2	1.08537e-12	1.30993e-12
ITPKC	ENSBTAG00000019465	other	Milk_cell	156	2.71831	0.755777	0.0605106	2.59878	2.83785	0.680192	0.850411	55.0982	2	1.08537e-12	1.30993e-12
NR3C1	ENSBTAG00000019472	other	Adipose	65	4.08416	0.433223	0.0537347	3.97681	4.19151	0.369445	0.523822	124.157	2	1.09532e-27	2.30018e-27
NR3C1	ENSBTAG00000019472	other	Mammary	136	3.09158	0.470979	0.0403861	3.01171	3.17145	0.420875	0.534731	124.157	2	1.09532e-27	2.30018e-27
NR3C1	ENSBTAG00000019472	other	Milk_cell	156	3.46112	0.533043	0.0426776	3.37681	3.54542	0.479734	0.599787	124.157	2	1.09532e-27	2.30018e-27
NAAA	ENSBTAG00000019478	other	Adipose	65	2.15672	0.334707	0.0415153	2.07379	2.23966	0.285432	0.404703	172.801	2	2.99677e-38	1.36809e-37
NAAA	ENSBTAG00000019478	other	Mammary	136	1.21272	0.77157	0.0661616	1.08188	1.34357	0.689488	0.876012	172.801	2	2.99677e-38	1.36809e-37
NAAA	ENSBTAG00000019478	other	Milk_cell	156	2.98156	0.954711	0.0764381	2.83056	3.13255	0.85923	1.07425	172.801	2	2.99677e-38	1.36809e-37
G6PD	ENSBTAG00000019512	other	Adipose	65	5.41845	0.630857	0.0782481	5.26213	5.57476	0.537984	0.762786	179.142	2	1.25867e-39	6.25082e-39
G6PD	ENSBTAG00000019512	other	Mammary	136	2.90275	1.17769	0.100986	2.70303	3.10247	1.0524	1.3371	179.142	2	1.25867e-39	6.25082e-39
G6PD	ENSBTAG00000019512	other	Milk_cell	156	3.83404	0.886976	0.0710149	3.69375	3.97432	0.798269	0.998036	179.142	2	1.25867e-39	6.25082e-39
ADTRP	ENSBTAG00000019533	other	Adipose	65	2.71568	0.617631	0.0766077	2.56263	2.86872	0.526706	0.746795	221.387	2	8.44012e-49	8.27132e-48
ADTRP	ENSBTAG00000019533	other	Mammary	136	0.450398	0.590422	0.0506282	0.350271	0.550525	0.527611	0.670342	221.387	2	8.44012e-49	8.27132e-48
ADTRP	ENSBTAG00000019533	other	Milk_cell	156	2.67429	0.977852	0.0782909	2.51964	2.82895	0.880057	1.10029	221.387	2	8.44012e-49	8.27132e-48
EHHADH	ENSBTAG00000019625	availability of building blocks	Adipose	65	3.39132	0.571479	0.0708833	3.24972	3.53293	0.487348	0.690991	77.9646	2	1.17542e-17	1.63006e-17
EHHADH	ENSBTAG00000019625	availability of building blocks	Mammary	136	2.83784	0.708091	0.0607183	2.71776	2.95792	0.632762	0.803939	77.9646	2	1.17542e-17	1.63006e-17
EHHADH	ENSBTAG00000019625	availability of building blocks	Milk_cell	156	2.36972	0.842394	0.0674455	2.23649	2.50295	0.758146	0.947872	77.9646	2	1.17542e-17	1.63006e-17
DECR1	ENSBTAG00000019663	availability of building blocks	Adipose	65	4.62275	0.57621	0.0714701	4.47997	4.76552	0.491383	0.696712	205.457	2	2.43015e-45	1.88016e-44
DECR1	ENSBTAG00000019663	availability of building blocks	Mammary	136	2.70321	0.608201	0.0521528	2.60007	2.80635	0.543499	0.690528	205.457	2	2.43015e-45	1.88016e-44
DECR1	ENSBTAG00000019663	availability of building blocks	Milk_cell	156	3.58284	0.539117	0.0431639	3.49757	3.6681	0.4852	0.606622	205.457	2	2.43015e-45	1.88016e-44
IL1RN	ENSBTAG00000019665	other	Adipose	65	1.63663	0.693353	0.0859998	1.46483	1.80844	0.59128	0.838352	246.338	2	3.22385e-54	5.04156e-53
IL1RN	ENSBTAG00000019665	other	Mammary	136	1.6717	1.5631	0.134034	1.40662	1.93678	1.39681	1.77468	246.338	2	3.22385e-54	5.04156e-53
IL1RN	ENSBTAG00000019665	other	Milk_cell	156	6.58628	1.53978	0.123281	6.34275	6.82981	1.38579	1.73258	246.338	2	3.22385e-54	5.04156e-53
ACSL6	ENSBTAG00000019708	acyl-CoA synthase	Adipose	65	2.0206	0.454657	0.0563932	1.90794	2.13326	0.387724	0.549738	229.161	2	1.73096e-50	1.9879e-49
ACSL6	ENSBTAG00000019708	acyl-CoA synthase	Mammary	136	0.895851	0.842665	0.072258	0.752947	1.03875	0.75302	0.95673	229.161	2	1.73096e-50	1.9879e-49
ACSL6	ENSBTAG00000019708	acyl-CoA synthase	Milk_cell	156	3.73705	1.1794	0.0944275	3.55052	3.92358	1.06145	1.32708	229.161	2	1.73096e-50	1.9879e-49
LMF1	ENSBTAG00000019745	other	Adipose	65	2.94542	0.265881	0.0329785	2.87953	3.0113	0.226739	0.321484	180.505	2	6.36632e-40	3.18316e-39
LMF1	ENSBTAG00000019745	other	Mammary	136	2.29484	0.645751	0.0553727	2.18533	2.40435	0.577055	0.733162	180.505	2	6.36632e-40	3.18316e-39
LMF1	ENSBTAG00000019745	other	Milk_cell	156	1.4424	0.594027	0.0475602	1.34845	1.53635	0.534619	0.668407	180.505	2	6.36632e-40	3.18316e-39
APOA5	ENSBTAG00000019764	other	Adipose	65	0.0203851	0.0727392	0.00902219	0.0023612	0.038409	0.0620308	0.087951	126.525	2	3.35342e-28	7.20691e-28
APOA5	ENSBTAG00000019764	other	Mammary	136	0.133597	0.251885	0.021599	0.0908806	0.176313	0.225089	0.285981	126.525	2	3.35342e-28	7.20691e-28
APOA5	ENSBTAG00000019764	other	Milk_cell	156	0.00633471	0.0483139	0.00386821	-0.0013065	0.0139759	0.043482	0.0543635	126.525	2	3.35342e-28	7.20691e-28
APOA4	ENSBTAG00000019770	other	Adipose	65	0.0748065	0.0756982	0.00938921	0.0560494	0.0935637	0.0645542	0.0915288	57.4296	2	3.38307e-13	4.11001e-13
APOA4	ENSBTAG00000019770	other	Mammary	136	0.132513	0.125699	0.0107786	0.111197	0.15383	0.112327	0.142714	57.4296	2	3.38307e-13	4.11001e-13
APOA4	ENSBTAG00000019770	other	Milk_cell	156	0.0656588	0.124131	0.00993844	0.0460265	0.085291	0.111717	0.139674	57.4296	2	3.38307e-13	4.11001e-13
HAO1	ENSBTAG00000019811	availability of building blocks	Adipose	65	0.0191622	0.0319664	0.00396495	0.0112413	0.0270831	0.0272604	0.0386515	61.5103	2	4.39741e-14	5.47813e-14
HAO1	ENSBTAG00000019811	availability of building blocks	Mammary	136	0.0299707	0.0819208	0.00702465	0.0160781	0.0438633	0.0732058	0.0930097	61.5103	2	4.39741e-14	5.47813e-14
HAO1	ENSBTAG00000019811	availability of building blocks	Milk_cell	156	0.0001382	0.00172612	0.0001382	-0.000134799	0.0004112	0.00155349	0.00194225	61.5103	2	4.39741e-14	5.47813e-14
B3GALT2	ENSBTAG00000019859	other	Adipose	65	1.44535	0.385634	0.047832	1.34979	1.5409	0.328862	0.46628	23.7078	2	7.11085e-06	7.65223e-06
B3GALT2	ENSBTAG00000019859	other	Mammary	136	1.11253	0.685652	0.0587941	0.996249	1.2288	0.61271	0.778463	23.7078	2	7.11085e-06	7.65223e-06
B3GALT2	ENSBTAG00000019859	other	Milk_cell	156	1.13241	0.621637	0.0497708	1.0341	1.23073	0.559467	0.699474	23.7078	2	7.11085e-06	7.65223e-06
BECN1	ENSBTAG00000019914	other	Adipose	65	4.85264	0.236804	0.029372	4.79396	4.91132	0.201943	0.286327	135.518	2	3.73785e-30	9.06705e-30
BECN1	ENSBTAG00000019914	other	Mammary	136	3.80163	0.633492	0.0543215	3.6942	3.90906	0.5661	0.719243	135.518	2	3.73785e-30	9.06705e-30
BECN1	ENSBTAG00000019914	other	Milk_cell	156	4.00701	0.490621	0.0392811	3.92941	4.08461	0.441554	0.552053	135.518	2	3.73785e-30	9.06705e-30
ABHD2	ENSBTAG00000019954	other	Adipose	65	2.03899	0.395238	0.0490233	1.94105	2.13692	0.337052	0.477893	229.583	2	1.40178e-50	1.66179e-49
ABHD2	ENSBTAG00000019954	other	Mammary	136	1.12547	0.78799	0.0675696	0.991837	1.2591	0.704161	0.894654	229.583	2	1.40178e-50	1.66179e-49
ABHD2	ENSBTAG00000019954	other	Milk_cell	156	3.72349	1.05962	0.0848375	3.5559	3.89108	0.953647	1.1923	229.583	2	1.40178e-50	1.66179e-49
ASXL2	ENSBTAG00000019983	other	Adipose	65	1.91626	0.500183	0.06204	1.79232	2.0402	0.426547	0.604785	201.07	2	2.1791e-44	1.51098e-43
ASXL2	ENSBTAG00000019983	other	Mammary	136	1.2982	0.71627	0.0614196	1.17673	1.41967	0.640071	0.813226	201.07	2	2.1791e-44	1.51098e-43
ASXL2	ENSBTAG00000019983	other	Milk_cell	156	3.21665	0.967788	0.0774851	3.06358	3.36971	0.871	1.08897	201.07	2	2.1791e-44	1.51098e-43
FITM2	ENSBTAG00000020030	other	Adipose	65	4.39951	0.356134	0.044173	4.31126	4.48776	0.303706	0.430612	183.366	2	1.52261e-40	7.99369e-40
FITM2	ENSBTAG00000020030	other	Mammary	136	2.25069	0.788913	0.0676487	2.1169	2.38448	0.704986	0.895701	183.366	2	1.52261e-40	7.99369e-40
FITM2	ENSBTAG00000020030	other	Milk_cell	156	1.58967	0.609616	0.0488084	1.49325	1.68608	0.548648	0.685948	183.366	2	1.52261e-40	7.99369e-40
LPCAT4	ENSBTAG00000020040	other	Adipose	65	3.73273	0.40901	0.0507315	3.63138	3.83407	0.348797	0.494545	203.384	2	6.85137e-45	4.88909e-44
LPCAT4	ENSBTAG00000020040	other	Mammary	136	3.1326	0.783691	0.0672009	2.9997	3.2655	0.70032	0.889773	203.384	2	6.85137e-45	4.88909e-44
LPCAT4	ENSBTAG00000020040	other	Milk_cell	156	1.93882	0.654227	0.0523801	1.83535	2.04229	0.588797	0.736144	203.384	2	6.85137e-45	4.88909e-44
NCEH1	ENSBTAG00000020073	other	Adipose	65	2.43626	0.341938	0.0424122	2.35154	2.52099	0.291599	0.413447	156.015	2	1.32394e-34	4.70094e-34
NCEH1	ENSBTAG00000020073	other	Mammary	136	0.941553	0.611974	0.0524764	0.837771	1.04534	0.546871	0.694812	156.015	2	1.32394e-34	4.70094e-34
NCEH1	ENSBTAG00000020073	other	Milk_cell	156	1.62345	0.700145	0.0560564	1.51272	1.73418	0.630123	0.787812	156.015	2	1.32394e-34	4.70094e-34
RDH10	ENSBTAG00000020143	other	Adipose	65	2.65675	0.321129	0.0398311	2.57718	2.73632	0.273853	0.388285	50.3086	2	1.19024e-11	1.40874e-11
RDH10	ENSBTAG00000020143	other	Mammary	136	1.95783	0.560199	0.0480366	1.86283	2.05283	0.500603	0.636028	50.3086	2	1.19024e-11	1.40874e-11
RDH10	ENSBTAG00000020143	other	Milk_cell	156	2.18667	0.833292	0.0667168	2.05488	2.31846	0.749955	0.937631	50.3086	2	1.19024e-11	1.40874e-11
BBS1	ENSBTAG00000020147	other	Adipose	65	2.05032	0.322674	0.0400228	1.97036	2.13027	0.275171	0.390154	157.439	2	6.49569e-35	2.36353e-34
BBS1	ENSBTAG00000020147	other	Mammary	136	1.15347	0.65978	0.0565756	1.04158	1.26536	0.589591	0.749089	157.439	2	6.49569e-35	2.36353e-34
BBS1	ENSBTAG00000020147	other	Milk_cell	156	0.600807	0.41957	0.0335925	0.534449	0.667166	0.377609	0.472106	157.439	2	6.49569e-35	2.36353e-34
CEPT1	ENSBTAG00000020169	other	Adipose	65	3.42466	0.220509	0.0273507	3.37002	3.4793	0.188046	0.266623	58.9348	2	1.59397e-13	1.95261e-13
CEPT1	ENSBTAG00000020169	other	Mammary	136	2.73617	0.634605	0.0544169	2.62855	2.84379	0.567094	0.720507	58.9348	2	1.59397e-13	1.95261e-13
CEPT1	ENSBTAG00000020169	other	Milk_cell	156	3.0451	0.61524	0.0492586	2.9478	3.14241	0.55371	0.692276	58.9348	2	1.59397e-13	1.95261e-13
INPP5D	ENSBTAG00000020173	other	Adipose	65	2.23172	0.374899	0.0465005	2.13883	2.32462	0.319707	0.453301	154.537	2	2.77114e-34	9.34308e-34
INPP5D	ENSBTAG00000020173	other	Mammary	136	1.68917	0.692062	0.0593438	1.5718	1.80653	0.618438	0.78574	154.537	2	2.77114e-34	9.34308e-34
INPP5D	ENSBTAG00000020173	other	Milk_cell	156	3.41648	1.10361	0.0883592	3.24194	3.59103	0.993234	1.24179	154.537	2	2.77114e-34	9.34308e-34
TBXAS1	ENSBTAG00000020225	other	Adipose	65	1.33068	0.326785	0.0405327	1.24971	1.41166	0.278677	0.395125	43.2771	2	4.00411e-10	4.62738e-10
TBXAS1	ENSBTAG00000020225	other	Mammary	136	1.30457	0.841619	0.0721682	1.16185	1.4473	0.752085	0.955542	43.2771	2	4.00411e-10	4.62738e-10
TBXAS1	ENSBTAG00000020225	other	Milk_cell	156	1.92917	0.97098	0.0777406	1.7756	2.08274	0.873872	1.09256	43.2771	2	4.00411e-10	4.62738e-10
ALG9	ENSBTAG00000020279	other	Adipose	65	3.04639	0.253697	0.0314672	2.98353	3.10926	0.216348	0.306752	133.935	2	8.25032e-30	1.9312e-29
ALG9	ENSBTAG00000020279	other	Mammary	136	2.13866	0.656276	0.0562752	2.02736	2.24995	0.58646	0.745111	133.935	2	8.25032e-30	1.9312e-29
ALG9	ENSBTAG00000020279	other	Milk_cell	156	1.82893	0.533485	0.042713	1.74455	1.9133	0.480131	0.600284	133.935	2	8.25032e-30	1.9312e-29
ALOX5	ENSBTAG00000020319	other	Adipose	65	2.59354	0.59241	0.0734794	2.44674	2.74033	0.505197	0.716299	114.068	2	1.70016e-25	3.20415e-25
ALOX5	ENSBTAG00000020319	other	Mammary	136	1.01122	0.678184	0.0581538	0.896212	1.12623	0.606037	0.769984	114.068	2	1.70016e-25	3.20415e-25
ALOX5	ENSBTAG00000020319	other	Milk_cell	156	1.77793	0.998676	0.0799581	1.61998	1.93588	0.898798	1.12372	114.068	2	1.70016e-25	3.20415e-25
OSBP	ENSBTAG00000020332	other	Adipose	65	3.49567	0.225909	0.0280206	3.4397	3.55165	0.192652	0.273153	24.6976	2	4.33489e-06	4.69241e-06
OSBP	ENSBTAG00000020332	other	Mammary	136	2.85443	0.775214	0.0664741	2.72297	2.9859	0.692745	0.880149	24.6976	2	4.33489e-06	4.69241e-06
OSBP	ENSBTAG00000020332	other	Milk_cell	156	2.83103	0.962973	0.0770996	2.67873	2.98333	0.866666	1.08355	24.6976	2	4.33489e-06	4.69241e-06
ACOT8	ENSBTAG00000020371	thioesterase	Adipose	65	2.97301	0.284293	0.0352622	2.90257	3.04345	0.242441	0.343747	124.552	2	8.99013e-28	1.89334e-27
ACOT8	ENSBTAG00000020371	thioesterase	Mammary	136	2.06098	0.783164	0.0671557	1.92817	2.19379	0.699848	0.889174	124.552	2	8.99013e-28	1.89334e-27
ACOT8	ENSBTAG00000020371	thioesterase	Milk_cell	156	1.58884	0.551366	0.0441446	1.50163	1.67604	0.496224	0.620405	124.552	2	8.99013e-28	1.89334e-27
AGPAT3	ENSBTAG00000020456	TAG synthesis	Adipose	65	4.38018	0.321652	0.039896	4.30048	4.45988	0.274299	0.388918	94.7473	2	2.66621e-21	4.2417e-21
AGPAT3	ENSBTAG00000020456	TAG synthesis	Mammary	136	3.13946	0.726702	0.0623142	3.01622	3.26269	0.649394	0.82507	94.7473	2	2.66621e-21	4.2417e-21
AGPAT3	ENSBTAG00000020456	TAG synthesis	Milk_cell	156	3.53777	1.04677	0.0838084	3.37222	3.70332	0.942079	1.17784	94.7473	2	2.66621e-21	4.2417e-21
SPTLC2	ENSBTAG00000020480	phospholipid and sphingolipid biosynthesis	Adipose	65	3.54276	0.312932	0.0388145	3.46522	3.6203	0.266864	0.378375	109.556	2	1.62241e-24	2.98118e-24
SPTLC2	ENSBTAG00000020480	phospholipid and sphingolipid biosynthesis	Mammary	136	2.73049	0.825293	0.0707683	2.59053	2.87044	0.737496	0.937006	109.556	2	1.62241e-24	2.98118e-24
SPTLC2	ENSBTAG00000020480	phospholipid and sphingolipid biosynthesis	Milk_cell	156	3.85039	0.815061	0.0652571	3.72148	3.9793	0.733547	0.917117	109.556	2	1.62241e-24	2.98118e-24
SH3YL1	ENSBTAG00000020495	other	Adipose	65	3.29997	0.301361	0.0373792	3.2253	3.37464	0.256996	0.364384	0.2635	2	0.876573	0.876573
SH3YL1	ENSBTAG00000020495	other	Mammary	136	3.15566	1.05288	0.0902838	2.97711	3.33422	0.940873	1.1954	0.2635	2	0.876573	0.876573
SH3YL1	ENSBTAG00000020495	other	Milk_cell	156	3.25824	0.590549	0.0472818	3.16484	3.35164	0.531489	0.664494	0.2635	2	0.876573	0.876573
ABCD1	ENSBTAG00000020551	other	Adipose	65	3.05367	0.249584	0.0309571	2.99183	3.11551	0.212841	0.301779	190.071	2	5.3297e-42	3.18482e-41
ABCD1	ENSBTAG00000020551	other	Mammary	136	1.99765	0.652235	0.0559287	1.88704	2.10826	0.582849	0.740523	190.071	2	5.3297e-42	3.18482e-41
ABCD1	ENSBTAG00000020551	other	Milk_cell	156	1.59756	0.514418	0.0411864	1.5162	1.67891	0.462971	0.57883	190.071	2	5.3297e-42	3.18482e-41
DGKD	ENSBTAG00000020616	other	Adipose	65	2.9676	0.31344	0.0388775	2.88993	3.04526	0.267297	0.378989	72.9072	2	1.47366e-16	1.97654e-16
DGKD	ENSBTAG00000020616	other	Mammary	136	2.30443	0.572284	0.0490729	2.20738	2.40148	0.511403	0.649749	72.9072	2	1.47366e-16	1.97654e-16
DGKD	ENSBTAG00000020616	other	Milk_cell	156	2.08383	0.908493	0.0727377	1.94015	2.22752	0.817635	1.02225	72.9072	2	1.47366e-16	1.97654e-16
ABCA1	ENSBTAG00000020661	other	Adipose	65	1.94948	0.854021	0.105928	1.73787	2.1611	0.728294	1.03262	134.932	2	5.00994e-30	1.19168e-29
ABCA1	ENSBTAG00000020661	other	Mammary	136	0.888621	1.00496	0.0861745	0.718194	1.05905	0.898049	1.14099	134.932	2	5.00994e-30	1.19168e-29
ABCA1	ENSBTAG00000020661	other	Milk_cell	156	2.55134	1.16997	0.0936724	2.3663	2.73638	1.05296	1.31646	134.932	2	5.00994e-30	1.19168e-29
ORMDL2	ENSBTAG00000020663	other	Adipose	65	4.39271	0.239819	0.0297458	4.33329	4.45213	0.204513	0.289971	57.9512	2	2.60646e-13	3.17177e-13
ORMDL2	ENSBTAG00000020663	other	Mammary	136	3.78649	0.825179	0.0707586	3.64655	3.92643	0.737395	0.936877	57.9512	2	2.60646e-13	3.17177e-13
ORMDL2	ENSBTAG00000020663	other	Milk_cell	156	3.63405	0.636703	0.050977	3.53335	3.73474	0.573026	0.716426	57.9512	2	2.60646e-13	3.17177e-13
NEU2	ENSBTAG00000020672	other	Adipose	65	0.00160685	0.0129548	0.00160685	-0.0016032	0.00481689	0.0110476	0.015664	9.8166	2	0.00738492	0.0075915
NEU2	ENSBTAG00000020672	other	Mammary	136	0.0105043	0.044713	0.00383411	0.00292161	0.018087	0.0399563	0.0507655	9.8166	2	0.00738492	0.0075915
NEU2	ENSBTAG00000020672	other	Milk_cell	156	0.0303086	0.0880472	0.00704942	0.0163832	0.0442339	0.0792416	0.0990718	9.8166	2	0.00738492	0.0075915
PIK3C2G	ENSBTAG00000020715	other	Adipose	65	0.0818466	0.396648	0.0491981	-0.0164379	0.180131	0.338255	0.479598	142.186	2	1.33281e-31	3.58834e-31
PIK3C2G	ENSBTAG00000020715	other	Mammary	136	0.956544	0.533925	0.0457837	0.865998	1.04709	0.477125	0.606199	142.186	2	1.33281e-31	3.58834e-31
PIK3C2G	ENSBTAG00000020715	other	Milk_cell	156	0.566449	0.466866	0.0373792	0.492611	0.640288	0.420175	0.525324	142.186	2	1.33281e-31	3.58834e-31
SMG1	ENSBTAG00000020735	other	Adipose	65	2.02045	0.605123	0.0750563	1.87051	2.17039	0.516039	0.731671	67.595	2	2.09862e-15	2.72524e-15
SMG1	ENSBTAG00000020735	other	Mammary	136	1.56637	0.906691	0.0777481	1.41261	1.72013	0.810235	1.02942	67.595	2	2.09862e-15	2.72524e-15
SMG1	ENSBTAG00000020735	other	Milk_cell	156	2.43565	0.917872	0.0734886	2.29048	2.58082	0.826076	1.0328	67.595	2	2.09862e-15	2.72524e-15
MAPK14	ENSBTAG00000020783	other	Adipose	65	3.56159	0.264721	0.0328346	3.496	3.62719	0.225749	0.320081	81.7846	2	1.74058e-18	2.46974e-18
MAPK14	ENSBTAG00000020783	other	Mammary	136	2.78945	0.623148	0.0534345	2.68377	2.89512	0.556856	0.707499	81.7846	2	1.74058e-18	2.46974e-18
MAPK14	ENSBTAG00000020783	other	Milk_cell	156	2.87534	0.664896	0.0532343	2.77018	2.9805	0.5984	0.748149	81.7846	2	1.74058e-18	2.46974e-18
ENSBTAG00000020784	ENSBTAG00000020784	other	Adipose	65	0.0882094	0.0881028	0.0109278	0.0663786	0.11004	0.0751326	0.106528	67.6369	2	2.05511e-15	2.67347e-15
ENSBTAG00000020784	ENSBTAG00000020784	other	Mammary	136	0.0469055	0.0965416	0.00827837	0.0305334	0.0632776	0.0862712	0.10961	67.6369	2	2.05511e-15	2.67347e-15
ENSBTAG00000020784	ENSBTAG00000020784	other	Milk_cell	156	0.0232939	0.103951	0.00832274	0.00685328	0.0397346	0.0935549	0.116967	67.6369	2	2.05511e-15	2.67347e-15
PIK3R4	ENSBTAG00000020787	other	Adipose	65	3.70426	0.247829	0.0307394	3.64285	3.76567	0.211344	0.299657	85.3324	2	2.95325e-19	4.34128e-19
PIK3R4	ENSBTAG00000020787	other	Mammary	136	2.86636	0.596354	0.051137	2.76523	2.9675	0.532912	0.677078	85.3324	2	2.95325e-19	4.34128e-19
PIK3R4	ENSBTAG00000020787	other	Milk_cell	156	2.73085	0.951383	0.0761716	2.58038	2.88131	0.856235	1.07051	85.3324	2	2.95325e-19	4.34128e-19
PIK3CG	ENSBTAG00000020848	other	Adipose	65	1.51366	0.494136	0.06129	1.39122	1.63611	0.421391	0.597474	177.357	2	3.07137e-39	1.45642e-38
PIK3CG	ENSBTAG00000020848	other	Mammary	136	1.09468	0.696205	0.0596991	0.976616	1.21275	0.622141	0.790445	177.357	2	3.07137e-39	1.45642e-38
PIK3CG	ENSBTAG00000020848	other	Milk_cell	156	2.5892	0.784494	0.0628098	2.46513	2.71328	0.706037	0.882723	177.357	2	3.07137e-39	1.45642e-38
HSD17B8	ENSBTAG00000020927	other	Adipose	65	4.02645	0.258129	0.0320169	3.96249	4.09041	0.220128	0.312111	185.838	2	4.42316e-41	2.4817e-40
HSD17B8	ENSBTAG00000020927	other	Mammary	136	3.47114	0.758367	0.0650295	3.34253	3.59975	0.67769	0.861022	185.838	2	4.42316e-41	2.4817e-40
HSD17B8	ENSBTAG00000020927	other	Milk_cell	156	2.47031	0.543093	0.0434822	2.38441	2.5562	0.488778	0.611095	185.838	2	4.42316e-41	2.4817e-40
RFT1	ENSBTAG00000020973	other	Adipose	65	2.6665	0.334062	0.0414353	2.58372	2.74928	0.284883	0.403924	165.12	2	1.39527e-36	5.7939e-36
RFT1	ENSBTAG00000020973	other	Mammary	136	1.62089	0.507028	0.0434773	1.5349	1.70687	0.453089	0.575661	165.12	2	1.39527e-36	5.7939e-36
RFT1	ENSBTAG00000020973	other	Milk_cell	156	1.24366	0.500782	0.0400946	1.16446	1.32287	0.450699	0.563486	165.12	2	1.39527e-36	5.7939e-36
CAT	ENSBTAG00000020980	other	Adipose	65	6.40292	0.348607	0.0432394	6.31654	6.4893	0.297286	0.42151	176.223	2	5.41667e-39	2.55208e-38
CAT	ENSBTAG00000020980	other	Mammary	136	4.02639	0.948968	0.0813733	3.86546	4.18732	0.848014	1.07742	176.223	2	5.41667e-39	2.55208e-38
CAT	ENSBTAG00000020980	other	Milk_cell	156	4.53667	0.647619	0.051851	4.43424	4.6391	0.58285	0.728709	176.223	2	5.41667e-39	2.55208e-38
TYRP1	ENSBTAG00000020985	other	Adipose	65	1.37432	1.0699	0.132705	1.10921	1.63943	0.912393	1.29365	235.062	2	9.05747e-52	1.25608e-50
TYRP1	ENSBTAG00000020985	other	Mammary	136	0.109244	0.156711	0.0134379	0.0826676	0.13582	0.14004	0.177924	235.062	2	9.05747e-52	1.25608e-50
TYRP1	ENSBTAG00000020985	other	Milk_cell	156	0	0	0	0	0	0	0	235.062	2	9.05747e-52	1.25608e-50
CYP26A1	ENSBTAG00000021118	other	Adipose	65	0.0820934	0.220496	0.0273492	0.0274571	0.13673	0.188036	0.266608	26.6874	2	1.60293e-06	1.74542e-06
CYP26A1	ENSBTAG00000021118	other	Mammary	136	0.201574	0.219515	0.0188233	0.164348	0.238801	0.196162	0.249229	26.6874	2	1.60293e-06	1.74542e-06
CYP26A1	ENSBTAG00000021118	other	Milk_cell	156	0.338337	0.413141	0.0330777	0.272996	0.403679	0.371823	0.464872	26.6874	2	1.60293e-06	1.74542e-06
ACOT7	ENSBTAG00000021202	thioesterase	Adipose	65	2.53545	0.377879	0.0468702	2.44181	2.62908	0.322249	0.456905	46.0403	2	1.00574e-10	1.1715e-10
ACOT7	ENSBTAG00000021202	thioesterase	Mammary	136	1.65741	1.02653	0.0880244	1.48332	1.83149	0.917327	1.16549	46.0403	2	1.00574e-10	1.1715e-10
ACOT7	ENSBTAG00000021202	thioesterase	Milk_cell	156	2.24076	0.814833	0.0652388	2.11189	2.36964	0.733341	0.91686	46.0403	2	1.00574e-10	1.1715e-10
CYP4V2	ENSBTAG00000021263	other	Adipose	65	4.20894	0.507353	0.0629295	4.08322	4.33465	0.432663	0.613455	131.573	2	2.6865e-29	6.11325e-29
CYP4V2	ENSBTAG00000021263	other	Mammary	136	2.14758	1.16134	0.0995843	1.95063	2.34453	1.0378	1.31854	131.573	2	2.6865e-29	6.11325e-29
CYP4V2	ENSBTAG00000021263	other	Milk_cell	156	2.46512	0.879912	0.0704493	2.32596	2.60429	0.791912	0.990088	131.573	2	2.6865e-29	6.11325e-29
ABCG1	ENSBTAG00000021272	other	Adipose	65	2.16949	0.519984	0.0644961	2.04064	2.29833	0.443434	0.628727	96.003	2	1.42304e-21	2.28371e-21
ABCG1	ENSBTAG00000021272	other	Mammary	136	0.883869	0.563642	0.0483319	0.788283	0.979454	0.50368	0.639937	96.003	2	1.42304e-21	2.28371e-21
ABCG1	ENSBTAG00000021272	other	Milk_cell	156	1.19853	0.897867	0.0718869	1.05652	1.34053	0.808072	1.01029	96.003	2	1.42304e-21	2.28371e-21
ACSF2	ENSBTAG00000021301	acyl-CoA synthase	Adipose	65	4.49535	0.427258	0.0529949	4.38948	4.60122	0.364359	0.51661	93.7987	2	4.28425e-21	6.72847e-21
ACSF2	ENSBTAG00000021301	acyl-CoA synthase	Mammary	136	3.2097	1.06795	0.0915762	3.02859	3.39081	0.954342	1.21251	93.7987	2	4.28425e-21	6.72847e-21
ACSF2	ENSBTAG00000021301	acyl-CoA synthase	Milk_cell	156	3.35555	0.770001	0.0616494	3.23377	3.47733	0.692993	0.866415	93.7987	2	4.28425e-21	6.72847e-21
CWH43	ENSBTAG00000021347	other	Adipose	65	0.0639031	0.148875	0.0184656	0.0270138	0.100792	0.126958	0.180009	32.315	2	9.61385e-08	1.07063e-07
CWH43	ENSBTAG00000021347	other	Mammary	136	0.0752018	0.308034	0.0264137	0.0229637	0.12744	0.275264	0.34973	32.315	2	9.61385e-08	1.07063e-07
CWH43	ENSBTAG00000021347	other	Milk_cell	156	0.0301693	0.0730858	0.00585155	0.0186102	0.0417284	0.0657765	0.0822371	32.315	2	9.61385e-08	1.07063e-07
ANGPTL3	ENSBTAG00000021386	other	Adipose	65	0.029271	0.0655729	0.00813332	0.0130229	0.0455192	0.0559195	0.079286	59.3949	2	1.26638e-13	1.55911e-13
ANGPTL3	ENSBTAG00000021386	other	Mammary	136	0.158504	0.43244	0.0370815	0.0851687	0.23184	0.386436	0.490976	59.3949	2	1.26638e-13	1.55911e-13
ANGPTL3	ENSBTAG00000021386	other	Milk_cell	156	0.0110494	0.0392927	0.00314593	0.00483493	0.0172638	0.035363	0.0442126	59.3949	2	1.26638e-13	1.55911e-13
FITM1	ENSBTAG00000021394	phospholipid and sphingolipid biosynthesis	Adipose	65	2.38536	0.309425	0.0383794	2.30868	2.46203	0.263872	0.374134	134.258	2	7.01854e-30	1.65341e-29
FITM1	ENSBTAG00000021394	phospholipid and sphingolipid biosynthesis	Mammary	136	1.47744	0.636324	0.0545644	1.36953	1.58535	0.56863	0.722459	134.258	2	7.01854e-30	1.65341e-29
FITM1	ENSBTAG00000021394	phospholipid and sphingolipid biosynthesis	Milk_cell	156	0.940684	0.80268	0.0642658	0.813735	1.06763	0.722404	0.903186	134.258	2	7.01854e-30	1.65341e-29
NKX2-3	ENSBTAG00000021397	other	Adipose	65	0.0479842	0.20141	0.0249818	-0.00192278	0.0978911	0.171759	0.24353	15.3828	2	0.000456745	0.000479582
NKX2-3	ENSBTAG00000021397	other	Mammary	136	0.00657111	0.031969	0.00274132	0.00114962	0.0119926	0.0285681	0.0362964	15.3828	2	0.000456745	0.000479582
NKX2-3	ENSBTAG00000021397	other	Milk_cell	156	0	0	0	0	0	0	0	15.3828	2	0.000456745	0.000479582
EDN2	ENSBTAG00000021434	other	Adipose	65	0.0864668	0.242075	0.0300257	0.0264835	0.14645	0.206438	0.2927	65.449	2	6.13675e-15	7.84436e-15
EDN2	ENSBTAG00000021434	other	Mammary	136	0.111979	0.286644	0.0245795	0.0633682	0.16059	0.25615	0.325445	65.449	2	6.13675e-15	7.84436e-15
EDN2	ENSBTAG00000021434	other	Milk_cell	156	0.472605	0.5072	0.0406085	0.392387	0.552822	0.456475	0.570709	65.449	2	6.13675e-15	7.84436e-15
ST8SIA4	ENSBTAG00000021445	other	Adipose	65	2.0583	0.491168	0.0609219	1.93659	2.18	0.41886	0.593885	229.319	2	1.59936e-50	1.86592e-49
ST8SIA4	ENSBTAG00000021445	other	Mammary	136	1.16989	0.770972	0.0661103	1.03914	1.30063	0.688954	0.875333	229.319	2	1.59936e-50	1.86592e-49
ST8SIA4	ENSBTAG00000021445	other	Milk_cell	156	3.5115	0.866989	0.0694147	3.37438	3.64862	0.780282	0.975548	229.319	2	1.59936e-50	1.86592e-49
ENSBTAG00000021522	ENSBTAG00000021522	other	Adipose	65	0.273896	0.131088	0.0162594	0.241414	0.306378	0.11179	0.158502	116.656	2	4.65999e-26	8.98975e-26
ENSBTAG00000021522	ENSBTAG00000021522	other	Mammary	136	0.0703387	0.115957	0.00994323	0.050674	0.0900033	0.103621	0.131653	116.656	2	4.65999e-26	8.98975e-26
ENSBTAG00000021522	ENSBTAG00000021522	other	Milk_cell	156	0.0802909	0.185456	0.0148484	0.0509596	0.109622	0.166909	0.208678	116.656	2	4.65999e-26	8.98975e-26
CROT	ENSBTAG00000021535	availability of building blocks	Adipose	65	3.32418	0.326853	0.0405411	3.24319	3.40517	0.278735	0.395207	123.048	2	1.90766e-27	3.97204e-27
CROT	ENSBTAG00000021535	availability of building blocks	Mammary	136	2.18802	1.29779	0.111285	1.96793	2.4081	1.15973	1.47347	123.048	2	1.90766e-27	3.97204e-27
CROT	ENSBTAG00000021535	availability of building blocks	Milk_cell	156	1.38719	0.638255	0.0511013	1.28624	1.48813	0.574423	0.718172	123.048	2	1.90766e-27	3.97204e-27
HNF1A	ENSBTAG00000021795	other	Adipose	65	0.082703	0.0596639	0.0074004	0.067919	0.0974869	0.0508804	0.0721413	13.9608	2	0.000929914	0.000970862
HNF1A	ENSBTAG00000021795	other	Mammary	136	0.0655338	0.114477	0.00981631	0.0461202	0.0849475	0.102299	0.129973	13.9608	2	0.000929914	0.000970862
HNF1A	ENSBTAG00000021795	other	Milk_cell	156	0.10355	0.159239	0.0127493	0.0783647	0.128734	0.143313	0.179178	13.9608	2	0.000929914	0.000970862
INPP5F	ENSBTAG00000021801	other	Adipose	65	3.01989	0.312004	0.0386993	2.94258	3.0972	0.266072	0.377252	190.362	2	4.60767e-42	2.77593e-41
INPP5F	ENSBTAG00000021801	other	Mammary	136	1.56608	0.791411	0.0678629	1.43187	1.7003	0.707219	0.898538	190.362	2	4.60767e-42	2.77593e-41
INPP5F	ENSBTAG00000021801	other	Milk_cell	156	3.41782	0.934836	0.0748468	3.26997	3.56567	0.841343	1.05189	190.362	2	4.60767e-42	2.77593e-41
ARV1	ENSBTAG00000021822	other	Adipose	65	3.28582	0.298854	0.0370682	3.21177	3.35987	0.254857	0.361352	209.783	2	2.79364e-46	2.50406e-45
ARV1	ENSBTAG00000021822	other	Mammary	136	2.57347	0.56152	0.04815	2.47825	2.6687	0.501784	0.637529	209.783	2	2.79364e-46	2.50406e-45
ARV1	ENSBTAG00000021822	other	Milk_cell	156	1.82354	0.378068	0.0302696	1.76375	1.88334	0.340257	0.425407	209.783	2	2.79364e-46	2.50406e-45
GM2A	ENSBTAG00000021829	other	Adipose	65	3.45339	0.41746	0.0517796	3.34995	3.55683	0.356003	0.504763	186.329	2	3.46065e-41	1.9566e-40
GM2A	ENSBTAG00000021829	other	Mammary	136	2.41362	0.879399	0.0754078	2.26449	2.56275	0.785846	0.998436	186.329	2	3.46065e-41	1.9566e-40
GM2A	ENSBTAG00000021829	other	Milk_cell	156	4.47067	1.03447	0.0828235	4.30707	4.63428	0.931008	1.16399	186.329	2	3.46065e-41	1.9566e-40
HMGCL	ENSBTAG00000021832	other	Adipose	65	4.37013	0.307022	0.0380814	4.29406	4.44621	0.261823	0.371229	160.98	2	1.10569e-35	4.2108e-35
HMGCL	ENSBTAG00000021832	other	Mammary	136	3.40525	0.676802	0.0580353	3.29047	3.52002	0.604802	0.768416	160.98	2	1.10569e-35	4.2108e-35
HMGCL	ENSBTAG00000021832	other	Milk_cell	156	2.78308	0.727953	0.0582829	2.66795	2.89821	0.65515	0.819102	160.98	2	1.10569e-35	4.2108e-35
IP6K2	ENSBTAG00000021853	other	Adipose	65	3.64057	0.28067	0.0348128	3.57102	3.71011	0.239351	0.339366	79.9895	2	4.2707e-18	5.97898e-18
IP6K2	ENSBTAG00000021853	other	Mammary	136	2.91414	0.99398	0.0852331	2.74558	3.08271	0.888238	1.12853	79.9895	2	4.2707e-18	5.97898e-18
IP6K2	ENSBTAG00000021853	other	Milk_cell	156	2.55068	0.654286	0.0523848	2.4472	2.65416	0.588851	0.736212	79.9895	2	4.2707e-18	5.97898e-18
PDSS2	ENSBTAG00000021859	other	Adipose	65	1.89458	0.170184	0.0211087	1.85241	1.93675	0.14513	0.205774	72.4513	2	1.85094e-16	2.47353e-16
PDSS2	ENSBTAG00000021859	other	Mammary	136	1.33897	0.615784	0.052803	1.23454	1.44339	0.550275	0.699137	72.4513	2	1.85094e-16	2.47353e-16
PDSS2	ENSBTAG00000021859	other	Milk_cell	156	1.34219	0.412124	0.0329963	1.27701	1.40737	0.370907	0.463727	72.4513	2	1.85094e-16	2.47353e-16
SLC27A3	ENSBTAG00000021862	other	Adipose	65	2.81409	0.507026	0.0628889	2.68846	2.93973	0.432383	0.613059	277.604	2	5.23671e-61	2.56599e-59
SLC27A3	ENSBTAG00000021862	other	Mammary	136	1.29311	0.921939	0.0790556	1.13676	1.44945	0.82386	1.04673	277.604	2	5.23671e-61	2.56599e-59
SLC27A3	ENSBTAG00000021862	other	Milk_cell	156	0.145976	0.183099	0.0146596	0.117018	0.174935	0.164787	0.206025	277.604	2	5.23671e-61	2.56599e-59
B4GALT3	ENSBTAG00000021897	other	Adipose	65	2.80559	0.344712	0.0427563	2.72018	2.89101	0.293965	0.416801	59.406	2	1.25934e-13	1.55304e-13
B4GALT3	ENSBTAG00000021897	other	Mammary	136	2.81964	0.889632	0.0762853	2.66877	2.97051	0.79499	1.01005	59.406	2	1.25934e-13	1.55304e-13
B4GALT3	ENSBTAG00000021897	other	Milk_cell	156	2.1262	0.692419	0.0554379	2.01669	2.23571	0.62317	0.779119	59.406	2	1.25934e-13	1.55304e-13
DGKB	ENSBTAG00000021905	other	Adipose	65	0.0693027	0.0601221	0.00745723	0.0544052	0.0842002	0.0512711	0.0726953	103.168	2	3.95607e-23	6.87402e-23
DGKB	ENSBTAG00000021905	other	Mammary	136	0.113002	0.229011	0.0196375	0.074165	0.151839	0.204648	0.26001	103.168	2	3.95607e-23	6.87402e-23
DGKB	ENSBTAG00000021905	other	Milk_cell	156	0.0217419	0.0767506	0.00614497	0.00960326	0.0338806	0.0690748	0.0863608	103.168	2	3.95607e-23	6.87402e-23
PLA2G4E	ENSBTAG00000021924	other	Adipose	65	0.0416791	0.177493	0.0220153	-0.00230143	0.0856596	0.151363	0.214611	16.7989	2	0.000224989	0.000238281
PLA2G4E	ENSBTAG00000021924	other	Mammary	136	0.0144381	0.0556496	0.00477191	0.00500075	0.0238755	0.0497294	0.0631824	16.7989	2	0.000224989	0.000238281
PLA2G4E	ENSBTAG00000021924	other	Milk_cell	156	0.0445136	0.113953	0.00912353	0.0264911	0.0625361	0.102556	0.128221	16.7989	2	0.000224989	0.000238281
ALOX12	ENSBTAG00000021933	other	Adipose	65	1.12248	0.248422	0.030813	1.06092	1.18403	0.21185	0.300374	86.18	2	1.93309e-19	2.87034e-19
ALOX12	ENSBTAG00000021933	other	Mammary	136	0.619843	0.33557	0.0287749	0.562935	0.676751	0.299871	0.380993	86.18	2	1.93309e-19	2.87034e-19
ALOX12	ENSBTAG00000021933	other	Milk_cell	156	0.611308	0.414644	0.0331981	0.545729	0.676887	0.373175	0.466563	86.18	2	1.93309e-19	2.87034e-19
RETSAT	ENSBTAG00000021934	other	Adipose	65	4.09742	0.38732	0.0480411	4.00145	4.19339	0.3303	0.468319	202.424	2	1.10685e-44	7.74796e-44
RETSAT	ENSBTAG00000021934	other	Mammary	136	2.76978	0.754092	0.0646628	2.64189	2.89766	0.673869	0.856167	202.424	2	1.10685e-44	7.74796e-44
RETSAT	ENSBTAG00000021934	other	Milk_cell	156	1.90151	0.646487	0.0517604	1.79926	2.00376	0.581831	0.727435	202.424	2	1.10685e-44	7.74796e-44
HPS6	ENSBTAG00000021942	other	Adipose	65	1.75822	0.18684	0.0231747	1.71193	1.80452	0.159334	0.225914	79.5876	2	5.2211e-18	7.2818e-18
HPS6	ENSBTAG00000021942	other	Mammary	136	1.18006	0.575738	0.0493691	1.08242	1.2777	0.514489	0.653671	79.5876	2	5.2211e-18	7.2818e-18
HPS6	ENSBTAG00000021942	other	Milk_cell	156	1.02544	0.529155	0.0423663	0.941748	1.10913	0.476235	0.595413	79.5876	2	5.2211e-18	7.2818e-18
NPC2	ENSBTAG00000021955	other	Adipose	65	5.85444	0.131149	0.0162671	5.82195	5.88694	0.111842	0.158576	30.1607	2	2.82282e-07	3.11996e-07
NPC2	ENSBTAG00000021955	other	Mammary	136	5.84473	0.462866	0.0396904	5.76624	5.92323	0.413625	0.52552	30.1607	2	2.82282e-07	3.11996e-07
NPC2	ENSBTAG00000021955	other	Milk_cell	156	6.07002	0.446712	0.0357655	5.99937	6.14068	0.402036	0.502646	30.1607	2	2.82282e-07	3.11996e-07
CPT1A	ENSBTAG00000021999	availability of building blocks	Adipose	65	3.77604	0.474664	0.0588748	3.65842	3.89365	0.404785	0.573929	103.002	2	4.3e-23	7.41901e-23
CPT1A	ENSBTAG00000021999	availability of building blocks	Mammary	136	2.30806	1.08004	0.0926126	2.1249	2.49122	0.965141	1.22624	103.002	2	4.3e-23	7.41901e-23
CPT1A	ENSBTAG00000021999	availability of building blocks	Milk_cell	156	3.7067	1.1806	0.0945239	3.51998	3.89342	1.06253	1.32843	103.002	2	4.3e-23	7.41901e-23
CBR4	ENSBTAG00000022013	other	Adipose	65	3.65009	0.300365	0.0372558	3.57567	3.72452	0.256147	0.36318	125.84	2	4.72283e-28	1.00909e-27
CBR4	ENSBTAG00000022013	other	Mammary	136	2.7233	0.44814	0.0384277	2.64731	2.7993	0.400466	0.508802	125.84	2	4.72283e-28	1.00909e-27
CBR4	ENSBTAG00000022013	other	Milk_cell	156	3.06506	0.567908	0.045469	2.97524	3.15488	0.511111	0.639017	125.84	2	4.72283e-28	1.00909e-27
ACACB	ENSBTAG00000022058	availability of building blocks	Adipose	65	3.43141	0.181538	0.022517	3.38642	3.47639	0.154812	0.219502	133.794	2	8.8503e-30	2.06507e-29
ACACB	ENSBTAG00000022058	availability of building blocks	Mammary	136	2.4788	0.883669	0.075774	2.32894	2.62866	0.789662	1.00328	133.794	2	8.8503e-30	2.06507e-29
ACACB	ENSBTAG00000022058	availability of building blocks	Milk_cell	156	1.83717	0.553926	0.0443496	1.74956	1.92477	0.498528	0.623285	133.794	2	8.8503e-30	2.06507e-29
SCD5	ENSBTAG00000022449	elongase and desaturase	Adipose	65	1.56613	0.556672	0.0690467	1.42819	1.70406	0.474721	0.673088	209.225	2	3.69349e-46	3.15665e-45
SCD5	ENSBTAG00000022449	elongase and desaturase	Mammary	136	2.11233	0.575968	0.0493888	2.01465	2.21	0.514695	0.653932	209.225	2	3.69349e-46	3.15665e-45
SCD5	ENSBTAG00000022449	elongase and desaturase	Milk_cell	156	0.819569	0.531468	0.0425515	0.735513	0.903624	0.478316	0.598014	209.225	2	3.69349e-46	3.15665e-45
BRCA1	ENSBTAG00000022520	other	Adipose	65	1.02091	0.304286	0.037742	0.945511	1.09631	0.25949	0.36792	66.1518	2	4.31832e-15	5.5586e-15
BRCA1	ENSBTAG00000022520	other	Mammary	136	0.781553	0.509085	0.0436537	0.695219	0.867886	0.454927	0.577995	66.1518	2	4.31832e-15	5.5586e-15
BRCA1	ENSBTAG00000022520	other	Milk_cell	156	1.31759	0.609938	0.0488342	1.22113	1.41406	0.548938	0.686311	66.1518	2	4.31832e-15	5.5586e-15
ENSBTAG00000022570	ENSBTAG00000022570	other	Adipose	65	1.68849	0.609161	0.0755571	1.53754	1.83943	0.519482	0.736553	147.185	2	1.09463e-32	3.23114e-32
ENSBTAG00000022570	ENSBTAG00000022570	other	Mammary	136	0.270742	0.384051	0.0329321	0.205612	0.335872	0.343194	0.436037	147.185	2	1.09463e-32	3.23114e-32
ENSBTAG00000022570	ENSBTAG00000022570	other	Milk_cell	156	0.269056	0.382541	0.0306278	0.208554	0.329558	0.344283	0.430441	147.185	2	1.09463e-32	3.23114e-32
CAV3	ENSBTAG00000022699	other	Adipose	65	0.641278	0.461691	0.0572657	0.526877	0.75568	0.393722	0.558243	221.673	2	7.31637e-49	7.26694e-48
CAV3	ENSBTAG00000022699	other	Mammary	136	0.271133	0.445472	0.0381989	0.195587	0.346678	0.398081	0.505772	221.673	2	7.31637e-49	7.26694e-48
CAV3	ENSBTAG00000022699	other	Milk_cell	156	0.000458686	0.00572899	0.000458686	-0.000447396	0.00136477	0.00515603	0.00644633	221.673	2	7.31637e-49	7.26694e-48
DGKK	ENSBTAG00000022962	other	Adipose	65	0.0207311	0.0216951	0.00269094	0.0153554	0.0261069	0.0185012	0.0262321	10.6075	2	0.00497296	0.00514807
DGKK	ENSBTAG00000022962	other	Mammary	136	0.0961904	0.314571	0.0269742	0.0428437	0.149537	0.281106	0.357152	10.6075	2	0.00497296	0.00514807
DGKK	ENSBTAG00000022962	other	Milk_cell	156	0.0504706	0.119488	0.00956666	0.0315727	0.0693685	0.107538	0.134449	10.6075	2	0.00497296	0.00514807
APOD	ENSBTAG00000023600	other	Adipose	65	5.64411	1.27813	0.158533	5.3274	5.96081	1.08997	1.54542	288.59	2	2.15526e-63	1.98015e-61
APOD	ENSBTAG00000023600	other	Mammary	136	4.11564	1.34375	0.115226	3.88775	4.34352	1.2008	1.52565	288.59	2	2.15526e-63	1.98015e-61
APOD	ENSBTAG00000023600	other	Milk_cell	156	0.115672	0.338643	0.0271131	0.0621133	0.169231	0.304775	0.381045	288.59	2	2.15526e-63	1.98015e-61
HACD2	ENSBTAG00000023607	phospholipid and sphingolipid biosynthesis	Adipose	65	4.79469	0.572045	0.0709535	4.65294	4.93643	0.48783	0.691676	166.02	2	8.89597e-37	3.71508e-36
HACD2	ENSBTAG00000023607	phospholipid and sphingolipid biosynthesis	Mammary	136	2.76712	0.675623	0.0579342	2.65255	2.8817	0.603748	0.767077	166.02	2	8.89597e-37	3.71508e-36
HACD2	ENSBTAG00000023607	phospholipid and sphingolipid biosynthesis	Milk_cell	156	3.27983	0.702716	0.0562623	3.16869	3.39097	0.632438	0.790705	166.02	2	8.89597e-37	3.71508e-36
NUDT19	ENSBTAG00000023614	other	Adipose	65	2.02178	0.172888	0.0214441	1.97894	2.06462	0.147436	0.209043	148.479	2	5.72935e-33	1.71182e-32
NUDT19	ENSBTAG00000023614	other	Mammary	136	1.68276	0.449976	0.0385851	1.60645	1.75907	0.402106	0.510885	148.479	2	5.72935e-33	1.71182e-32
NUDT19	ENSBTAG00000023614	other	Milk_cell	156	1.2121	0.394007	0.0315458	1.14978	1.27441	0.354602	0.443341	148.479	2	5.72935e-33	1.71182e-32
VAC14	ENSBTAG00000023795	other	Adipose	65	3.36351	0.198072	0.0245678	3.31443	3.41259	0.168913	0.239494	76.5967	2	2.32931e-17	3.20607e-17
VAC14	ENSBTAG00000023795	other	Mammary	136	2.37345	0.723024	0.0619988	2.25083	2.49606	0.646107	0.820894	76.5967	2	2.32931e-17	3.20607e-17
VAC14	ENSBTAG00000023795	other	Milk_cell	156	2.90627	0.891509	0.0713778	2.76527	3.04727	0.802349	1.00314	76.5967	2	2.32931e-17	3.20607e-17
RDH14	ENSBTAG00000023928	other	Adipose	65	2.90577	0.20682	0.0256528	2.85453	2.95702	0.176372	0.250071	143.669	2	6.34954e-32	1.74138e-31
RDH14	ENSBTAG00000023928	other	Mammary	136	2.79325	0.498882	0.0427788	2.70865	2.87785	0.445809	0.566412	143.669	2	6.34954e-32	1.74138e-31
RDH14	ENSBTAG00000023928	other	Milk_cell	156	2.09138	0.516279	0.0413354	2.00973	2.17304	0.464646	0.580924	143.669	2	6.34954e-32	1.74138e-31
INPP5B	ENSBTAG00000024107	other	Adipose	65	3.12893	0.25497	0.0316251	3.06575	3.1921	0.217434	0.308291	38.9422	2	3.49789e-09	3.99837e-09
INPP5B	ENSBTAG00000024107	other	Mammary	136	2.80732	0.67489	0.0578713	2.69287	2.92177	0.603093	0.766245	38.9422	2	3.49789e-09	3.99837e-09
INPP5B	ENSBTAG00000024107	other	Milk_cell	156	2.64432	0.555263	0.0444566	2.55651	2.73214	0.499731	0.624789	38.9422	2	3.49789e-09	3.99837e-09
ACADM	ENSBTAG00000024240	availability of building blocks	Adipose	65	3.73233	0.378266	0.0469182	3.6386	3.82606	0.322579	0.457372	120.274	2	7.63583e-27	1.52925e-26
ACADM	ENSBTAG00000024240	availability of building blocks	Mammary	136	2.69714	0.686413	0.0588594	2.58074	2.81355	0.61339	0.779327	120.274	2	7.63583e-27	1.52925e-26
ACADM	ENSBTAG00000024240	availability of building blocks	Milk_cell	156	3.4462	0.515032	0.0412356	3.36474	3.52765	0.463524	0.579521	120.274	2	7.63583e-27	1.52925e-26
PNPLA8	ENSBTAG00000024387	other	Adipose	65	2.54633	0.397659	0.0493235	2.4478	2.64487	0.339117	0.48082	151.432	2	1.30882e-33	4.18253e-33
PNPLA8	ENSBTAG00000024387	other	Mammary	136	1.55013	0.668619	0.0573336	1.43674	1.66352	0.59749	0.759125	151.432	2	1.30882e-33	4.18253e-33
PNPLA8	ENSBTAG00000024387	other	Milk_cell	156	2.74167	0.694338	0.0555915	2.63186	2.85149	0.624897	0.781278	151.432	2	1.30882e-33	4.18253e-33
DHRS3	ENSBTAG00000024493	other	Adipose	65	5.13945	0.29497	0.0365866	5.06636	5.21254	0.251546	0.356657	152.232	2	8.77457e-34	2.85368e-33
DHRS3	ENSBTAG00000024493	other	Mammary	136	3.75275	0.919263	0.0788261	3.59685	3.90864	0.821469	1.0437	152.232	2	8.77457e-34	2.85368e-33
DHRS3	ENSBTAG00000024493	other	Milk_cell	156	3.20968	0.831696	0.066589	3.07814	3.34122	0.748518	0.935835	152.232	2	8.77457e-34	2.85368e-33
SHH	ENSBTAG00000024552	other	Adipose	65	0.12726	0.615213	0.0763078	-0.0251822	0.279703	0.524644	0.743872	16.619	2	0.000246169	0.000260337
SHH	ENSBTAG00000024552	other	Mammary	136	0.0396828	0.259077	0.0222157	-0.00425288	0.0836186	0.231515	0.294146	16.619	2	0.000246169	0.000260337
SHH	ENSBTAG00000024552	other	Milk_cell	156	0.00477485	0.0296718	0.00237565	8.20258e-05	0.00946768	0.0267044	0.0333871	16.619	2	0.000246169	0.000260337
ENSBTAG00000024623	ENSBTAG00000024623	other	Adipose	65	0.0676611	0.08917	0.0110602	0.0455658	0.0897563	0.0760427	0.107818	63.9286	2	1.31246e-14	1.66034e-14
ENSBTAG00000024623	ENSBTAG00000024623	other	Mammary	136	0.0438412	0.0895589	0.00767961	0.0286533	0.0590291	0.0800313	0.101682	63.9286	2	1.31246e-14	1.66034e-14
ENSBTAG00000024623	ENSBTAG00000024623	other	Milk_cell	156	0.00478517	0.0350557	0.0028067	-0.000759149	0.0103295	0.0315498	0.0394451	63.9286	2	1.31246e-14	1.66034e-14
PIK3C2B	ENSBTAG00000024633	other	Adipose	65	3.18518	0.291723	0.0361837	3.11289	3.25746	0.248776	0.35273	184.746	2	7.6377e-41	4.0976e-40
PIK3C2B	ENSBTAG00000024633	other	Mammary	136	1.90882	0.685426	0.0587748	1.79258	2.02506	0.612509	0.778207	184.746	2	7.6377e-41	4.0976e-40
PIK3C2B	ENSBTAG00000024633	other	Milk_cell	156	1.1934	0.638694	0.0511364	1.09238	1.29441	0.574818	0.718667	184.746	2	7.6377e-41	4.0976e-40
SNCA	ENSBTAG00000024957	other	Adipose	65	1.03469	0.529991	0.0657373	0.903368	1.16602	0.451967	0.640827	251.801	2	2.09921e-55	3.42872e-54
SNCA	ENSBTAG00000024957	other	Mammary	136	1.01936	0.840942	0.0721102	0.876749	1.16197	0.75148	0.954774	251.801	2	2.09921e-55	3.42872e-54
SNCA	ENSBTAG00000024957	other	Milk_cell	156	0.0352815	0.0896649	0.00717894	0.0211003	0.0494627	0.0806975	0.100892	251.801	2	2.09921e-55	3.42872e-54
AGPAT2	ENSBTAG00000025161	TAG synthesis	Adipose	65	6.69666	0.731467	0.0907273	6.51541	6.8779	0.623783	0.884437	158.32	2	4.18016e-35	1.53621e-34
AGPAT2	ENSBTAG00000025161	TAG synthesis	Mammary	136	2.3304	1.41992	0.121757	2.0896	2.5712	1.26887	1.61213	158.32	2	4.18016e-35	1.53621e-34
AGPAT2	ENSBTAG00000025161	TAG synthesis	Milk_cell	156	2.25098	0.86155	0.0689792	2.11471	2.38724	0.775387	0.969428	158.32	2	4.18016e-35	1.53621e-34
ABHD15	ENSBTAG00000025167	other	Adipose	65	2.23634	0.448673	0.055651	2.12517	2.34752	0.382621	0.542503	154.916	2	2.29316e-34	7.83942e-34
ABHD15	ENSBTAG00000025167	other	Mammary	136	0.372749	0.468961	0.0402131	0.29322	0.452278	0.419071	0.53244	154.916	2	2.29316e-34	7.83942e-34
ABHD15	ENSBTAG00000025167	other	Milk_cell	156	0.341918	0.36712	0.0293931	0.283856	0.399981	0.330404	0.413088	154.916	2	2.29316e-34	7.83942e-34
ALKBH7	ENSBTAG00000025540	other	Adipose	65	3.56677	0.342885	0.0425296	3.4818	3.65173	0.292406	0.414591	128.226	2	1.43274e-28	3.14348e-28
ALKBH7	ENSBTAG00000025540	other	Mammary	136	2.78746	0.622884	0.0534118	2.68182	2.89309	0.55662	0.707198	128.226	2	1.43274e-28	3.14348e-28
ALKBH7	ENSBTAG00000025540	other	Milk_cell	156	2.34446	0.68552	0.0548856	2.23604	2.45288	0.616961	0.771356	128.226	2	1.43274e-28	3.14348e-28
B3GALT4	ENSBTAG00000025669	other	Adipose	65	2.07923	0.366772	0.0454925	1.98835	2.17012	0.312777	0.443475	185.639	2	4.88623e-41	2.70029e-40
B3GALT4	ENSBTAG00000025669	other	Mammary	136	1.57235	0.585155	0.0501766	1.47312	1.67159	0.522904	0.664363	185.639	2	4.88623e-41	2.70029e-40
B3GALT4	ENSBTAG00000025669	other	Milk_cell	156	0.765954	0.464734	0.0372085	0.692453	0.839455	0.418256	0.522924	185.639	2	4.88623e-41	2.70029e-40
HMGCLL1	ENSBTAG00000025718	other	Adipose	65	0.938474	0.467338	0.0579661	0.822674	1.05427	0.398538	0.565071	253.374	2	9.56088e-56	1.75681e-54
HMGCLL1	ENSBTAG00000025718	other	Mammary	136	0.0464409	0.0990962	0.00849743	0.0296356	0.0632462	0.088554	0.11251	253.374	2	9.56088e-56	1.75681e-54
HMGCLL1	ENSBTAG00000025718	other	Milk_cell	156	0.000576668	0.00720258	0.000576668	-0.000562474	0.00171581	0.00648225	0.00810443	253.374	2	9.56088e-56	1.75681e-54
NEU3	ENSBTAG00000025931	other	Adipose	65	1.9113	0.449053	0.0556982	1.80003	2.02257	0.382945	0.542963	71.9928	2	2.32791e-16	3.09406e-16
NEU3	ENSBTAG00000025931	other	Mammary	136	1.05606	0.58355	0.050039	0.957098	1.15502	0.52147	0.66254	71.9928	2	2.32791e-16	3.09406e-16
NEU3	ENSBTAG00000025931	other	Milk_cell	156	1.61382	0.819575	0.0656185	1.4842	1.74344	0.737609	0.922196	71.9928	2	2.32791e-16	3.09406e-16
HPGD	ENSBTAG00000025942	other	Adipose	65	2.63283	0.54256	0.0672962	2.4984	2.76727	0.462686	0.656024	82.1958	2	1.41716e-18	2.02255e-18
HPGD	ENSBTAG00000025942	other	Mammary	136	1.51755	0.919215	0.0788221	1.36166	1.67343	0.821427	1.04364	82.1958	2	1.41716e-18	2.02255e-18
HPGD	ENSBTAG00000025942	other	Milk_cell	156	1.5322	0.783759	0.062751	1.40824	1.65616	0.705376	0.881896	82.1958	2	1.41716e-18	2.02255e-18
PIK3C3	ENSBTAG00000026290	other	Adipose	65	3.1253	0.228907	0.0283924	3.06858	3.18202	0.195208	0.276778	80.9918	2	2.58736e-18	3.65012e-18
PIK3C3	ENSBTAG00000026290	other	Mammary	136	2.25485	0.743586	0.063762	2.12875	2.38095	0.664482	0.84424	80.9918	2	2.58736e-18	3.65012e-18
PIK3C3	ENSBTAG00000026290	other	Milk_cell	156	2.65305	0.560747	0.0448957	2.56436	2.74174	0.504667	0.63096	80.9918	2	2.58736e-18	3.65012e-18
DGAT1	ENSBTAG00000026356	TAG synthesis	Adipose	65	4.52728	0.314402	0.0389968	4.44938	4.60519	0.268117	0.380153	193.395	2	1.01098e-42	6.4058e-42
DGAT1	ENSBTAG00000026356	TAG synthesis	Mammary	136	3.25602	0.945071	0.0810392	3.09575	3.41629	0.844532	1.073	193.395	2	1.01098e-42	6.4058e-42
DGAT1	ENSBTAG00000026356	TAG synthesis	Milk_cell	156	2.21972	0.736765	0.0589884	2.10319	2.33624	0.663081	0.829018	193.395	2	1.01098e-42	6.4058e-42
DECR2	ENSBTAG00000026429	other	Adipose	65	4.06947	0.249896	0.0309957	4.00755	4.13139	0.213107	0.302156	122.648	2	2.32982e-27	4.8237e-27
DECR2	ENSBTAG00000026429	other	Mammary	136	2.64978	0.924581	0.0792822	2.49298	2.80657	0.826222	1.04973	122.648	2	2.32982e-27	4.8237e-27
DECR2	ENSBTAG00000026429	other	Milk_cell	156	2.60447	0.840201	0.0672699	2.47158	2.73735	0.756173	0.945405	122.648	2	2.32982e-27	4.8237e-27
CACNA1H	ENSBTAG00000026461	other	Adipose	65	2.62308	0.446972	0.0554401	2.51232	2.73383	0.38117	0.540447	253.263	2	1.01054e-55	1.76844e-54
CACNA1H	ENSBTAG00000026461	other	Mammary	136	2.46529	0.720572	0.0617886	2.34309	2.58749	0.643916	0.81811	253.263	2	1.01054e-55	1.76844e-54
CACNA1H	ENSBTAG00000026461	other	Milk_cell	156	0.888697	0.43495	0.0348239	0.819906	0.957487	0.391451	0.489411	253.263	2	1.01054e-55	1.76844e-54
ENSBTAG00000026522	ENSBTAG00000026522	elongase and desaturase	Adipose	65	0.0491935	0.0691943	0.0085825	0.0320479	0.066339	0.0590078	0.0836648	207.907	2	7.13708e-46	5.89411e-45
ENSBTAG00000026522	ENSBTAG00000026522	elongase and desaturase	Mammary	136	0.184764	0.212034	0.0181818	0.148806	0.220722	0.189478	0.240736	207.907	2	7.13708e-46	5.89411e-45
ENSBTAG00000026522	ENSBTAG00000026522	elongase and desaturase	Milk_cell	156	0.00252653	0.0289786	0.00232014	-0.00205665	0.00710971	0.0260804	0.0326071	207.907	2	7.13708e-46	5.89411e-45
PLA2G1B	ENSBTAG00000026732	other	Adipose	65	0.131906	0.147079	0.0182429	0.0954616	0.168351	0.125427	0.177838	166.089	2	8.59483e-37	3.60983e-36
PLA2G1B	ENSBTAG00000026732	other	Mammary	136	0.0298571	0.0978903	0.00839402	0.0132563	0.0464579	0.0874765	0.111141	166.089	2	8.59483e-37	3.60983e-36
PLA2G1B	ENSBTAG00000026732	other	Milk_cell	156	0.000534859	0.0051203	0.000409952	-0.000274956	0.00134467	0.00460822	0.00576143	166.089	2	8.59483e-37	3.60983e-36
ABCB11	ENSBTAG00000026885	other	Adipose	65	0.0212743	0.0242283	0.00300515	0.0152709	0.0272778	0.0206615	0.0292951	15.3846	2	0.000456318	0.000479819
ABCB11	ENSBTAG00000026885	other	Mammary	136	0.0546998	0.127902	0.0109675	0.0330093	0.0763902	0.114296	0.145215	15.3846	2	0.000456318	0.000479819
ABCB11	ENSBTAG00000026885	other	Milk_cell	156	0.121293	0.171638	0.013742	0.0941476	0.148439	0.154472	0.193129	15.3846	2	0.000456318	0.000479819
PLPP5	ENSBTAG00000027635	other	Adipose	65	3.72924	0.239674	0.0297279	3.66986	3.78863	0.20439	0.289796	88.8029	2	5.20836e-20	7.86067e-20
PLPP5	ENSBTAG00000027635	other	Mammary	136	3.08454	0.665686	0.0570821	2.97165	3.19743	0.594868	0.755794	88.8029	2	5.20836e-20	7.86067e-20
PLPP5	ENSBTAG00000027635	other	Milk_cell	156	2.92275	0.587368	0.0470271	2.82985	3.01564	0.528625	0.660914	88.8029	2	5.20836e-20	7.86067e-20
ACOX1	ENSBTAG00000030174	availability of building blocks	Adipose	65	3.26755	0.61302	0.0760358	3.11565	3.41945	0.522773	0.741219	154.952	2	2.2525e-34	7.77272e-34
ACOX1	ENSBTAG00000030174	availability of building blocks	Mammary	136	2.47899	0.814968	0.0698829	2.34078	2.6172	0.728269	0.925284	154.952	2	2.2525e-34	7.77272e-34
ACOX1	ENSBTAG00000030174	availability of building blocks	Milk_cell	156	3.81479	0.571244	0.0457362	3.72445	3.90514	0.514114	0.642772	154.952	2	2.2525e-34	7.77272e-34
FGF23	ENSBTAG00000030343	other	Adipose	65	0.0564787	0.0503176	0.00624113	0.0440106	0.0689467	0.04291	0.0608404	51.9696	2	5.18731e-12	6.16937e-12
FGF23	ENSBTAG00000030343	other	Mammary	136	0.051359	0.178988	0.0153481	0.0210052	0.0817128	0.159947	0.203216	51.9696	2	5.18731e-12	6.16937e-12
FGF23	ENSBTAG00000030343	other	Milk_cell	156	0.0290344	0.0933993	0.00747793	0.0142626	0.0438063	0.0840584	0.105094	51.9696	2	5.18731e-12	6.16937e-12
ID3	ENSBTAG00000030425	other	Adipose	65	5.07846	0.400798	0.0497128	4.97915	5.17777	0.341794	0.484616	258.329	2	8.02625e-57	1.84353e-55
ID3	ENSBTAG00000030425	other	Mammary	136	3.25646	1.06562	0.0913761	3.07574	3.43717	0.952255	1.20986	258.329	2	8.02625e-57	1.84353e-55
ID3	ENSBTAG00000030425	other	Milk_cell	156	1.43086	0.719236	0.0575849	1.3171	1.54461	0.647305	0.809293	258.329	2	8.02625e-57	1.84353e-55
ZPBP2	ENSBTAG00000030523	other	Adipose	65	0.220549	0.200095	0.0248187	0.170968	0.27013	0.170638	0.24194	160.828	2	1.19305e-35	4.52007e-35
ZPBP2	ENSBTAG00000030523	other	Mammary	136	0.44947	0.429067	0.0367922	0.376707	0.522234	0.383421	0.487146	160.828	2	1.19305e-35	4.52007e-35
ZPBP2	ENSBTAG00000030523	other	Milk_cell	156	1.23341	0.606789	0.048582	1.13745	1.32938	0.546104	0.682767	160.828	2	1.19305e-35	4.52007e-35
ALG6	ENSBTAG00000030706	other	Adipose	65	2.39707	0.244851	0.0303701	2.3364	2.45774	0.208805	0.296057	49.2248	2	2.04627e-11	2.41414e-11
ALG6	ENSBTAG00000030706	other	Mammary	136	1.79971	0.557381	0.0477951	1.70518	1.89423	0.498086	0.63283	49.2248	2	2.04627e-11	2.41414e-11
ALG6	ENSBTAG00000030706	other	Milk_cell	156	2.04751	0.595796	0.0477019	1.95328	2.14174	0.536211	0.670398	49.2248	2	2.04627e-11	2.41414e-11
GLYATL2	ENSBTAG00000030847	other	Adipose	65	0.0173291	0.0321731	0.00399058	0.00935703	0.0253012	0.0274367	0.0389014	129.439	2	7.81228e-29	1.73475e-28
GLYATL2	ENSBTAG00000030847	other	Mammary	136	0.251808	0.474804	0.0407141	0.171288	0.332328	0.424293	0.539075	129.439	2	7.81228e-29	1.73475e-28
GLYATL2	ENSBTAG00000030847	other	Milk_cell	156	0.0257267	0.0729934	0.00584415	0.0141823	0.0372712	0.0656933	0.0821331	129.439	2	7.81228e-29	1.73475e-28
ENSBTAG00000030882	ENSBTAG00000030882	other	Adipose	65	1.32432	0.258216	0.0320278	1.26033	1.3883	0.220203	0.312217	263.951	2	4.82849e-58	1.47872e-56
ENSBTAG00000030882	ENSBTAG00000030882	other	Mammary	136	0.612014	0.520796	0.0446579	0.523695	0.700334	0.465393	0.591292	263.951	2	4.82849e-58	1.47872e-56
ENSBTAG00000030882	ENSBTAG00000030882	other	Milk_cell	156	0.0522794	0.13273	0.0106269	0.0312871	0.0732717	0.119456	0.14935	263.951	2	4.82849e-58	1.47872e-56
ACAD11	ENSBTAG00000031010	availability of building blocks	Adipose	65	2.894	0.367488	0.0455813	2.80294	2.98506	0.313388	0.44434	131.384	2	2.95388e-29	6.70093e-29
ACAD11	ENSBTAG00000031010	availability of building blocks	Mammary	136	1.8577	0.535987	0.0459605	1.76681	1.9486	0.478967	0.608539	131.384	2	2.95388e-29	6.70093e-29
ACAD11	ENSBTAG00000031010	availability of building blocks	Milk_cell	156	2.1318	0.448826	0.0359349	2.06082	2.20279	0.403939	0.505025	131.384	2	2.95388e-29	6.70093e-29
FADS2B	ENSBTAG00000031017	elongase and desaturase	Adipose	65	0.0480799	0.142318	0.0176523	0.0128153	0.0833444	0.121366	0.17208	79.0496	2	6.83285e-18	9.49365e-18
FADS2B	ENSBTAG00000031017	elongase and desaturase	Mammary	136	0.0214594	0.0904231	0.00775371	0.00612496	0.0367939	0.0808036	0.102663	79.0496	2	6.83285e-18	9.49365e-18
FADS2B	ENSBTAG00000031017	elongase and desaturase	Milk_cell	156	0.00487125	0.0339991	0.0027221	-0.00050596	0.0102485	0.0305988	0.0382562	79.0496	2	6.83285e-18	9.49365e-18
ENSBTAG00000031115	ENSBTAG00000031115	other	Adipose	65	0.124018	0.116632	0.0144664	0.0951178	0.152918	0.0994618	0.141023	38.6391	2	4.07026e-09	4.63102e-09
ENSBTAG00000031115	ENSBTAG00000031115	other	Mammary	136	0.163282	0.199167	0.0170784	0.129506	0.197058	0.177979	0.226127	38.6391	2	4.07026e-09	4.63102e-09
ENSBTAG00000031115	ENSBTAG00000031115	other	Milk_cell	156	0.0995114	0.186547	0.0149357	0.0700077	0.129015	0.16789	0.209905	38.6391	2	4.07026e-09	4.63102e-09
YWHAH	ENSBTAG00000031134	other	Adipose	65	5.37025	0.179859	0.0223088	5.32568	5.41482	0.153381	0.217473	154.21	2	3.26297e-34	1.0852e-33
YWHAH	ENSBTAG00000031134	other	Mammary	136	3.91242	0.915991	0.0785456	3.75708	4.06776	0.818545	1.03998	154.21	2	3.26297e-34	1.0852e-33
YWHAH	ENSBTAG00000031134	other	Milk_cell	156	4.29362	0.579818	0.0464226	4.20192	4.38533	0.521831	0.652419	154.21	2	3.26297e-34	1.0852e-33
SLC22A4	ENSBTAG00000031209	other	Adipose	65	1.379	0.29286	0.0363248	1.30644	1.45157	0.249746	0.354105	87.9022	2	8.1709e-20	1.22564e-19
SLC22A4	ENSBTAG00000031209	other	Mammary	136	0.87299	0.83165	0.0713134	0.731954	1.01403	0.743177	0.944224	87.9022	2	8.1709e-20	1.22564e-19
SLC22A4	ENSBTAG00000031209	other	Milk_cell	156	0.500131	0.358401	0.0286951	0.443447	0.556815	0.322558	0.403278	87.9022	2	8.1709e-20	1.22564e-19
ASXL1	ENSBTAG00000031402	other	Adipose	65	3.4699	0.30328	0.0376172	3.39475	3.54505	0.258632	0.366704	62.6678	2	2.46531e-14	3.09215e-14
ASXL1	ENSBTAG00000031402	other	Mammary	136	2.71795	0.850513	0.0729309	2.57371	2.86218	0.760033	0.96564	62.6678	2	2.46531e-14	3.09215e-14
ASXL1	ENSBTAG00000031402	other	Milk_cell	156	2.37933	1.03885	0.0831749	2.21502	2.54363	0.934958	1.16893	62.6678	2	2.46531e-14	3.09215e-14
GDPD5	ENSBTAG00000031777	other	Adipose	65	2.83845	0.389809	0.0483499	2.74186	2.93504	0.332423	0.471329	80.8369	2	2.7957e-18	3.93648e-18
GDPD5	ENSBTAG00000031777	other	Mammary	136	1.95799	0.644654	0.0552786	1.84867	2.06732	0.576074	0.731916	80.8369	2	2.7957e-18	3.93648e-18
GDPD5	ENSBTAG00000031777	other	Milk_cell	156	1.97079	0.705371	0.0564749	1.85923	2.08235	0.634827	0.793693	80.8369	2	2.7957e-18	3.93648e-18
ABHD16B	ENSBTAG00000031906	other	Adipose	65	0.803523	0.242931	0.0301319	0.743327	0.863718	0.207168	0.293735	132.864	2	1.40916e-29	3.2468e-29
ABHD16B	ENSBTAG00000031906	other	Mammary	136	0.304727	0.224019	0.0192095	0.266737	0.342718	0.200187	0.254342	132.864	2	1.40916e-29	3.2468e-29
ABHD16B	ENSBTAG00000031906	other	Milk_cell	156	0.244523	0.223852	0.0179225	0.209119	0.279927	0.201465	0.251881	132.864	2	1.40916e-29	3.2468e-29
ALOX12E	ENSBTAG00000031933	other	Adipose	65	0.139755	0.0733248	0.00909482	0.121586	0.157924	0.0625302	0.0886591	98.8185	2	3.48201e-22	5.76415e-22
ALOX12E	ENSBTAG00000031933	other	Mammary	136	0.925149	0.698105	0.059862	0.80676	1.04354	0.623839	0.792602	98.8185	2	3.48201e-22	5.76415e-22
ALOX12E	ENSBTAG00000031933	other	Milk_cell	156	0.59561	0.488549	0.0391152	0.518342	0.672878	0.439689	0.549721	98.8185	2	3.48201e-22	5.76415e-22
PLA2G4F	ENSBTAG00000032068	other	Adipose	65	0.297566	0.145924	0.0180997	0.261408	0.333725	0.124442	0.176441	222.988	2	3.79157e-49	3.92507e-48
PLA2G4F	ENSBTAG00000032068	other	Mammary	136	0.467619	0.326354	0.0279847	0.412274	0.522964	0.291636	0.37053	222.988	2	3.79157e-49	3.92507e-48
PLA2G4F	ENSBTAG00000032068	other	Milk_cell	156	2.07734	0.865006	0.0692559	1.94053	2.21414	0.778496	0.973316	222.988	2	3.79157e-49	3.92507e-48
PLPP4	ENSBTAG00000032106	other	Adipose	65	0.639648	0.269568	0.0334359	0.572852	0.706444	0.229883	0.325943	181.659	2	3.57406e-40	1.83702e-39
PLPP4	ENSBTAG00000032106	other	Mammary	136	0.335785	0.455066	0.0390216	0.258612	0.412958	0.406655	0.516664	181.659	2	3.57406e-40	1.83702e-39
PLPP4	ENSBTAG00000032106	other	Milk_cell	156	0.0487191	0.131829	0.0105547	0.0278694	0.0695688	0.118644	0.148335	181.659	2	3.57406e-40	1.83702e-39
PNPLA6	ENSBTAG00000032137	other	Adipose	65	3.10123	0.303079	0.0375923	3.02613	3.17633	0.25846	0.366461	102.493	2	5.54388e-23	9.47616e-23
PNPLA6	ENSBTAG00000032137	other	Mammary	136	2.13053	0.801317	0.0687124	1.99463	2.26642	0.716071	0.909785	102.493	2	5.54388e-23	9.47616e-23
PNPLA6	ENSBTAG00000032137	other	Milk_cell	156	1.93446	0.766532	0.0613716	1.81322	2.05569	0.689871	0.862511	102.493	2	5.54388e-23	9.47616e-23
PNLIP	ENSBTAG00000032237	other	Adipose	65	0.00137874	0.00847722	0.00105147	-0.00072181	0.00347929	0.00722923	0.01025	6.0734	2	0.0479932	0.0485881
PNLIP	ENSBTAG00000032237	other	Mammary	136	0.0223438	0.120578	0.0103395	0.00189537	0.0427922	0.107751	0.1369	6.0734	2	0.0479932	0.0485881
PNLIP	ENSBTAG00000032237	other	Milk_cell	156	0.00133961	0.0135371	0.00108384	-0.00080139	0.0034806	0.0121833	0.0152321	6.0734	2	0.0479932	0.0485881
[truncated: 207 more rows]
