# Supplementary material for: Distinctive Lipogenic Gene Expression Patterns in the Mammary Glands of Dairy Cows Are Associated with the Unique Fatty Acid Composition of Bovine Milk Fat
Source: Foods. 2025 Jan 27;14(3):412. doi: 10.3390/foods14030412 (PMC11816880; doi:10.3390/foods14030412)
Supplement: Supplementary file 1 [file foods-14-00412-s001.zip › Supplementary File S3.xlsx]

## Sheet: Sheet1
			Kruskal-Wallis test				Steel-Dwass test for multiple comparisons
Gene name	Gene stable ID	catergory	ChiSquare	DF	p-value	FDR p-value	Tissue 1	Tissue 2	Score Mean Difference	Std. Err. Difference	Z	p-Value
PRKAA1	ENSBTAG00000000013	other	102.074	2	6.83832e-23	1.16616e-22	Milk_cell	Mammary	88.1051	9.90591	8.8942	2.14051e-13
PRKAA1	ENSBTAG00000000013	other	102.074	2	6.83832e-23	1.16616e-22	Milk_cell	Adipose	1.6673	9.43972	0.17663	0.982948
PRKAA1	ENSBTAG00000000013	other	102.074	2	6.83832e-23	1.16616e-22	Mammary	Adipose	-71.7938	8.77112	-8.18525	2.14717e-13
CRLS1	ENSBTAG00000000065	other	66.1498	2	4.32259e-15	5.55438e-15	Milk_cell	Mammary	20.9958	9.90591	2.11952	0.0858974
CRLS1	ENSBTAG00000000065	other	66.1498	2	4.32259e-15	5.55438e-15	Mammary	Adipose	-61.1527	8.77112	-6.97205	9.57989e-12
CRLS1	ENSBTAG00000000065	other	66.1498	2	4.32259e-15	5.55438e-15	Milk_cell	Adipose	-72.0865	9.43972	-7.63651	2.80553e-13
PMP2	ENSBTAG00000000071	other	162.035	2	6.52562e-36	2.53774e-35	Mammary	Adipose	-50.7161	8.69488	-5.83287	1.63352e-08
PMP2	ENSBTAG00000000071	other	162.035	2	6.52562e-36	2.53774e-35	Milk_cell	Mammary	-82.531	8.57759	-9.6217	2.14051e-13
PMP2	ENSBTAG00000000071	other	162.035	2	6.52562e-36	2.53774e-35	Milk_cell	Adipose	-95.3635	8.02859	-11.878	2.14051e-13
CERT1	ENSBTAG00000000081	other	113.9	2	1.84874e-25	3.47526e-25	Milk_cell	Mammary	94.4362	9.90591	9.53332	2.14051e-13
CERT1	ENSBTAG00000000081	other	113.9	2	1.84874e-25	3.47526e-25	Milk_cell	Adipose	-4.0429	9.43972	-0.42829	0.903849
CERT1	ENSBTAG00000000081	other	113.9	2	1.84874e-25	3.47526e-25	Mammary	Adipose	-73.34	8.77112	-8.36153	2.14162e-13
CYP1A2	ENSBTAG00000000085	other	74.8224	2	5.6563e-17	7.65632e-17	Mammary	Adipose	28.6152	7.52304	3.80368	0.00041887
CYP1A2	ENSBTAG00000000085	other	74.8224	2	5.6563e-17	7.65632e-17	Milk_cell	Adipose	-16.891	4.36148	-3.87278	0.000316794
CYP1A2	ENSBTAG00000000085	other	74.8224	2	5.6563e-17	7.65632e-17	Milk_cell	Mammary	-60.7026	7.21288	-8.41586	2.14051e-13
HSD17B12	ENSBTAG00000000087	other	162.869	2	4.29947e-36	1.6899e-35	Milk_cell	Mammary	81.2786	9.90591	8.20506	2.14717e-13
HSD17B12	ENSBTAG00000000087	other	162.869	2	4.29947e-36	1.6899e-35	Milk_cell	Adipose	-82.3083	9.43972	-8.71936	2.14051e-13
HSD17B12	ENSBTAG00000000087	other	162.869	2	4.29947e-36	1.6899e-35	Mammary	Adipose	-94.0766	8.77112	-10.7257	2.14051e-13
CERS2	ENSBTAG00000000099	other	28.3246	2	7.06951e-07	7.7438e-07	Milk_cell	Mammary	31.9375	9.90591	3.22409	0.0036177
CERS2	ENSBTAG00000000099	other	28.3246	2	7.06951e-07	7.7438e-07	Milk_cell	Adipose	-21.3045	9.43972	-2.2569	0.0620395
CERS2	ENSBTAG00000000099	other	28.3246	2	7.06951e-07	7.7438e-07	Mammary	Adipose	-47.8285	8.77112	-5.45295	1.48444e-07
VPS54	ENSBTAG00000000115	other	75.2887	2	4.47985e-17	6.0863e-17	Milk_cell	Mammary	53.1328	9.90591	5.36375	2.4418e-07
VPS54	ENSBTAG00000000115	other	75.2887	2	4.47985e-17	6.0863e-17	Milk_cell	Adipose	-41.2686	9.43972	-4.3718	3.66516e-05
VPS54	ENSBTAG00000000115	other	75.2887	2	4.47985e-17	6.0863e-17	Mammary	Adipose	-73.7265	8.77112	-8.4056	2.14051e-13
HAO2	ENSBTAG00000000123	other	61.9007	2	3.61762e-14	4.52203e-14	Mammary	Adipose	18.1787	7.35788	2.47064	0.0359604
HAO2	ENSBTAG00000000123	other	61.9007	2	3.61762e-14	4.52203e-14	Milk_cell	Adipose	-23.3532	4.47751	-5.21567	5.48417e-07
HAO2	ENSBTAG00000000123	other	61.9007	2	3.61762e-14	4.52203e-14	Milk_cell	Mammary	-53.1191	6.75725	-7.86104	2.25375e-13
EPHX1	ENSBTAG00000000140	other	279.661	2	1.87202e-61	1.14661e-59	Mammary	Adipose	-78.9789	8.77112	-9.00443	2.14051e-13
EPHX1	ENSBTAG00000000140	other	279.661	2	1.87202e-61	1.14661e-59	Milk_cell	Adipose	-110.489	9.43972	-11.7047	2.14051e-13
EPHX1	ENSBTAG00000000140	other	279.661	2	1.87202e-61	1.14661e-59	Milk_cell	Mammary	-141.685	9.90591	-14.3031	2.14051e-13
CD2AP	ENSBTAG00000000322	other	47.8564	2	4.05606e-11	4.7396e-11	Milk_cell	Mammary	26.1707	9.90591	2.64193	0.0224492
CD2AP	ENSBTAG00000000322	other	47.8564	2	4.05606e-11	4.7396e-11	Milk_cell	Adipose	-47.5455	9.43972	-5.03675	1.41669e-06
CD2AP	ENSBTAG00000000322	other	47.8564	2	4.05606e-11	4.7396e-11	Mammary	Adipose	-59.993	8.77112	-6.83984	2.39899e-11
FFAR4	ENSBTAG00000000437	other	172.16	2	4.12921e-38	1.86194e-37	Milk_cell	Mammary	4.5074	9.15056	0.49259	0.874846
FFAR4	ENSBTAG00000000437	other	172.16	2	4.12921e-38	1.86194e-37	Mammary	Adipose	-99.9202	8.59966	-11.6191	2.14051e-13
FFAR4	ENSBTAG00000000437	other	172.16	2	4.12921e-38	1.86194e-37	Milk_cell	Adipose	-110.489	9.1574	-12.0655	2.14051e-13
RBP4	ENSBTAG00000000442	other	154.995	2	2.20388e-34	7.64082e-34	Milk_cell	Mammary	10.4256	9.90591	1.05247	0.543738
RBP4	ENSBTAG00000000442	other	154.995	2	2.20388e-34	7.64082e-34	Mammary	Adipose	-97.3054	8.77112	-11.0938	2.14051e-13
RBP4	ENSBTAG00000000442	other	154.995	2	2.20388e-34	7.64082e-34	Milk_cell	Adipose	-110.489	9.43972	-11.7047	2.14051e-13
ABHD16A	ENSBTAG00000000578	other	140.262	2	3.48764e-31	9.18786e-31	Milk_cell	Mammary	-50.0774	9.90591	-5.05531	1.28575e-06
ABHD16A	ENSBTAG00000000578	other	140.262	2	3.48764e-31	9.18786e-31	Mammary	Adipose	-69.1108	8.77112	-7.87936	2.23821e-13
ABHD16A	ENSBTAG00000000578	other	140.262	2	3.48764e-31	9.18786e-31	Milk_cell	Adipose	-110.075	9.43972	-11.6608	2.14051e-13
PGS1	ENSBTAG00000000675	phospholipid and sphingolipid biosynthesis	50.3102	2	1.18926e-11	1.40985e-11	Milk_cell	Mammary	-1.4795	9.90591	-0.14936	0.987777
PGS1	ENSBTAG00000000675	phospholipid and sphingolipid biosynthesis	50.3102	2	1.18926e-11	1.40985e-11	Mammary	Adipose	-54.7179	8.77112	-6.23842	1.32589e-09
PGS1	ENSBTAG00000000675	phospholipid and sphingolipid biosynthesis	50.3102	2	1.18926e-11	1.40985e-11	Milk_cell	Adipose	-63.8045	9.43972	-6.75915	4.18425e-11
THEM5	ENSBTAG00000000690	thioesterase	86.1533	2	1.95902e-19	2.90298e-19	Mammary	Adipose	16.5188	7.88326	2.09543	0.090755
THEM5	ENSBTAG00000000690	thioesterase	86.1533	2	1.95902e-19	2.90298e-19	Milk_cell	Adipose	-34.7955	4.90414	-7.09512	4.08806e-12
THEM5	ENSBTAG00000000690	thioesterase	86.1533	2	1.95902e-19	2.90298e-19	Milk_cell	Mammary	-67.5291	7.21288	-9.3623	2.14051e-13
PIP5K1C	ENSBTAG00000000710	other	154.429	2	2.92456e-34	9.77069e-34	Milk_cell	Mammary	-62.5056	9.90591	-6.30993	8.37509e-10
PIP5K1C	ENSBTAG00000000710	other	154.429	2	2.92456e-34	9.77069e-34	Mammary	Adipose	-71.9303	8.77112	-8.20081	2.14717e-13
PIP5K1C	ENSBTAG00000000710	other	154.429	2	2.92456e-34	9.77069e-34	Milk_cell	Adipose	-110.228	9.43972	-11.677	2.14051e-13
PLPP2	ENSBTAG00000000717	other	16.5714	2	0.000252102	0.000266228	Mammary	Adipose	15.8367	8.77112	1.80555	0.167718
PLPP2	ENSBTAG00000000717	other	16.5714	2	0.000252102	0.000266228	Milk_cell	Adipose	-15.1801	9.43972	-1.60811	0.242147
PLPP2	ENSBTAG00000000717	other	16.5714	2	0.000252102	0.000266228	Milk_cell	Mammary	-39.6862	9.90591	-4.00631	0.000182203
PNLIPRP2	ENSBTAG00000000765	other	87.9026	2	8.16956e-20	1.22794e-19	Milk_cell	Mammary	-22.8125	4.62701	-4.93029	2.45522e-06
PNLIPRP2	ENSBTAG00000000765	other	87.9026	2	8.16956e-20	1.22794e-19	Mammary	Adipose	-33.9131	6.9319	-4.89232	2.97922e-06
PNLIPRP2	ENSBTAG00000000765	other	87.9026	2	8.16956e-20	1.22794e-19	Milk_cell	Adipose	-57.4513	5.99884	-9.57707	2.14051e-13
SYNJ2	ENSBTAG00000000817	other	54.0852	2	1.80117e-12	2.16317e-12	Mammary	Adipose	58.6288	8.77111	6.6843	6.98039e-11
SYNJ2	ENSBTAG00000000817	other	54.0852	2	1.80117e-12	2.16317e-12	Milk_cell	Adipose	-0.8827	9.43972	-0.09351	0.995191
SYNJ2	ENSBTAG00000000817	other	54.0852	2	1.80117e-12	2.16317e-12	Milk_cell	Mammary	-59.8906	9.9059	-6.04595	4.45452e-09
LPCAT1	ENSBTAG00000000944	phospholipid and sphingolipid biosynthesis	52.6759	2	3.644e-12	4.35503e-12	Milk_cell	Mammary	26.7075	9.90591	2.69612	0.0192194
LPCAT1	ENSBTAG00000000944	phospholipid and sphingolipid biosynthesis	52.6759	2	3.644e-12	4.35503e-12	Milk_cell	Adipose	-48.7006	9.43972	-5.15912	7.42751e-07
LPCAT1	ENSBTAG00000000944	phospholipid and sphingolipid biosynthesis	52.6759	2	3.644e-12	4.35503e-12	Mammary	Adipose	-64.1768	8.77112	-7.31683	9.74443e-13
SLC30A5	ENSBTAG00000001013	other	64.9434	2	7.90167e-15	1.00654e-14	Milk_cell	Mammary	-22.2895	9.90591	-2.25012	0.0630724
SLC30A5	ENSBTAG00000001013	other	64.9434	2	7.90167e-15	1.00654e-14	Mammary	Adipose	-59.561	8.77112	-6.79059	3.3707e-11
SLC30A5	ENSBTAG00000001013	other	64.9434	2	7.90167e-15	1.00654e-14	Milk_cell	Adipose	-71.0186	9.43972	-7.52338	3.7359e-13
CYP1A1	ENSBTAG00000001021	other	282.063	2	5.63383e-62	4.14086e-60	Mammary	Adipose	-47.3964	8.77111	-5.4037	1.95576e-07
CYP1A1	ENSBTAG00000001021	other	282.063	2	5.63383e-62	4.14086e-60	Milk_cell	Adipose	-110.358	8.02859	-13.7457	2.14051e-13
CYP1A1	ENSBTAG00000001021	other	282.063	2	5.63383e-62	4.14086e-60	Milk_cell	Mammary	-141.699	9.25245	-15.3148	2.14051e-13
BCO1	ENSBTAG00000001026	other	80.0095	2	4.22815e-18	5.9307e-18	Milk_cell	Mammary	7.3977	8.30079	0.89121	0.645865
BCO1	ENSBTAG00000001026	other	80.0095	2	4.22815e-18	5.9307e-18	Milk_cell	Adipose	-60.3609	8.82148	-6.84249	2.35543e-11
BCO1	ENSBTAG00000001026	other	80.0095	2	4.22815e-18	5.9307e-18	Mammary	Adipose	-74.3632	8.27958	-8.98151	2.14051e-13
MTMR3	ENSBTAG00000001030	other	144.444	2	4.309e-32	1.20423e-31	Milk_cell	Mammary	-42.5489	9.90591	-4.29531	5.18286e-05
MTMR3	ENSBTAG00000001030	other	144.444	2	4.309e-32	1.20423e-31	Mammary	Adipose	-80.8434	8.77112	-9.217	2.14051e-13
MTMR3	ENSBTAG00000001030	other	144.444	2	4.309e-32	1.20423e-31	Milk_cell	Adipose	-108.419	9.43972	-11.4854	2.14051e-13
LDLRAP1	ENSBTAG00000001050	other	148.663	2	5.22631e-33	1.57432e-32	Milk_cell	Mammary	-11.4854	9.90591	-1.15945	0.477547
LDLRAP1	ENSBTAG00000001050	other	148.663	2	5.22631e-33	1.57432e-32	Mammary	Adipose	-92.4168	8.77112	-10.5365	2.14051e-13
LDLRAP1	ENSBTAG00000001050	other	148.663	2	5.22631e-33	1.57432e-32	Milk_cell	Adipose	-110.445	9.43972	-11.7001	2.14051e-13
GALC	ENSBTAG00000001124	other	67.2496	2	2.49422e-15	3.23325e-15	Milk_cell	Mammary	74.4795	9.90591	7.5187	3.79474e-13
GALC	ENSBTAG00000001124	other	67.2496	2	2.49422e-15	3.23325e-15	Milk_cell	Adipose	26.0122	9.43972	2.75561	0.0161499
GALC	ENSBTAG00000001124	other	67.2496	2	2.49422e-15	3.23325e-15	Mammary	Adipose	-49.1927	8.77112	-5.60849	6.11765e-08
ST3GAL1	ENSBTAG00000001156	other	83.5705	2	7.12672e-19	1.02709e-18	Milk_cell	Mammary	83.0953	9.90591	8.38846	2.14162e-13
ST3GAL1	ENSBTAG00000001156	other	83.5705	2	7.12672e-19	1.02709e-18	Milk_cell	Adipose	47.9814	9.43972	5.08293	1.11224e-06
ST3GAL1	ENSBTAG00000001156	other	83.5705	2	7.12672e-19	1.02709e-18	Mammary	Adipose	-41.0527	8.77111	-4.68044	8.54425e-06
CYP7B1	ENSBTAG00000001299	other	232.004	2	4.17709e-51	5.38625e-50	Mammary	Adipose	-70.3841	8.77112	-8.02453	2.16938e-13
CYP7B1	ENSBTAG00000001299	other	232.004	2	4.17709e-51	5.38625e-50	Milk_cell	Adipose	-110.271	9.22164	-11.9579	2.14051e-13
CYP7B1	ENSBTAG00000001299	other	232.004	2	4.17709e-51	5.38625e-50	Milk_cell	Mammary	-118.405	9.80354	-12.0778	2.14051e-13
INPP5E	ENSBTAG00000001354	other	139.738	2	4.53282e-31	1.18563e-30	Mammary	Adipose	-55.4683	8.77112	-6.32397	7.64826e-10
INPP5E	ENSBTAG00000001354	other	139.738	2	4.53282e-31	1.18563e-30	Milk_cell	Mammary	-64.4462	9.90547	-6.50612	2.31517e-10
INPP5E	ENSBTAG00000001354	other	139.738	2	4.53282e-31	1.18563e-30	Milk_cell	Adipose	-108.876	9.43877	-11.535	2.14051e-13
B4GALT4	ENSBTAG00000001390	other	83.1772	2	8.6754e-19	1.2454e-18	Milk_cell	Mammary	-9.2558	9.90591	-0.93437	0.618502
B4GALT4	ENSBTAG00000001390	other	83.1772	2	8.6754e-19	1.2454e-18	Mammary	Adipose	-46.4869	8.77112	-5.3	3.46838e-07
B4GALT4	ENSBTAG00000001390	other	83.1772	2	8.6754e-19	1.2454e-18	Milk_cell	Adipose	-101.401	9.43972	-10.7419	2.14051e-13
ACSM1	ENSBTAG00000001417	acyl-CoA synthase	309.534	2	6.10452e-68	4.48682e-65	Mammary	Adipose	-96.214	8.77111	-10.9694	2.14051e-13
ACSM1	ENSBTAG00000001417	acyl-CoA synthase	309.534	2	6.10452e-68	4.48682e-65	Milk_cell	Adipose	-110.489	8.52027	-12.9678	2.14051e-13
ACSM1	ENSBTAG00000001417	acyl-CoA synthase	309.534	2	6.10452e-68	4.48682e-65	Milk_cell	Mammary	-143.117	9.47955	-15.0974	2.14051e-13
ABHD12	ENSBTAG00000001420	other	8.1635	2	0.0168781	0.017182	Milk_cell	Mammary	18.9313	9.90591	1.91111	0.135495
ABHD12	ENSBTAG00000001420	other	8.1635	2	0.0168781	0.017182	Milk_cell	Adipose	2.2776	9.43972	0.24127	0.968419
ABHD12	ENSBTAG00000001420	other	8.1635	2	0.0168781	0.017182	Mammary	Adipose	-29.0245	8.77112	-3.3091	0.00269284
CYP21A1P	ENSBTAG00000001443	other	204.445	2	4.03078e-45	2.99255e-44	Mammary	Adipose	-70.9753	8.75654	-8.1054	2.15383e-13
CYP21A1P	ENSBTAG00000001443	other	204.445	2	4.03078e-45	2.99255e-44	Milk_cell	Mammary	-94.3123	8.98569	-10.4958	2.14051e-13
CYP21A1P	ENSBTAG00000001443	other	204.445	2	4.03078e-45	2.99255e-44	Milk_cell	Adipose	-106.152	8.32139	-12.7565	2.14051e-13
TNXB	ENSBTAG00000001444	other	287.463	2	3.78634e-63	3.09218e-61	Mammary	Adipose	-79.4109	8.77112	-9.05368	2.14051e-13
TNXB	ENSBTAG00000001444	other	287.463	2	3.78634e-63	3.09218e-61	Milk_cell	Adipose	-110.489	9.43568	-11.7097	2.14051e-13
TNXB	ENSBTAG00000001444	other	287.463	2	3.78634e-63	3.09218e-61	Milk_cell	Mammary	-145.319	9.90407	-14.6726	2.14051e-13
DESI2	ENSBTAG00000001478	other	111.033	2	7.75264e-25	1.43894e-24	Milk_cell	Mammary	96.7209	9.90591	9.76396	2.14051e-13
DESI2	ENSBTAG00000001478	other	111.033	2	7.75264e-25	1.43894e-24	Milk_cell	Adipose	48.5481	9.43972	5.14296	8.09553e-07
DESI2	ENSBTAG00000001478	other	111.033	2	7.75264e-25	1.43894e-24	Mammary	Adipose	-51.2163	8.77112	-5.8392	1.57267e-08
LIPH	ENSBTAG00000001535	other	122.102	2	3.06102e-27	6.26698e-27	Milk_cell	Adipose	94.5788	9.31889	10.1492	2.14051e-13
LIPH	ENSBTAG00000001535	other	122.102	2	3.06102e-27	6.26698e-27	Mammary	Adipose	88.0285	8.6477	10.1794	2.14051e-13
LIPH	ENSBTAG00000001535	other	122.102	2	3.06102e-27	6.26698e-27	Milk_cell	Mammary	17.7821	9.90475	1.79531	0.17112
TM9SF2	ENSBTAG00000001589	other	97.3567	2	7.23187e-22	1.1812e-21	Milk_cell	Mammary	-19.8259	9.90591	-2.00142	0.111838
TM9SF2	ENSBTAG00000001589	other	97.3567	2	7.23187e-22	1.1812e-21	Mammary	Adipose	-61.6301	8.77112	-7.02649	6.56386e-12
TM9SF2	ENSBTAG00000001589	other	97.3567	2	7.23187e-22	1.1812e-21	Milk_cell	Adipose	-97.9788	9.43972	-10.3794	2.14051e-13
INSIG1	ENSBTAG00000001592	other	16.9468	2	0.000208957	0.000221621	Milk_cell	Mammary	5.7048	9.90591	0.5759	0.832994
INSIG1	ENSBTAG00000001592	other	16.9468	2	0.000208957	0.000221621	Mammary	Adipose	-33.0718	8.77112	-3.77053	0.000478127
INSIG1	ENSBTAG00000001592	other	16.9468	2	0.000208957	0.000221621	Milk_cell	Adipose	-35.2968	9.43972	-3.73918	0.000541328
AKR1D1	ENSBTAG00000001658	other	34.9779	2	2.53889e-08	2.84898e-08	Mammary	Adipose	10.6753	5.99205	1.78157	0.175756
AKR1D1	ENSBTAG00000001658	other	34.9779	2	2.53889e-08	2.84898e-08	Milk_cell	Adipose	-12.9679	3.23255	-4.01168	0.00017813
AKR1D1	ENSBTAG00000001658	other	34.9779	2	2.53889e-08	2.84898e-08	Milk_cell	Mammary	-31.442	5.29646	-5.93642	8.73534e-09
ITPKA	ENSBTAG00000001675	other	206.486	2	1.45251e-45	1.17318e-44	Mammary	Adipose	-78.2286	8.77112	-8.91888	2.14051e-13
ITPKA	ENSBTAG00000001675	other	206.486	2	1.45251e-45	1.17318e-44	Milk_cell	Mammary	-98.6477	9.80735	-10.0586	2.14051e-13
ITPKA	ENSBTAG00000001675	other	206.486	2	1.45251e-45	1.17318e-44	Milk_cell	Adipose	-110.424	9.22164	-11.9744	2.14051e-13
PTGR3	ENSBTAG00000001724	other	118.108	2	2.25533e-26	4.40868e-26	Milk_cell	Mammary	-21.1884	9.9059	-2.13897	0.0821278
PTGR3	ENSBTAG00000001724	other	118.108	2	2.25533e-26	4.40868e-26	Mammary	Adipose	-73.4309	8.77112	-8.3719	2.14162e-13
PTGR3	ENSBTAG00000001724	other	118.108	2	2.25533e-26	4.40868e-26	Milk_cell	Adipose	-103.754	9.4397	-10.9913	2.14051e-13
PRXL2B	ENSBTAG00000001727	other	104.487	2	2.04619e-23	3.58938e-23	Mammary	Adipose	-47.351	8.77112	-5.39851	2.01318e-07
PRXL2B	ENSBTAG00000001727	other	104.487	2	2.04619e-23	3.58938e-23	Milk_cell	Mammary	-49.4443	9.90591	-4.99139	1.7931e-06
PRXL2B	ENSBTAG00000001727	other	104.487	2	2.04619e-23	3.58938e-23	Milk_cell	Adipose	-98.7417	9.43972	-10.4602	2.14051e-13
SIRT2	ENSBTAG00000001776	other	91.0569	2	1.68752e-20	2.57864e-20	Milk_cell	Mammary	49.114	9.90591	4.95805	2.12951e-06
SIRT2	ENSBTAG00000001776	other	91.0569	2	1.68752e-20	2.57864e-20	Milk_cell	Adipose	-70.6481	9.43972	-7.48413	4.29323e-13
SIRT2	ENSBTAG00000001776	other	91.0569	2	1.68752e-20	2.57864e-20	Mammary	Adipose	-72.2713	8.77112	-8.23969	2.14495e-13
PCYT2	ENSBTAG00000001868	phospholipid and sphingolipid biosynthesis	121.237	2	4.71677e-27	9.52426e-27	Milk_cell	Mammary	42.7278	9.90591	4.31337	4.7782e-05
PCYT2	ENSBTAG00000001868	phospholipid and sphingolipid biosynthesis	121.237	2	4.71677e-27	9.52426e-27	Milk_cell	Adipose	-86.2968	9.43972	-9.14188	2.14051e-13
PCYT2	ENSBTAG00000001868	phospholipid and sphingolipid biosynthesis	121.237	2	4.71677e-27	9.52426e-27	Mammary	Adipose	-87.028	8.77112	-9.92211	2.14051e-13
APOH	ENSBTAG00000001915	other	76.5299	2	2.40852e-17	3.3089e-17	Mammary	Adipose	18.6107	8.02021	2.32048	0.053012
APOH	ENSBTAG00000001915	other	76.5299	2	2.40852e-17	3.3089e-17	Milk_cell	Adipose	-36.9314	5.85268	-6.31017	8.36219e-10
APOH	ENSBTAG00000001915	other	76.5299	2	2.40852e-17	3.3089e-17	Milk_cell	Mammary	-65.4784	7.56932	-8.6505	2.14051e-13
CRAT	ENSBTAG00000001932	availability of building blocks	120.413	2	7.12173e-27	1.43018e-26	Milk_cell	Mammary	42.1636	9.90591	4.2564	6.168e-05
CRAT	ENSBTAG00000001932	availability of building blocks	120.413	2	7.12173e-27	1.43018e-26	Milk_cell	Adipose	-76.7288	9.43972	-8.1283	2.15161e-13
CRAT	ENSBTAG00000001932	availability of building blocks	120.413	2	7.12173e-27	1.43018e-26	Mammary	Adipose	-93.8947	8.77112	-10.705	2.14051e-13
PCK1	ENSBTAG00000001936	other	252.427	2	1.53512e-55	2.56436e-54	Mammary	Adipose	-98.7151	8.77105	-11.2546	2.14051e-13
PCK1	ENSBTAG00000001936	other	252.427	2	1.53512e-55	2.56436e-54	Milk_cell	Adipose	-110.489	9.04462	-12.216	2.14051e-13
PCK1	ENSBTAG00000001936	other	252.427	2	1.53512e-55	2.56436e-54	Milk_cell	Mammary	-114.448	9.6988	-11.8002	2.14051e-13
RDH11	ENSBTAG00000001950	other	151.488	2	1.27265e-33	4.0847e-33	Milk_cell	Adipose	106.784	9.43972	11.3122	2.14051e-13
RDH11	ENSBTAG00000001950	other	151.488	2	1.27265e-33	4.0847e-33	Mammary	Adipose	70.1567	8.77112	7.99861	2.17604e-13
RDH11	ENSBTAG00000001950	other	151.488	2	1.27265e-33	4.0847e-33	Milk_cell	Mammary	66.7446	9.90591	6.73786	4.84206e-11
CYP51A1	ENSBTAG00000001992	other	184.21	2	9.9828e-41	5.31692e-40	Milk_cell	Mammary	117.545	9.90591	11.8661	2.14051e-13
CYP51A1	ENSBTAG00000001992	other	184.21	2	9.9828e-41	5.31692e-40	Milk_cell	Adipose	97.3686	9.43972	10.3148	2.14051e-13
CYP51A1	ENSBTAG00000001992	other	184.21	2	9.9828e-41	5.31692e-40	Mammary	Adipose	22.3169	8.77112	2.54436	0.029469
PI4K2A	ENSBTAG00000002010	other	58.4266	2	2.05508e-13	2.50494e-13	Milk_cell	Mammary	53.9449	9.90591	5.44573	1.54593e-07
PI4K2A	ENSBTAG00000002010	other	58.4266	2	2.05508e-13	2.50494e-13	Milk_cell	Adipose	-18.4058	9.43972	-1.94982	0.124928
PI4K2A	ENSBTAG00000002010	other	58.4266	2	2.05508e-13	2.50494e-13	Mammary	Adipose	-66.3368	8.77112	-7.5631	3.31624e-13
PTPN11	ENSBTAG00000002048	other	145.544	2	2.48552e-32	7.0535e-32	Milk_cell	Mammary	104.332	9.90591	10.5323	2.14051e-13
PTPN11	ENSBTAG00000002048	other	145.544	2	2.48552e-32	7.0535e-32	Milk_cell	Adipose	-30.066	9.43972	-3.18505	0.00413283
PTPN11	ENSBTAG00000002048	other	145.544	2	2.48552e-32	7.0535e-32	Mammary	Adipose	-82.0485	8.77111	-9.35439	2.14051e-13
GDE1	ENSBTAG00000002101	other	109.41	2	1.74508e-24	3.19859e-24	Milk_cell	Mammary	86.8664	9.90591	8.76915	2.14051e-13
GDE1	ENSBTAG00000002101	other	109.41	2	1.74508e-24	3.19859e-24	Milk_cell	Adipose	5.2635	9.43972	0.55759	0.842571
GDE1	ENSBTAG00000002101	other	109.41	2	1.74508e-24	3.19859e-24	Mammary	Adipose	-81.2981	8.77112	-9.26884	2.14051e-13
PLCG2	ENSBTAG00000002103	other	105.89	2	1.01463e-23	1.79267e-23	Milk_cell	Mammary	88.3391	9.90591	8.91782	2.14051e-13
PLCG2	ENSBTAG00000002103	other	105.89	2	1.01463e-23	1.79267e-23	Milk_cell	Adipose	9.1429	9.43972	0.96856	0.596787
PLCG2	ENSBTAG00000002103	other	105.89	2	1.01463e-23	1.79267e-23	Mammary	Adipose	-75.591	8.77112	-8.61817	2.14051e-13
INSIG2	ENSBTAG00000002112	other	137.055	2	1.73343e-30	4.31888e-30	Milk_cell	Mammary	-8.0171	9.90591	-0.80932	0.69724
INSIG2	ENSBTAG00000002112	other	137.055	2	1.73343e-30	4.31888e-30	Mammary	Adipose	-89.2335	8.77112	-10.1736	2.14051e-13
INSIG2	ENSBTAG00000002112	other	137.055	2	1.73343e-30	4.31888e-30	Milk_cell	Adipose	-105.934	9.43972	-11.2221	2.14051e-13
MPPE1	ENSBTAG00000002128	other	76.1273	2	2.94561e-17	4.0317e-17	Mammary	Adipose	-20.1796	8.77112	-2.30069	0.0556966
MPPE1	ENSBTAG00000002128	other	76.1273	2	2.94561e-17	4.0317e-17	Milk_cell	Mammary	-61.0191	9.90591	-6.15987	2.18365e-09
MPPE1	ENSBTAG00000002128	other	76.1273	2	2.94561e-17	4.0317e-17	Milk_cell	Adipose	-77.9712	9.43972	-8.2599	2.14495e-13
PIKFYVE	ENSBTAG00000002177	other	102.967	2	4.37427e-23	7.52948e-23	Milk_cell	Mammary	92.5369	9.90591	9.34158	2.14051e-13
PIKFYVE	ENSBTAG00000002177	other	102.967	2	4.37427e-23	7.52948e-23	Milk_cell	Adipose	65.5045	9.43972	6.93924	1.20346e-11
PIKFYVE	ENSBTAG00000002177	other	102.967	2	4.37427e-23	7.52948e-23	Mammary	Adipose	-17.4511	8.77112	-1.98961	0.114737
SPTLC1	ENSBTAG00000002220	phospholipid and sphingolipid biosynthesis	51.8372	2	5.54243e-12	6.58107e-12	Mammary	Adipose	-17.7467	8.77112	-2.02331	0.106618
SPTLC1	ENSBTAG00000002220	phospholipid and sphingolipid biosynthesis	51.8372	2	5.54243e-12	6.58107e-12	Milk_cell	Mammary	-38.7778	9.90591	-3.91461	0.000266894
SPTLC1	ENSBTAG00000002220	phospholipid and sphingolipid biosynthesis	51.8372	2	5.54243e-12	6.58107e-12	Milk_cell	Adipose	-74.5929	9.43972	-7.90203	2.22156e-13
ATF2	ENSBTAG00000002295	other	150.438	2	2.1522e-33	6.73136e-33	Milk_cell	Mammary	110.071	9.90591	11.1117	2.14051e-13
ATF2	ENSBTAG00000002295	other	150.438	2	2.1522e-33	6.73136e-33	Milk_cell	Adipose	72.1083	9.43972	7.63882	2.79554e-13
ATF2	ENSBTAG00000002295	other	150.438	2	2.1522e-33	6.73136e-33	Mammary	Adipose	-49.8294	8.77112	-5.68107	4.01252e-08
SESN2	ENSBTAG00000002363	other	115.721	2	7.44018e-26	1.4241e-25	Milk_cell	Mammary	99.3634	9.90591	10.0307	2.14051e-13
SESN2	ENSBTAG00000002363	other	115.721	2	7.44018e-26	1.4241e-25	Milk_cell	Adipose	63.7391	9.43972	6.75222	4.38798e-11
SESN2	ENSBTAG00000002363	other	115.721	2	7.44018e-26	1.4241e-25	Mammary	Adipose	-29.0472	8.77112	-3.31169	0.0026684
MCAT	ENSBTAG00000002413	availability of building blocks	146.006	2	1.97345e-32	5.71058e-32	Mammary	Adipose	-51.6029	8.77112	-5.88327	1.2061e-08
MCAT	ENSBTAG00000002413	availability of building blocks	146.006	2	1.97345e-32	5.71058e-32	Milk_cell	Mammary	-75.9935	9.90591	-7.67153	2.64677e-13
MCAT	ENSBTAG00000002413	availability of building blocks	146.006	2	1.97345e-32	5.71058e-32	Milk_cell	Adipose	-106.174	9.43972	-11.2476	2.14051e-13
PIGM	ENSBTAG00000002419	other	69.5235	2	8.00135e-16	1.04273e-15	Mammary	Adipose	-11.8576	8.77112	-1.3519	0.366478
PIGM	ENSBTAG00000002419	other	69.5235	2	8.00135e-16	1.04273e-15	Milk_cell	Mammary	-64.6251	9.90591	-6.52389	2.05684e-10
PIGM	ENSBTAG00000002419	other	69.5235	2	8.00135e-16	1.04273e-15	Milk_cell	Adipose	-69.6891	9.43972	-7.38254	6.79012e-13
ALG2	ENSBTAG00000002454	other	24.1528	2	5.6922e-06	6.14357e-06	Milk_cell	Mammary	-10.6458	9.90591	-1.0747	0.52981
ALG2	ENSBTAG00000002454	other	24.1528	2	5.6922e-06	6.14357e-06	Mammary	Adipose	-35.4137	8.77112	-4.03754	0.000159691
ALG2	ENSBTAG00000002454	other	24.1528	2	5.6922e-06	6.14357e-06	Milk_cell	Adipose	-44.8647	9.43972	-4.75276	5.99273e-06
PLCH2	ENSBTAG00000002464	other	279.359	2	2.17729e-61	1.14308e-59	Mammary	Adipose	67.1326	8.77111	7.65383	2.72338e-13
PLCH2	ENSBTAG00000002464	other	279.359	2	2.17729e-61	1.14308e-59	Milk_cell	Adipose	-109.596	8.96372	-12.2266	2.14051e-13
PLCH2	ENSBTAG00000002464	other	279.359	2	2.17729e-61	1.14308e-59	Milk_cell	Mammary	-143.075	9.67956	-14.7812	2.14051e-13
CHPT1	ENSBTAG00000002490	other	111.516	2	6.08877e-25	1.13297e-24	Milk_cell	Mammary	-27.6571	9.90591	-2.79198	0.014494
CHPT1	ENSBTAG00000002490	other	111.516	2	6.08877e-25	1.13297e-24	Mammary	Adipose	-76.7961	8.77112	-8.75556	2.14051e-13
CHPT1	ENSBTAG00000002490	other	111.516	2	6.08877e-25	1.13297e-24	Milk_cell	Adipose	-94.5135	9.43972	-10.0123	2.14051e-13
ELOVL2	ENSBTAG00000002497	elongase and desaturase	181.829	2	3.28411e-40	1.69987e-39	Mammary	Adipose	-65.6774	8.76891	-7.4898	4.2033e-13
ELOVL2	ENSBTAG00000002497	elongase and desaturase	181.829	2	3.28411e-40	1.69987e-39	Milk_cell	Mammary	-88.6281	9.51908	-9.31058	2.14051e-13
ELOVL2	ENSBTAG00000002497	elongase and desaturase	181.829	2	3.28411e-40	1.69987e-39	Milk_cell	Adipose	-107.067	8.87184	-12.0682	2.14051e-13
BSCL2	ENSBTAG00000002503	other	52.8884	2	3.2766e-12	3.92231e-12	Milk_cell	Mammary	13.5223	9.90591	1.36508	0.359365
BSCL2	ENSBTAG00000002503	other	52.8884	2	3.2766e-12	3.92231e-12	Milk_cell	Adipose	-59.2929	9.43972	-6.28122	1.00775e-09
BSCL2	ENSBTAG00000002503	other	52.8884	2	3.2766e-12	3.92231e-12	Mammary	Adipose	-60.5615	8.77112	-6.90465	1.53059e-11
ATP5F1A	ENSBTAG00000002507	other	164.527	2	1.87689e-36	7.62161e-36	Milk_cell	Mammary	86.9077	9.90591	8.77332	2.14051e-13
ATP5F1A	ENSBTAG00000002507	other	164.527	2	1.87689e-36	7.62161e-36	Milk_cell	Adipose	-72.8929	9.43972	-7.72194	2.48135e-13
ATP5F1A	ENSBTAG00000002507	other	164.527	2	1.87689e-36	7.62161e-36	Mammary	Adipose	-95.8956	8.77112	-10.9331	2.14051e-13
BDH2	ENSBTAG00000002526	other	101.615	2	8.60234e-23	1.45017e-22	Milk_cell	Mammary	15.0088	9.90591	1.51513	0.283744
BDH2	ENSBTAG00000002526	other	101.615	2	8.60234e-23	1.45017e-22	Mammary	Adipose	-72.9307	8.77112	-8.31487	2.14273e-13
BDH2	ENSBTAG00000002526	other	101.615	2	8.60234e-23	1.45017e-22	Milk_cell	Adipose	-94.7532	9.43972	-10.0377	2.14051e-13
KIT	ENSBTAG00000002699	other	92.2447	2	9.31803e-21	1.4358e-20	Milk_cell	Mammary	57.248	9.90591	5.77918	2.25057e-08
KIT	ENSBTAG00000002699	other	92.2447	2	9.31803e-21	1.4358e-20	Milk_cell	Adipose	-54.7814	9.43972	-5.80329	1.94967e-08
KIT	ENSBTAG00000002699	other	92.2447	2	9.31803e-21	1.4358e-20	Mammary	Adipose	-77.8193	8.77112	-8.87222	2.14051e-13
ENSBTAG00000002700	ENSBTAG00000002700	other	18.6468	2	8.931e-05	9.52726e-05	Mammary	Adipose	2.7171	4.75371	0.57158	0.835271
ENSBTAG00000002700	ENSBTAG00000002700	other	18.6468	2	8.931e-05	9.52726e-05	Milk_cell	Adipose	-10.1891	2.65754	-3.83403	0.000370721
ENSBTAG00000002700	ENSBTAG00000002700	other	18.6468	2	8.931e-05	9.52726e-05	Milk_cell	Mammary	-17.1696	3.90677	-4.39483	3.29845e-05
ABCA5	ENSBTAG00000002747	other	75.5689	2	3.89418e-17	5.31024e-17	Milk_cell	Mammary	-8.6502	9.90591	-0.87323	0.657219
ABCA5	ENSBTAG00000002747	other	75.5689	2	3.89418e-17	5.31024e-17	Mammary	Adipose	-57.3782	8.77112	-6.54172	1.82617e-10
ABCA5	ENSBTAG00000002747	other	75.5689	2	3.89418e-17	5.31024e-17	Milk_cell	Adipose	-86.0135	9.43972	-9.11186	2.14051e-13
PIP4P1	ENSBTAG00000002748	other	84.9894	2	3.50583e-19	5.13304e-19	Milk_cell	Mammary	-22.0418	9.90591	-2.22511	0.0670078
PIP4P1	ENSBTAG00000002748	other	84.9894	2	3.50583e-19	5.13304e-19	Mammary	Adipose	-55.4455	8.77112	-6.32138	7.77766e-10
PIP4P1	ENSBTAG00000002748	other	84.9894	2	3.50583e-19	5.13304e-19	Milk_cell	Adipose	-92.0071	9.43972	-9.7468	2.14051e-13
CYP24A1	ENSBTAG00000002765	other	29.6422	2	3.65832e-07	4.03733e-07	Milk_cell	Adipose	56.9936	9.37806	6.07733	3.66483e-09
CYP24A1	ENSBTAG00000002765	other	29.6422	2	3.65832e-07	4.03733e-07	Milk_cell	Mammary	26.3428	9.81106	2.68501	0.0198463
CYP24A1	ENSBTAG00000002765	other	29.6422	2	3.65832e-07	4.03733e-07	Mammary	Adipose	15.5298	8.67579	1.79001	0.172897
ACAT2	ENSBTAG00000002827	availability of building blocks	191.718	2	2.33844e-42	1.45657e-41	Milk_cell	Mammary	125.403	9.90591	12.6594	2.14051e-13
ACAT2	ENSBTAG00000002827	availability of building blocks	191.718	2	2.33844e-42	1.45657e-41	Milk_cell	Adipose	27.8429	9.43972	2.94955	0.00893126
ACAT2	ENSBTAG00000002827	availability of building blocks	191.718	2	2.33844e-42	1.45657e-41	Mammary	Adipose	-88.5969	8.77112	-10.101	2.14051e-13
ACOT4	ENSBTAG00000002843	thioesterase	188.923	2	9.45909e-42	5.5178e-41	Mammary	Adipose	-80.5478	8.77112	-9.1833	2.14051e-13
ACOT4	ENSBTAG00000002843	thioesterase	188.923	2	9.45909e-42	5.5178e-41	Milk_cell	Mammary	-85.7103	9.9059	-8.65245	2.14051e-13
ACOT4	ENSBTAG00000002843	thioesterase	188.923	2	9.45909e-42	5.5178e-41	Milk_cell	Adipose	-110.467	9.4397	-11.7024	2.14051e-13
SYNJ1	ENSBTAG00000003063	other	85.5394	2	2.66287e-19	3.93013e-19	Milk_cell	Mammary	64.9967	9.90591	6.56141	1.60085e-10
SYNJ1	ENSBTAG00000003063	other	85.5394	2	2.66287e-19	3.93013e-19	Milk_cell	Adipose	-19.7571	9.43972	-2.09297	0.0912639
SYNJ1	ENSBTAG00000003063	other	85.5394	2	2.66287e-19	3.93013e-19	Mammary	Adipose	-81.48	8.77112	-9.28958	2.14051e-13
MSMO1	ENSBTAG00000003068	other	13.0796	2	0.00144477	0.00150625	Milk_cell	Mammary	29.5978	9.90591	2.98789	0.00790849
MSMO1	ENSBTAG00000003068	other	13.0796	2	0.00144477	0.00150625	Milk_cell	Adipose	28.366	9.43972	3.00496	0.0074879
MSMO1	ENSBTAG00000003068	other	13.0796	2	0.00144477	0.00150625	Mammary	Adipose	4.7635	8.77112	0.54309	0.850006
ACADVL	ENSBTAG00000003072	availability of building blocks	74.7398	2	5.89476e-17	7.96443e-17	Milk_cell	Mammary	72.5802	9.90591	7.32696	9.19154e-13
ACADVL	ENSBTAG00000003072	availability of building blocks	74.7398	2	5.89476e-17	7.96443e-17	Milk_cell	Adipose	-1.5801	9.43972	-0.16739	0.984671
ACADVL	ENSBTAG00000003072	availability of building blocks	74.7398	2	5.89476e-17	7.96443e-17	Mammary	Adipose	-65.4273	8.77112	-7.4594	4.73954e-13
NAA40	ENSBTAG00000003073	other	115.529	2	8.18911e-26	1.56338e-25	Milk_cell	Mammary	-17.2797	9.90591	-1.74438	0.188765
NAA40	ENSBTAG00000003073	other	115.529	2	8.18911e-26	1.56338e-25	Mammary	Adipose	-77.1826	8.77112	-8.79963	2.14051e-13
NAA40	ENSBTAG00000003073	other	115.529	2	8.18911e-26	1.56338e-25	Milk_cell	Adipose	-99.8096	9.43972	-10.5734	2.14051e-13
SRD5A2	ENSBTAG00000003108	other	14.1739	2	0.00083594	0.000875236	Mammary	Adipose	-11.0391	7.25071	-1.52248	0.280305
SRD5A2	ENSBTAG00000003108	other	14.1739	2	0.00083594	0.000875236	Milk_cell	Mammary	-16.4057	6.99368	-2.34579	0.0497359
SRD5A2	ENSBTAG00000003108	other	14.1739	2	0.00083594	0.000875236	Milk_cell	Adipose	-26.9276	7.11754	-3.78327	0.000454486
KBTBD2	ENSBTAG00000003115	other	137.251	2	1.57188e-30	3.9297e-30	Milk_cell	Mammary	98.5789	9.90591	9.95153	2.14051e-13
KBTBD2	ENSBTAG00000003115	other	137.251	2	1.57188e-30	3.9297e-30	Milk_cell	Adipose	-25.4673	9.43972	-2.69789	0.0191211
KBTBD2	ENSBTAG00000003115	other	137.251	2	1.57188e-30	3.9297e-30	Mammary	Adipose	-84.0494	8.77112	-9.58252	2.14051e-13
MTMR6	ENSBTAG00000003116	other	118.545	2	1.81284e-26	3.57222e-26	Milk_cell	Mammary	-26.7212	9.90591	-2.69751	0.0191423
MTMR6	ENSBTAG00000003116	other	118.545	2	1.81284e-26	3.57222e-26	Mammary	Adipose	-76.5232	8.77112	-8.72446	2.14051e-13
MTMR6	ENSBTAG00000003116	other	118.545	2	1.81284e-26	3.57222e-26	Milk_cell	Adipose	-100.049	9.43972	-10.5988	2.14051e-13
SLC35C1	ENSBTAG00000003199	other	84.3858	2	4.74086e-19	6.90006e-19	Mammary	Adipose	63.1081	8.77112	7.19499	2.08589e-12
SLC35C1	ENSBTAG00000003199	other	84.3858	2	4.74086e-19	6.90006e-19	Milk_cell	Adipose	9.1212	9.43972	0.96625	0.598253
SLC35C1	ENSBTAG00000003199	other	84.3858	2	4.74086e-19	6.90006e-19	Milk_cell	Mammary	-80.8932	9.90591	-8.16616	2.14828e-13
HSD17B2	ENSBTAG00000003234	other	24.5049	2	4.77348e-06	5.15957e-06	Mammary	Adipose	-4.6157	5.51257	-0.83731	0.679797
HSD17B2	ENSBTAG00000003234	other	24.5049	2	4.77348e-06	5.15957e-06	Milk_cell	Mammary	-19.4612	4.33748	-4.48674	2.15425e-05
HSD17B2	ENSBTAG00000003234	other	24.5049	2	4.77348e-06	5.15957e-06	Milk_cell	Adipose	-19.6808	3.84946	-5.11261	9.51003e-07
DHDDS	ENSBTAG00000003235	other	81.4994	2	2.00743e-18	2.84289e-18	Milk_cell	Mammary	51.5913	9.90591	5.20814	5.71115e-07
DHDDS	ENSBTAG00000003235	other	81.4994	2	2.00743e-18	2.84289e-18	Milk_cell	Adipose	-50.2481	9.43972	-5.32305	3.05651e-07
DHDDS	ENSBTAG00000003235	other	81.4994	2	2.00743e-18	2.84289e-18	Mammary	Adipose	-75.5001	8.77112	-8.6078	2.14051e-13
ACAD9	ENSBTAG00000003242	availability of building blocks	109.397	2	1.75662e-24	3.21173e-24	Milk_cell	Mammary	-31.6485	9.90591	-3.19491	0.00399681
ACAD9	ENSBTAG00000003242	availability of building blocks	109.397	2	1.75662e-24	3.21173e-24	Mammary	Adipose	-63.4492	8.77112	-7.23387	1.62048e-12
ACAD9	ENSBTAG00000003242	availability of building blocks	109.397	2	1.75662e-24	3.21173e-24	Milk_cell	Adipose	-101.466	9.43972	-10.7488	2.14051e-13
NR1H2	ENSBTAG00000003264	other	96.493	2	1.1138e-21	1.79922e-21	Milk_cell	Mammary	3.0898	9.90591	0.31192	0.947783
NR1H2	ENSBTAG00000003264	other	96.493	2	1.1138e-21	1.79922e-21	Mammary	Adipose	-75.9321	8.77112	-8.65706	2.14051e-13
NR1H2	ENSBTAG00000003264	other	96.493	2	1.1138e-21	1.79922e-21	Milk_cell	Adipose	-88.2801	9.43972	-9.35198	2.14051e-13
ELOVL5	ENSBTAG00000003359	elongase and desaturase	222.37	2	5.16361e-49	5.27119e-48	Milk_cell	Mammary	111.915	9.90591	11.2979	2.14051e-13
ELOVL5	ENSBTAG00000003359	elongase and desaturase	222.37	2	5.16361e-49	5.27119e-48	Milk_cell	Adipose	-91.7455	9.43972	-9.71909	2.14051e-13
ELOVL5	ENSBTAG00000003359	elongase and desaturase	222.37	2	5.16361e-49	5.27119e-48	Mammary	Adipose	-98.7378	8.77112	-11.2571	2.14051e-13
DPM2	ENSBTAG00000003388	other	60.2535	2	8.24366e-14	1.02005e-13	Milk_cell	Mammary	-7.673	9.90591	-0.77459	0.718656
DPM2	ENSBTAG00000003388	other	60.2535	2	8.24366e-14	1.02005e-13	Mammary	Adipose	-45.1682	8.77112	-5.14965	7.81229e-07
DPM2	ENSBTAG00000003388	other	60.2535	2	8.24366e-14	1.02005e-13	Milk_cell	Adipose	-81.8506	9.43972	-8.67087	2.14051e-13
CERS4	ENSBTAG00000003434	other	199.231	2	5.46437e-44	3.68469e-43	Mammary	Adipose	-40.5297	8.77112	-4.62081	1.14026e-05
CERS4	ENSBTAG00000003434	other	199.231	2	5.46437e-44	3.68469e-43	Milk_cell	Adipose	-109.138	9.31319	-11.7186	2.14051e-13
CERS4	ENSBTAG00000003434	other	199.231	2	5.46437e-44	3.68469e-43	Milk_cell	Mammary	-111.695	9.84856	-11.3413	2.14051e-13
AIG1	ENSBTAG00000003496	other	135.178	2	4.43134e-30	1.06788e-29	Milk_cell	Mammary	-7.9895	9.90591	-0.80654	0.698964
AIG1	ENSBTAG00000003496	other	135.178	2	4.43134e-30	1.06788e-29	Mammary	Adipose	-82.6851	8.77112	-9.42698	2.14051e-13
AIG1	ENSBTAG00000003496	other	135.178	2	4.43134e-30	1.06788e-29	Milk_cell	Adipose	-110.489	9.43972	-11.7047	2.14051e-13
SACM1L	ENSBTAG00000003501	other	37.9717	2	5.68262e-09	6.44556e-09	Milk_cell	Mammary	42.1085	9.90591	4.25085	6.32248e-05
SACM1L	ENSBTAG00000003501	other	37.9717	2	5.68262e-09	6.44556e-09	Milk_cell	Adipose	-27.9955	9.43972	-2.96571	0.00848642
SACM1L	ENSBTAG00000003501	other	37.9717	2	5.68262e-09	6.44556e-09	Mammary	Adipose	-49.2609	8.77112	-5.61626	5.84879e-08
ENSBTAG00000003529	ENSBTAG00000003529	other	33.5071	2	5.297e-08	5.90788e-08	Mammary	Adipose	41.9508	8.71121	4.81572	4.38238e-06
ENSBTAG00000003529	ENSBTAG00000003529	other	33.5071	2	5.297e-08	5.90788e-08	Milk_cell	Adipose	-10.7994	8.74948	-1.23429	0.432889
ENSBTAG00000003529	ENSBTAG00000003529	other	33.5071	2	5.297e-08	5.90788e-08	Milk_cell	Mammary	-47.5174	9.547	-4.97721	1.92938e-06
DPM3	ENSBTAG00000003535	other	117.557	2	2.97015e-26	5.79062e-26	Mammary	Adipose	-21.5438	8.77112	-2.45622	0.0373634
DPM3	ENSBTAG00000003535	other	117.557	2	2.97015e-26	5.79062e-26	Milk_cell	Adipose	-80.0635	9.43972	-8.48155	2.14051e-13
DPM3	ENSBTAG00000003535	other	117.557	2	2.97015e-26	5.79062e-26	Milk_cell	Mammary	-91.5872	9.90591	-9.24571	2.14051e-13
CYP39A1	ENSBTAG00000003632	other	159.72	2	2.07619e-35	7.78571e-35	Milk_cell	Mammary	-47.0908	9.9059	-4.75381	5.96167e-06
CYP39A1	ENSBTAG00000003632	other	159.72	2	2.07619e-35	7.78571e-35	Mammary	Adipose	-90.8252	8.77112	-10.355	2.14051e-13
CYP39A1	ENSBTAG00000003632	other	159.72	2	2.07619e-35	7.78571e-35	Milk_cell	Adipose	-108.92	9.4397	-11.5385	2.14051e-13
LIPA	ENSBTAG00000003636	other	253.328	2	9.78262e-56	1.75371e-54	Milk_cell	Mammary	139.965	9.90591	14.1294	2.14051e-13
LIPA	ENSBTAG00000003636	other	253.328	2	9.78262e-56	1.75371e-54	Milk_cell	Adipose	94.0122	9.43972	9.95921	2.14051e-13
LIPA	ENSBTAG00000003636	other	253.328	2	9.78262e-56	1.75371e-54	Mammary	Adipose	-75.4773	8.77112	-8.60521	2.14051e-13
ITGB8	ENSBTAG00000003709	other	130.719	2	4.11855e-29	9.2857e-29	Milk_cell	Mammary	94.8628	9.9059	9.57639	2.14051e-13
ITGB8	ENSBTAG00000003709	other	130.719	2	4.11855e-29	9.2857e-29	Milk_cell	Adipose	88.8686	9.43972	9.41432	2.14051e-13
ITGB8	ENSBTAG00000003709	other	130.719	2	4.11855e-29	9.2857e-29	Mammary	Adipose	10.2205	8.77111	1.16525	0.47403
HACL1	ENSBTAG00000003718	availability of building blocks	138.664	2	7.75468e-31	1.97906e-30	Milk_cell	Mammary	-9.4484	9.90591	-0.95382	0.60615
HACL1	ENSBTAG00000003718	availability of building blocks	138.664	2	7.75468e-31	1.97906e-30	Mammary	Adipose	-85.2772	8.77112	-9.7225	2.14051e-13
HACL1	ENSBTAG00000003718	availability of building blocks	138.664	2	7.75468e-31	1.97906e-30	Milk_cell	Adipose	-110.38	9.43972	-11.6932	2.14051e-13
SCP2	ENSBTAG00000003746	other	167.19	2	4.95682e-37	2.11818e-36	Milk_cell	Mammary	56.5186	9.90591	5.70554	3.47667e-08
SCP2	ENSBTAG00000003746	other	167.19	2	4.95682e-37	2.11818e-36	Mammary	Adipose	-96.1003	8.77112	-10.9565	2.14051e-13
SCP2	ENSBTAG00000003746	other	167.19	2	4.95682e-37	2.11818e-36	Milk_cell	Adipose	-105.607	9.43972	-11.1875	2.14051e-13
FAM120B	ENSBTAG00000003884	other	122.507	2	2.49967e-27	5.16085e-27	Mammary	Adipose	-36.7098	8.77112	-4.1853	8.44503e-05
FAM120B	ENSBTAG00000003884	other	122.507	2	2.49967e-27	5.16085e-27	Milk_cell	Mammary	-68.2035	9.90591	-6.88514	1.75264e-11
FAM120B	ENSBTAG00000003884	other	122.507	2	2.49967e-27	5.16085e-27	Milk_cell	Adipose	-103.21	9.43972	-10.9336	2.14051e-13
PEX2	ENSBTAG00000003885	availability of building blocks	145.724	2	2.2718e-32	6.49716e-32	Milk_cell	Mammary	-56.4222	9.90591	-5.69582	3.68076e-08
PEX2	ENSBTAG00000003885	availability of building blocks	145.724	2	2.2718e-32	6.49716e-32	Mammary	Adipose	-68.9516	8.77112	-7.86121	2.25264e-13
PEX2	ENSBTAG00000003885	availability of building blocks	145.724	2	2.2718e-32	6.49716e-32	Milk_cell	Adipose	-110.162	9.43972	-11.6701	2.14051e-13
HMGCS2	ENSBTAG00000003898	availability of building blocks	71.3843	2	3.15565e-16	4.1791e-16	Mammary	Adipose	-0.2274	7.83375	-0.02903	0.999536
HMGCS2	ENSBTAG00000003898	availability of building blocks	71.3843	2	3.15565e-16	4.1791e-16	Milk_cell	Adipose	-48.3301	5.9266	-8.15478	2.14939e-13
HMGCS2	ENSBTAG00000003898	availability of building blocks	71.3843	2	3.15565e-16	4.1791e-16	Milk_cell	Mammary	-54.055	6.85402	-7.88661	2.23155e-13
PIP4K2C	ENSBTAG00000003942	other	139.286	2	5.68021e-31	1.47005e-30	Mammary	Adipose	-10.4479	8.77112	-1.19117	0.458419
PIP4K2C	ENSBTAG00000003942	other	139.286	2	5.68021e-31	1.47005e-30	Milk_cell	Mammary	-91.6835	9.90591	-9.25544	2.14051e-13
PIP4K2C	ENSBTAG00000003942	other	139.286	2	5.68021e-31	1.47005e-30	Milk_cell	Adipose	-99.7878	9.43972	-10.5711	2.14051e-13
TTC39B	ENSBTAG00000003943	other	92.5909	2	7.83697e-21	1.21779e-20	Milk_cell	Mammary	81.4712	9.90591	8.22451	2.14495e-13
TTC39B	ENSBTAG00000003943	other	92.5909	2	7.83697e-21	1.21779e-20	Milk_cell	Adipose	72.9583	9.43972	7.72887	2.46248e-13
TTC39B	ENSBTAG00000003943	other	92.5909	2	7.83697e-21	1.21779e-20	Mammary	Adipose	5.6503	8.77112	0.64419	0.795653
FDPS	ENSBTAG00000003948	other	16.21	2	0.000302027	0.000318493	Milk_cell	Mammary	35.9564	9.90591	3.62979	0.000828434
FDPS	ENSBTAG00000003948	other	16.21	2	0.000302027	0.000318493	Milk_cell	Adipose	27.2981	9.43972	2.89183	0.0106959
FDPS	ENSBTAG00000003948	other	16.21	2	0.000302027	0.000318493	Mammary	Adipose	-7.5602	8.77112	-0.86195	0.664332
DGKA	ENSBTAG00000004018	other	108.418	2	2.86688e-24	5.20285e-24	Milk_cell	Mammary	-42.7416	9.90591	-4.31476	4.74835e-05
DGKA	ENSBTAG00000004018	other	108.418	2	2.86688e-24	5.20285e-24	Mammary	Adipose	-59.3564	8.77112	-6.76725	3.95766e-11
DGKA	ENSBTAG00000004018	other	108.418	2	2.86688e-24	5.20285e-24	Milk_cell	Adipose	-98.3494	9.43972	-10.4187	2.14051e-13
SOAT1	ENSBTAG00000004059	other	224.917	2	1.44532e-49	1.53958e-48	Milk_cell	Mammary	133.73	9.90591	13.5	2.14051e-13
SOAT1	ENSBTAG00000004059	other	224.917	2	1.44532e-49	1.53958e-48	Milk_cell	Adipose	95.4506	9.43972	10.1116	2.14051e-13
SOAT1	ENSBTAG00000004059	other	224.917	2	1.44532e-49	1.53958e-48	Mammary	Adipose	-50.898	8.77112	-5.80291	1.95404e-08
OXER1	ENSBTAG00000004076	other	22.6682	2	1.19581e-05	1.2831e-05	Milk_cell	Mammary	21.622	9.31892	2.32022	0.0530455
OXER1	ENSBTAG00000004076	other	22.6682	2	1.19581e-05	1.2831e-05	Milk_cell	Adipose	-9.0231	9.13691	-0.98754	0.584743
OXER1	ENSBTAG00000004076	other	22.6682	2	1.19581e-05	1.2831e-05	Mammary	Adipose	-50.9321	8.59966	-5.92257	9.50413e-09
ACOX2	ENSBTAG00000004178	availability of building blocks	262.558	2	9.6881e-58	2.63732e-56	Mammary	Adipose	-81.8211	8.77112	-9.32847	2.14051e-13
ACOX2	ENSBTAG00000004178	availability of building blocks	262.558	2	9.6881e-58	2.63732e-56	Milk_cell	Adipose	-110.489	9.43972	-11.7047	2.14051e-13
ACOX2	ENSBTAG00000004178	availability of building blocks	262.558	2	9.6881e-58	2.63732e-56	Milk_cell	Mammary	-131.913	9.90591	-13.3166	2.14051e-13
TACC1	ENSBTAG00000004238	other	121.972	2	3.26748e-27	6.67111e-27	Milk_cell	Mammary	50.683	9.90591	5.11644	9.31906e-07
TACC1	ENSBTAG00000004238	other	121.972	2	3.26748e-27	6.67111e-27	Milk_cell	Adipose	-80.1506	9.43972	-8.49078	2.14051e-13
TACC1	ENSBTAG00000004238	other	121.972	2	3.26748e-27	6.67111e-27	Mammary	Adipose	-88.1876	8.77112	-10.0543	2.14051e-13
MLYCD	ENSBTAG00000004248	availability of building blocks	205.371	2	2.53652e-45	1.94202e-44	Mammary	Adipose	-94.0539	8.77112	-10.7231	2.14051e-13
MLYCD	ENSBTAG00000004248	availability of building blocks	205.371	2	2.53652e-45	1.94202e-44	Milk_cell	Mammary	-94.8491	9.90591	-9.575	2.14051e-13
MLYCD	ENSBTAG00000004248	availability of building blocks	205.371	2	2.53652e-45	1.94202e-44	Milk_cell	Adipose	-105.956	9.43972	-11.2245	2.14051e-13
ACSS1	ENSBTAG00000004281	acyl-CoA synthase	170.447	2	9.72498e-38	4.28016e-37	Mammary	Adipose	74.204	8.77112	8.46004	2.14051e-13
ACSS1	ENSBTAG00000004281	acyl-CoA synthase	170.447	2	9.72498e-38	4.28016e-37	Milk_cell	Adipose	-40.2878	9.43972	-4.2679	5.85968e-05
ACSS1	ENSBTAG00000004281	acyl-CoA synthase	170.447	2	9.72498e-38	4.28016e-37	Milk_cell	Mammary	-120.559	9.90591	-12.1704	2.14051e-13
ACOXL	ENSBTAG00000004297	availability of building blocks	127.169	2	2.43011e-28	5.23792e-28	Milk_cell	Mammary	98.9505	9.85605	10.0396	2.14051e-13
ACOXL	ENSBTAG00000004297	availability of building blocks	127.169	2	2.43011e-28	5.23792e-28	Milk_cell	Adipose	77.3609	9.42253	8.2102	2.14717e-13
ACOXL	ENSBTAG00000004297	availability of building blocks	127.169	2	2.43011e-28	5.23792e-28	Mammary	Adipose	-27.2282	8.69037	-3.13315	0.00492153
SLC27A2	ENSBTAG00000004303	other	2.043	2	0.360062	0.361044	Milk_cell	Adipose	13.1423	9.19549	1.42921	0.325813
SLC27A2	ENSBTAG00000004303	other	2.043	2	0.360062	0.361044	Milk_cell	Mammary	9.7581	9.63751	1.01251	0.568926
SLC27A2	ENSBTAG00000004303	other	2.043	2	0.360062	0.361044	Mammary	Adipose	1.1369	8.66514	0.1312	0.990555
ACSL1	ENSBTAG00000004344	acyl-CoA synthase	123.51	2	1.51432e-27	3.17102e-27	Milk_cell	Mammary	-42.4388	9.90591	-4.28419	5.4479e-05
ACSL1	ENSBTAG00000004344	acyl-CoA synthase	123.51	2	1.51432e-27	3.17102e-27	Mammary	Adipose	-75.6137	8.77112	-8.62076	2.14051e-13
ACSL1	ENSBTAG00000004344	acyl-CoA synthase	123.51	2	1.51432e-27	3.17102e-27	Milk_cell	Adipose	-98.3276	9.43972	-10.4164	2.14051e-13
ADGRF5	ENSBTAG00000004347	other	276.87	2	7.55667e-61	3.26715e-59	Mammary	Adipose	-94.5314	8.77112	-10.7776	2.14051e-13
ADGRF5	ENSBTAG00000004347	other	276.87	2	7.55667e-61	3.26715e-59	Milk_cell	Adipose	-110.467	9.43972	-11.7024	2.14051e-13
ADGRF5	ENSBTAG00000004347	other	276.87	2	7.55667e-61	3.26715e-59	Milk_cell	Mammary	-134.253	9.90591	-13.5528	2.14051e-13
THNSL2	ENSBTAG00000004364	other	194.288	2	6.46941e-43	4.1348e-42	Milk_cell	Mammary	-74.0254	9.90475	-7.47372	4.47198e-13
THNSL2	ENSBTAG00000004364	other	194.288	2	6.46941e-43	4.1348e-42	Mammary	Adipose	-98.5787	8.77112	-11.239	2.14051e-13
THNSL2	ENSBTAG00000004364	other	194.288	2	6.46941e-43	4.1348e-42	Milk_cell	Adipose	-110.489	9.43718	-11.7079	2.14051e-13
APOF	ENSBTAG00000004384	other	8.9557	2	0.0113581	0.0115947	Mammary	Adipose	16.1323	7.21357	2.23638	0.0652101
APOF	ENSBTAG00000004384	other	8.9557	2	0.0113581	0.0115947	Milk_cell	Adipose	0.1417	6.80914	0.02081	0.999761
APOF	ENSBTAG00000004384	other	8.9557	2	0.0113581	0.0115947	Milk_cell	Mammary	-20.6379	7.81684	-2.64018	0.0225607
SOCS1	ENSBTAG00000004386	other	70.4742	2	4.97429e-16	6.54043e-16	Milk_cell	Mammary	10.1779	9.90349	1.02771	0.559327
SOCS1	ENSBTAG00000004386	other	70.4742	2	4.97429e-16	6.54043e-16	Mammary	Adipose	-64.7679	8.77112	-7.38423	6.73128e-13
SOCS1	ENSBTAG00000004386	other	70.4742	2	4.97429e-16	6.54043e-16	Milk_cell	Adipose	-75.0071	9.43507	-7.94981	2.1938e-13
PLA2G2E	ENSBTAG00000004418	other	70.706	2	4.42975e-16	5.84536e-16	Milk_cell	Mammary	-20.8444	5.21957	-3.9935	0.000192281
PLA2G2E	ENSBTAG00000004418	other	70.706	2	4.42975e-16	5.84536e-16	Mammary	Adipose	-32.0486	6.97458	-4.59506	1.29025e-05
PLA2G2E	ENSBTAG00000004418	other	70.706	2	4.42975e-16	5.84536e-16	Milk_cell	Adipose	-53.6917	6.27218	-8.56029	2.14051e-13
ALG14	ENSBTAG00000004422	other	75.6287	2	3.7795e-17	5.16344e-17	Mammary	Adipose	-27.2737	8.77112	-3.10949	0.00532454
ALG14	ENSBTAG00000004422	other	75.6287	2	3.7795e-17	5.16344e-17	Milk_cell	Mammary	-53.6971	9.90591	-5.42072	1.77852e-07
ALG14	ENSBTAG00000004422	other	75.6287	2	3.7795e-17	5.16344e-17	Milk_cell	Adipose	-81.6763	9.43972	-8.6524	2.14051e-13
SGPP1	ENSBTAG00000004430	other	89.9732	2	2.90111e-20	4.41474e-20	Milk_cell	Mammary	80.8106	9.90591	8.15782	2.14828e-13
SGPP1	ENSBTAG00000004430	other	89.9732	2	2.90111e-20	4.41474e-20	Milk_cell	Adipose	10.1237	9.43972	1.07246	0.531208
SGPP1	ENSBTAG00000004430	other	89.9732	2	2.90111e-20	4.41474e-20	Mammary	Adipose	-70.7024	8.77112	-8.06082	2.16271e-13
AGPAT1	ENSBTAG00000004442	TAG synthesis	98.5938	2	3.89606e-22	6.43507e-22	Mammary	Adipose	59.4928	8.77112	6.78281	3.55613e-11
AGPAT1	ENSBTAG00000004442	TAG synthesis	98.5938	2	3.89606e-22	6.43507e-22	Milk_cell	Adipose	-27.6686	9.43972	-2.93108	0.0094652
AGPAT1	ENSBTAG00000004442	TAG synthesis	98.5938	2	3.89606e-22	6.43507e-22	Milk_cell	Mammary	-90.8577	9.90591	-9.17208	2.14051e-13
DGKE	ENSBTAG00000004449	other	87.3305	2	1.08746e-19	1.62787e-19	Milk_cell	Mammary	75.3604	9.9059	7.60763	2.97429e-13
DGKE	ENSBTAG00000004449	other	87.3305	2	1.08746e-19	1.62787e-19	Milk_cell	Adipose	-20.4109	9.43972	-2.16224	0.0777963
DGKE	ENSBTAG00000004449	other	87.3305	2	1.08746e-19	1.62787e-19	Mammary	Adipose	-71.0662	8.77111	-8.1023	2.15605e-13
ST3GAL6	ENSBTAG00000004471	other	146.931	2	1.24236e-32	3.62354e-32	Milk_cell	Mammary	89.7292	9.90591	9.05815	2.14051e-13
ST3GAL6	ENSBTAG00000004471	other	146.931	2	1.24236e-32	3.62354e-32	Milk_cell	Adipose	-45.5622	9.43972	-4.82664	4.14919e-06
ST3GAL6	ENSBTAG00000004471	other	146.931	2	1.24236e-32	3.62354e-32	Mammary	Adipose	-94.5314	8.77112	-10.7776	2.14051e-13
B4GALNT1	ENSBTAG00000004494	other	273.422	2	4.23828e-60	1.63955e-58	Mammary	Adipose	-93.872	8.77112	-10.7024	2.14051e-13
B4GALNT1	ENSBTAG00000004494	other	273.422	2	4.23828e-60	1.63955e-58	Milk_cell	Adipose	-110.489	8.99186	-12.2877	2.14051e-13
B4GALNT1	ENSBTAG00000004494	other	273.422	2	4.23828e-60	1.63955e-58	Milk_cell	Mammary	-129.353	9.70495	-13.3286	2.14051e-13
LRP2	ENSBTAG00000004555	other	97.5206	2	6.66304e-22	1.09072e-21	Mammary	Adipose	75.2727	8.75503	8.59765	2.14051e-13
LRP2	ENSBTAG00000004555	other	97.5206	2	6.66304e-22	1.09072e-21	Milk_cell	Adipose	27.1891	9.16728	2.96589	0.00848182
LRP2	ENSBTAG00000004555	other	97.5206	2	6.66304e-22	1.09072e-21	Milk_cell	Mammary	-76.6266	9.82498	-7.79916	2.32703e-13
DHRS9	ENSBTAG00000004557	other	266.475	2	1.36672e-58	4.36757e-57	Milk_cell	Mammary	143.475	9.90547	14.4844	2.14051e-13
DHRS9	ENSBTAG00000004557	other	266.475	2	1.36672e-58	4.36757e-57	Milk_cell	Adipose	104.496	9.43972	11.0698	2.14051e-13
DHRS9	ENSBTAG00000004557	other	266.475	2	1.36672e-58	4.36757e-57	Mammary	Adipose	-64.6315	8.76994	-7.36966	7.26308e-13
UGT8	ENSBTAG00000004574	other	178.527	2	1.71106e-39	8.44046e-39	Mammary	Adipose	52.5579	8.77094	5.99227	6.20545e-09
UGT8	ENSBTAG00000004574	other	178.527	2	1.71106e-39	8.44046e-39	Milk_cell	Adipose	-65.5808	8.87184	-7.39202	6.46816e-13
UGT8	ENSBTAG00000004574	other	178.527	2	1.71106e-39	8.44046e-39	Milk_cell	Mammary	-122.692	9.67289	-12.6841	2.14051e-13
HYCC1	ENSBTAG00000004575	other	83.2294	2	8.45215e-19	1.21572e-18	Milk_cell	Mammary	85.2011	9.90591	8.60104	2.14051e-13
HYCC1	ENSBTAG00000004575	other	83.2294	2	8.45215e-19	1.21572e-18	Milk_cell	Adipose	4.1083	9.43972	0.43522	0.900876
HYCC1	ENSBTAG00000004575	other	83.2294	2	8.45215e-19	1.21572e-18	Mammary	Adipose	-55.4455	8.77111	-6.32138	7.77754e-10
PLPPR5	ENSBTAG00000004591	other	222.29	2	5.37369e-49	5.4105e-48	Mammary	Adipose	-9.1973	8.77109	-1.0486	0.546168
PLPPR5	ENSBTAG00000004591	other	222.29	2	5.37369e-49	5.4105e-48	Milk_cell	Adipose	-102.752	8.52027	-12.0597	2.14051e-13
PLPPR5	ENSBTAG00000004591	other	222.29	2	5.37369e-49	5.4105e-48	Milk_cell	Mammary	-128.39	9.45877	-13.5736	2.14051e-13
PLEKHA1	ENSBTAG00000004636	other	122.374	2	2.67202e-27	5.48585e-27	Milk_cell	Mammary	94.4912	9.90591	9.53888	2.14051e-13
PLEKHA1	ENSBTAG00000004636	other	122.374	2	2.67202e-27	5.48585e-27	Milk_cell	Adipose	-8.2494	9.43972	-0.8739	0.6568
PLEKHA1	ENSBTAG00000004636	other	122.374	2	2.67202e-27	5.48585e-27	Mammary	Adipose	-80.5705	8.77112	-9.18589	2.14051e-13
UCP1	ENSBTAG00000004647	other	9.0829	2	0.010658	0.0109104	Milk_cell	Mammary	7.033	7.17033	0.98085	0.58899
UCP1	ENSBTAG00000004647	other	9.0829	2	0.010658	0.0109104	Milk_cell	Adipose	-15.8558	7.5605	-2.09718	0.0903946
UCP1	ENSBTAG00000004647	other	9.0829	2	0.010658	0.0109104	Mammary	Adipose	-20.7708	6.84395	-3.03491	0.00679873
DHCR24	ENSBTAG00000004688	other	12.9694	2	0.00152663	0.00158934	Milk_cell	Mammary	6.5719	9.90591	0.66344	0.78471
DHCR24	ENSBTAG00000004688	other	12.9694	2	0.00152663	0.00158934	Milk_cell	Adipose	-22.2199	9.43972	-2.35387	0.0487271
DHCR24	ENSBTAG00000004688	other	12.9694	2	0.00152663	0.00158934	Mammary	Adipose	-36.1413	8.77112	-4.12049	0.000111969
THEM4	ENSBTAG00000004772	thioesterase	79.0887	2	6.70039e-18	9.32724e-18	Milk_cell	Mammary	48.9075	9.90591	4.93721	2.3698e-06
THEM4	ENSBTAG00000004772	thioesterase	79.0887	2	6.70039e-18	9.32724e-18	Milk_cell	Adipose	-62.8237	9.43972	-6.65525	8.50378e-11
THEM4	ENSBTAG00000004772	thioesterase	79.0887	2	6.70039e-18	9.32724e-18	Mammary	Adipose	-67.4737	8.77111	-7.69272	2.57128e-13
PRDX6	ENSBTAG00000004855	other	151.107	2	1.53971e-33	4.85701e-33	Milk_cell	Mammary	43.4986	9.90591	4.39118	3.35417e-05
PRDX6	ENSBTAG00000004855	other	151.107	2	1.53971e-33	4.85701e-33	Mammary	Adipose	-88.4377	8.77112	-10.0828	2.14051e-13
PRDX6	ENSBTAG00000004855	other	151.107	2	1.53971e-33	4.85701e-33	Milk_cell	Adipose	-109.421	9.43972	-11.5916	2.14051e-13
SLC27A6	ENSBTAG00000004860	other	130.937	2	3.69314e-29	8.35217e-29	Mammary	Adipose	93.6674	8.77112	10.6791	2.14051e-13
SLC27A6	ENSBTAG00000004860	other	130.937	2	3.69314e-29	8.35217e-29	Milk_cell	Adipose	68.0981	9.43972	7.21399	1.84219e-12
SLC27A6	ENSBTAG00000004860	other	130.937	2	3.69314e-29	8.35217e-29	Milk_cell	Mammary	-64.5976	9.90591	-6.52112	2.09528e-10
ACOX3	ENSBTAG00000004893	availability of building blocks	161.367	2	9.11332e-36	3.48869e-35	Milk_cell	Mammary	-45.9071	9.90591	-4.63432	1.06842e-05
ACOX3	ENSBTAG00000004893	availability of building blocks	161.367	2	9.11332e-36	3.48869e-35	Mammary	Adipose	-90.6887	8.77112	-10.3395	2.14051e-13
ACOX3	ENSBTAG00000004893	availability of building blocks	161.367	2	9.11332e-36	3.48869e-35	Milk_cell	Adipose	-110.489	9.43972	-11.7047	2.14051e-13
AGPAT5	ENSBTAG00000004922	TAG synthesis	103.956	2	2.66841e-23	4.66972e-23	Milk_cell	Mammary	34.7452	9.90591	3.50752	0.00131432
AGPAT5	ENSBTAG00000004922	TAG synthesis	103.956	2	2.66841e-23	4.66972e-23	Mammary	Adipose	-79.9794	8.77112	-9.11849	2.14051e-13
AGPAT5	ENSBTAG00000004922	TAG synthesis	103.956	2	2.66841e-23	4.66972e-23	Milk_cell	Adipose	-83.2019	9.43972	-8.81402	2.14051e-13
GPLD1	ENSBTAG00000004982	other	220.132	2	1.58077e-48	1.52877e-47	Mammary	Adipose	-73.4992	8.77105	-8.37974	2.14162e-13
GPLD1	ENSBTAG00000004982	other	220.132	2	1.58077e-48	1.52877e-47	Milk_cell	Mammary	-108.736	9.5986	-11.3283	2.14051e-13
GPLD1	ENSBTAG00000004982	other	220.132	2	1.58077e-48	1.52877e-47	Milk_cell	Adipose	-108.767	8.83861	-12.3059	2.14051e-13
TLCD3B	ENSBTAG00000005033	other	144.954	2	3.33845e-32	9.40139e-32	Milk_cell	Mammary	40.3262	9.86285	4.08869	0.000128398
TLCD3B	ENSBTAG00000005033	other	144.954	2	3.33845e-32	9.40139e-32	Mammary	Adipose	-89.2335	8.76456	-10.1812	2.14051e-13
TLCD3B	ENSBTAG00000005033	other	144.954	2	3.33845e-32	9.40139e-32	Milk_cell	Adipose	-104.408	9.41756	-11.0866	2.14051e-13
THEM6	ENSBTAG00000005063	thioesterase	204.043	2	4.92652e-45	3.58514e-44	Mammary	Adipose	-79.7975	8.77112	-9.09775	2.14051e-13
THEM6	ENSBTAG00000005063	thioesterase	204.043	2	4.92652e-45	3.58514e-44	Milk_cell	Mammary	-96.6589	9.80354	-9.8596	2.14051e-13
THEM6	ENSBTAG00000005063	thioesterase	204.043	2	4.92652e-45	3.58514e-44	Milk_cell	Adipose	-109.857	9.22164	-11.913	2.14051e-13
TM7SF2	ENSBTAG00000005069	other	249.264	2	7.46362e-55	1.19256e-53	Mammary	Adipose	-63.8357	8.77112	-7.27794	1.22946e-12
TM7SF2	ENSBTAG00000005069	other	249.264	2	7.46362e-55	1.19256e-53	Milk_cell	Adipose	-109.901	9.43957	-11.6425	2.14051e-13
TM7SF2	ENSBTAG00000005069	other	249.264	2	7.46362e-55	1.19256e-53	Milk_cell	Mammary	-131.776	9.90584	-13.3028	2.14051e-13
DGKG	ENSBTAG00000005091	other	49.3465	2	1.9255e-11	2.27531e-11	Milk_cell	Mammary	45.4117	9.86066	4.60534	1.22825e-05
DGKG	ENSBTAG00000005091	other	49.3465	2	1.9255e-11	2.27531e-11	Milk_cell	Adipose	-15.8122	9.41756	-1.67901	0.213246
DGKG	ENSBTAG00000005091	other	49.3465	2	1.9255e-11	2.27531e-11	Mammary	Adipose	-65.4273	8.76366	-7.46575	4.61853e-13
CES2	ENSBTAG00000005093	other	257.071	2	1.50587e-56	3.25533e-55	Mammary	Adipose	58.6288	8.77112	6.6843	6.98053e-11
CES2	ENSBTAG00000005093	other	257.071	2	1.50587e-56	3.25533e-55	Milk_cell	Adipose	-100.398	9.43673	-10.6391	2.14051e-13
CES2	ENSBTAG00000005093	other	257.071	2	1.50587e-56	3.25533e-55	Milk_cell	Mammary	-142.841	9.90455	-14.4218	2.14051e-13
PNPLA2	ENSBTAG00000005144	other	162.905	2	4.22351e-36	1.66897e-35	Milk_cell	Mammary	-49.6507	9.90591	-5.01223	1.6095e-06
PNPLA2	ENSBTAG00000005144	other	162.905	2	4.22351e-36	1.66897e-35	Mammary	Adipose	-89.7792	8.77112	-10.2358	2.14051e-13
PNPLA2	ENSBTAG00000005144	other	162.905	2	4.22351e-36	1.66897e-35	Milk_cell	Adipose	-110.489	9.43972	-11.7047	2.14051e-13
MVK	ENSBTAG00000005183	other	21.177	2	2.52044e-05	2.69654e-05	Mammary	Adipose	-8.6971	8.77112	-0.99156	0.582194
MVK	ENSBTAG00000005183	other	21.177	2	2.52044e-05	2.69654e-05	Milk_cell	Mammary	-29.6253	9.90591	-2.99067	0.00783862
MVK	ENSBTAG00000005183	other	21.177	2	2.52044e-05	2.69654e-05	Milk_cell	Adipose	-44.3635	9.43972	-4.69966	7.77949e-06
PEX13	ENSBTAG00000005257	availability of building blocks	84.2309	2	5.12269e-19	7.42639e-19	Milk_cell	Mammary	73.3234	9.90591	7.40199	6.15508e-13
PEX13	ENSBTAG00000005257	availability of building blocks	84.2309	2	5.12269e-19	7.42639e-19	Milk_cell	Adipose	-32.4417	9.43972	-3.43672	0.00170536
PEX13	ENSBTAG00000005257	availability of building blocks	84.2309	2	5.12269e-19	7.42639e-19	Mammary	Adipose	-66.6779	8.77112	-7.60198	3.01093e-13
UCP3	ENSBTAG00000005259	other	11.6899	2	0.00289446	0.00300484	Milk_cell	Mammary	-8.3061	6.44778	-1.28821	0.401809
UCP3	ENSBTAG00000005259	other	11.6899	2	0.00289446	0.00300484	Mammary	Adipose	-14.9613	6.60781	-2.26419	0.0609442
UCP3	ENSBTAG00000005259	other	11.6899	2	0.00289446	0.00300484	Milk_cell	Adipose	-22.2853	6.58258	-3.38549	0.00205261
SPP1	ENSBTAG00000005260	other	277.048	2	6.91386e-61	3.17606e-59	Milk_cell	Mammary	137.377	9.90591	13.8682	2.14051e-13
SPP1	ENSBTAG00000005260	other	277.048	2	6.91386e-61	3.17606e-59	Milk_cell	Adipose	110.206	9.43972	11.6747	2.14051e-13
SPP1	ENSBTAG00000005260	other	277.048	2	6.91386e-61	3.17606e-59	Mammary	Adipose	88.0057	8.77112	10.0336	2.14051e-13
PLA2G4D	ENSBTAG00000005268	other	103.105	2	4.0834e-23	7.06188e-23	Milk_cell	Mammary	81.7121	9.08745	8.99175	2.14051e-13
PLA2G4D	ENSBTAG00000005268	other	103.105	2	4.0834e-23	7.06188e-23	Milk_cell	Adipose	22.1872	9.32441	2.37947	0.0456422
PLA2G4D	ENSBTAG00000005268	other	103.105	2	4.0834e-23	7.06188e-23	Mammary	Adipose	-70.9639	7.88326	-9.00185	2.14051e-13
CYP7A1	ENSBTAG00000005287	other	37.4426	2	7.40347e-09	8.38452e-09	Mammary	Adipose	0.0682	8.02021	0.00851	0.99996
CYP7A1	ENSBTAG00000005287	other	37.4426	2	7.40347e-09	8.38452e-09	Milk_cell	Adipose	-37.084	7.01864	-5.28364	3.79288e-07
CYP7A1	ENSBTAG00000005287	other	37.4426	2	7.40347e-09	8.38452e-09	Milk_cell	Mammary	-43.3334	7.74856	-5.59245	6.71056e-08
EDNRB	ENSBTAG00000005299	other	148.355	2	6.09773e-33	1.81451e-32	Milk_cell	Mammary	112.053	9.90591	11.3117	2.14051e-13
EDNRB	ENSBTAG00000005299	other	148.355	2	6.09773e-33	1.81451e-32	Milk_cell	Adipose	50.6404	9.43972	5.36461	2.43026e-07
EDNRB	ENSBTAG00000005299	other	148.355	2	6.09773e-33	1.81451e-32	Mammary	Adipose	-62.8807	8.77112	-7.16906	2.47702e-12
DPAGT1	ENSBTAG00000005371	other	10.5022	2	0.00524177	0.00541871	Mammary	Adipose	-11.1982	8.77112	-1.27672	0.408347
DPAGT1	ENSBTAG00000005371	other	10.5022	2	0.00524177	0.00541871	Milk_cell	Adipose	-20.6288	9.43972	-2.18532	0.073682
DPAGT1	ENSBTAG00000005371	other	10.5022	2	0.00524177	0.00541871	Milk_cell	Mammary	-29.2124	9.90591	-2.94899	0.0089472
LIPC	ENSBTAG00000005479	other	74.1629	2	7.86553e-17	1.05882e-16	Mammary	Adipose	-31.9349	8.75795	-3.64639	0.000777225
LIPC	ENSBTAG00000005479	other	74.1629	2	7.86553e-17	1.05882e-16	Milk_cell	Mammary	-60.792	9.47955	-6.41297	4.28266e-10
LIPC	ENSBTAG00000005479	other	74.1629	2	7.86553e-17	1.05882e-16	Milk_cell	Adipose	-68.3596	8.88795	-7.69127	2.57461e-13
SQLE	ENSBTAG00000005498	other	136.781	2	1.98765e-30	4.93555e-30	Milk_cell	Adipose	98.0442	9.43972	10.3864	2.14051e-13
SQLE	ENSBTAG00000005498	other	136.781	2	1.98765e-30	4.93555e-30	Mammary	Adipose	76.7506	8.77112	8.75038	2.14051e-13
SQLE	ENSBTAG00000005498	other	136.781	2	1.98765e-30	4.93555e-30	Milk_cell	Mammary	59.1886	9.90591	5.97508	6.89642e-09
PRMT2	ENSBTAG00000005503	other	153.157	2	5.52505e-34	1.82104e-33	Milk_cell	Mammary	-57.8261	9.90591	-5.83753	1.5885e-08
PRMT2	ENSBTAG00000005503	other	153.157	2	5.52505e-34	1.82104e-33	Mammary	Adipose	-75.1363	8.77112	-8.56633	2.14051e-13
PRMT2	ENSBTAG00000005503	other	153.157	2	5.52505e-34	1.82104e-33	Milk_cell	Adipose	-110.206	9.43972	-11.6747	2.14051e-13
CLN6	ENSBTAG00000005565	other	150.056	2	2.60409e-33	8.04205e-33	Milk_cell	Mammary	-44.7373	9.90591	-4.51622	1.87588e-05
CLN6	ENSBTAG00000005565	other	150.056	2	2.60409e-33	8.04205e-33	Mammary	Adipose	-82.435	8.77112	-9.39846	2.14051e-13
CLN6	ENSBTAG00000005565	other	150.056	2	2.60409e-33	8.04205e-33	Milk_cell	Adipose	-109.901	9.43972	-11.6424	2.14051e-13
SOAT2	ENSBTAG00000005623	other	194.997	2	4.53821e-43	2.92595e-42	Milk_cell	Mammary	-63.2144	7.33685	-8.61601	2.14051e-13
SOAT2	ENSBTAG00000005623	other	194.997	2	4.53821e-43	2.92595e-42	Mammary	Adipose	-73.7947	8.52104	-8.6603	2.14051e-13
SOAT2	ENSBTAG00000005623	other	194.997	2	4.53821e-43	2.92595e-42	Milk_cell	Adipose	-102.272	7.63981	-13.3868	2.14051e-13
ALG3	ENSBTAG00000005652	other	28.9722	2	5.11407e-07	5.61021e-07	Milk_cell	Mammary	-4.0395	9.90591	-0.40779	0.912426
ALG3	ENSBTAG00000005652	other	28.9722	2	5.11407e-07	5.61021e-07	Milk_cell	Adipose	-44.2109	9.43972	-4.6835	8.4179e-06
ALG3	ENSBTAG00000005652	other	28.9722	2	5.11407e-07	5.61021e-07	Mammary	Adipose	-45.8958	8.77112	-5.2326	5.00491e-07
CRK	ENSBTAG00000005665	other	161.451	2	8.73846e-36	3.36271e-35	Milk_cell	Mammary	-49.1828	9.90591	-4.965	2.05476e-06
CRK	ENSBTAG00000005665	other	161.451	2	8.73846e-36	3.36271e-35	Mammary	Adipose	-90.8479	8.77112	-10.3576	2.14051e-13
CRK	ENSBTAG00000005665	other	161.451	2	8.73846e-36	3.36271e-35	Milk_cell	Adipose	-109.072	9.43972	-11.5546	2.14051e-13
HSD11B2	ENSBTAG00000005685	other	61.8614	2	3.68942e-14	4.60395e-14	Milk_cell	Mammary	-24.2301	9.89411	-2.44894	0.0380895
HSD11B2	ENSBTAG00000005685	other	61.8614	2	3.68942e-14	4.60395e-14	Mammary	Adipose	-52.1258	8.77112	-5.9429	8.39728e-09
HSD11B2	ENSBTAG00000005685	other	61.8614	2	3.68942e-14	4.60395e-14	Milk_cell	Adipose	-72.8712	9.41376	-7.74092	2.43361e-13
ABHD3	ENSBTAG00000005709	other	118.988	2	1.45227e-26	2.87713e-26	Milk_cell	Mammary	97.5742	9.90591	9.8501	2.14051e-13
ABHD3	ENSBTAG00000005709	other	118.988	2	1.45227e-26	2.87713e-26	Milk_cell	Adipose	41.0288	9.43972	4.3464	4.11463e-05
ABHD3	ENSBTAG00000005709	other	118.988	2	1.45227e-26	2.87713e-26	Mammary	Adipose	-66.1094	8.77112	-7.53717	3.57603e-13
CRABP2	ENSBTAG00000005716	other	86.4194	2	1.71505e-19	2.55174e-19	Milk_cell	Mammary	27.492	9.90591	2.77531	0.0152333
CRABP2	ENSBTAG00000005716	other	86.4194	2	1.71505e-19	2.55174e-19	Mammary	Adipose	-60.3568	8.77112	-6.88132	1.79973e-11
CRABP2	ENSBTAG00000005716	other	86.4194	2	1.71505e-19	2.55174e-19	Milk_cell	Adipose	-92.1814	9.43972	-9.76527	2.14051e-13
GPAT4	ENSBTAG00000005730	TAG synthesis	98.4565	2	4.17295e-22	6.86157e-22	Mammary	Adipose	89.3472	8.77112	10.1865	2.14051e-13
GPAT4	ENSBTAG00000005730	TAG synthesis	98.4565	2	4.17295e-22	6.86157e-22	Milk_cell	Adipose	42.5763	9.43972	4.51033	1.92859e-05
GPAT4	ENSBTAG00000005730	TAG synthesis	98.4565	2	4.17295e-22	6.86157e-22	Milk_cell	Mammary	-57.5783	9.90591	-5.81252	1.84505e-08
GATA6	ENSBTAG00000005734	other	155.744	2	1.51609e-34	5.30632e-34	Milk_cell	Mammary	-65.3064	9.88389	-6.60735	1.17561e-10
GATA6	ENSBTAG00000005734	other	155.744	2	1.51609e-34	5.30632e-34	Mammary	Adipose	-71.089	8.77111	-8.1049	2.15494e-13
GATA6	ENSBTAG00000005734	other	155.744	2	1.51609e-34	5.30632e-34	Milk_cell	Adipose	-109.574	9.39981	-11.657	2.14051e-13
ATP8B1	ENSBTAG00000005738	other	41.1106	2	1.18289e-09	1.36061e-09	Milk_cell	Mammary	15.2565	9.90591	1.54014	0.272147
ATP8B1	ENSBTAG00000005738	other	41.1106	2	1.18289e-09	1.36061e-09	Milk_cell	Adipose	-48.766	9.43972	-5.16605	7.15781e-07
ATP8B1	ENSBTAG00000005738	other	41.1106	2	1.18289e-09	1.36061e-09	Mammary	Adipose	-55.5137	8.77111	-6.32915	7.39564e-10
COQ2	ENSBTAG00000005744	other	92.8099	2	7.02411e-21	1.09612e-20	Mammary	Adipose	17.974	8.77112	2.04923	0.100684
COQ2	ENSBTAG00000005744	other	92.8099	2	7.02411e-21	1.09612e-20	Milk_cell	Adipose	-64.0878	9.43972	-6.78916	3.40384e-11
COQ2	ENSBTAG00000005744	other	92.8099	2	7.02411e-21	1.09612e-20	Milk_cell	Mammary	-86.715	9.90591	-8.75387	2.14051e-13
NPHP3	ENSBTAG00000005769	other	108.117	2	3.33265e-24	6.01843e-24	Milk_cell	Mammary	-27.0516	9.90587	-2.73086	0.0173698
NPHP3	ENSBTAG00000005769	other	108.117	2	3.33265e-24	6.01843e-24	Mammary	Adipose	-74.9089	8.77111	-8.54041	2.14051e-13
NPHP3	ENSBTAG00000005769	other	108.117	2	3.33265e-24	6.01843e-24	Milk_cell	Adipose	-93.6635	9.4397	-9.9223	2.14051e-13
FIG4	ENSBTAG00000005827	other	84.6251	2	4.20622e-19	6.13407e-19	Milk_cell	Mammary	41.1451	9.90591	4.15359	9.69991e-05
FIG4	ENSBTAG00000005827	other	84.6251	2	4.20622e-19	6.13407e-19	Mammary	Adipose	-69.4064	8.77112	-7.91306	2.21379e-13
FIG4	ENSBTAG00000005827	other	84.6251	2	4.20622e-19	6.13407e-19	Milk_cell	Adipose	-73.1327	9.43972	-7.74734	2.42029e-13
TMEM68	ENSBTAG00000005893	other	61.4179	2	4.60553e-14	5.72769e-14	Milk_cell	Mammary	-28.7169	9.90591	-2.89897	0.010462
TMEM68	ENSBTAG00000005893	other	61.4179	2	4.60553e-14	5.72769e-14	Mammary	Adipose	-40.7116	8.77112	-4.64155	1.03177e-05
TMEM68	ENSBTAG00000005893	other	61.4179	2	4.60553e-14	5.72769e-14	Milk_cell	Adipose	-78.3635	9.43972	-8.30146	2.14273e-13
LRP5	ENSBTAG00000005903	other	259.352	2	4.81265e-57	1.14107e-55	Mammary	Adipose	-83.8902	8.77112	-9.56437	2.14051e-13
LRP5	ENSBTAG00000005903	other	259.352	2	4.81265e-57	1.14107e-55	Milk_cell	Adipose	-110.489	9.43972	-11.7047	2.14051e-13
LRP5	ENSBTAG00000005903	other	259.352	2	4.81265e-57	1.14107e-55	Milk_cell	Mammary	-129.353	9.90591	-13.0582	2.14051e-13
LEPR	ENSBTAG00000005910	other	202.863	2	8.89066e-45	6.2833e-44	Mammary	Adipose	-68.5537	8.65371	-7.92189	2.20934e-13
LEPR	ENSBTAG00000005910	other	202.863	2	8.89066e-45	6.2833e-44	Milk_cell	Mammary	-76.7229	7.9479	-9.65324	2.14051e-13
LEPR	ENSBTAG00000005910	other	202.863	2	8.89066e-45	6.2833e-44	Milk_cell	Adipose	-107.808	7.86132	-13.7138	2.14051e-13
PIGG	ENSBTAG00000005964	other	83.6919	2	6.70698e-19	9.704e-19	Milk_cell	Mammary	-35.8462	9.90577	-3.61873	0.000864291
PIGG	ENSBTAG00000005964	other	83.6919	2	6.70698e-19	9.704e-19	Mammary	Adipose	-58.6743	8.77112	-6.68948	6.73837e-11
PIGG	ENSBTAG00000005964	other	83.6919	2	6.70698e-19	9.704e-19	Milk_cell	Adipose	-82.9622	9.43941	-8.78892	2.14051e-13
HSD17B7	ENSBTAG00000005976	other	31.5734	2	1.39289e-07	1.54883e-07	Mammary	Adipose	44.7816	8.77112	5.10558	9.8702e-07
HSD17B7	ENSBTAG00000005976	other	31.5734	2	1.39289e-07	1.54883e-07	Milk_cell	Adipose	8.7942	9.43972	0.93162	0.620246
HSD17B7	ENSBTAG00000005976	other	31.5734	2	1.39289e-07	1.54883e-07	Milk_cell	Mammary	-44.3932	9.90591	-4.48149	2.20789e-05
PLCD3	ENSBTAG00000006052	other	178.324	2	1.89412e-39	9.15909e-39	Mammary	Adipose	-44.8271	8.77112	-5.11076	9.60333e-07
PLCD3	ENSBTAG00000006052	other	178.324	2	1.89412e-39	9.15909e-39	Milk_cell	Mammary	-98.0559	9.90571	-9.89893	2.14051e-13
PLCD3	ENSBTAG00000006052	other	178.324	2	1.89412e-39	9.15909e-39	Milk_cell	Adipose	-109.77	9.43929	-11.629	2.14051e-13
CDS2	ENSBTAG00000006066	other	135.141	2	4.51395e-30	1.08423e-29	Milk_cell	Mammary	78.9663	9.90591	7.97164	2.18492e-13
CDS2	ENSBTAG00000006066	other	135.141	2	4.51395e-30	1.08423e-29	Milk_cell	Adipose	-50.1827	9.43972	-5.31612	3.17504e-07
CDS2	ENSBTAG00000006066	other	135.141	2	4.51395e-30	1.08423e-29	Mammary	Adipose	-94.6223	8.77112	-10.7879	2.14051e-13
PIP5K1A	ENSBTAG00000006099	other	70.9223	2	3.97576e-16	5.25573e-16	Milk_cell	Mammary	26.9277	9.90591	2.71835	0.0180171
PIP5K1A	ENSBTAG00000006099	other	70.9223	2	3.97576e-16	5.25573e-16	Mammary	Adipose	-61.1527	8.77112	-6.97205	9.57989e-12
PIP5K1A	ENSBTAG00000006099	other	70.9223	2	3.97576e-16	5.25573e-16	Milk_cell	Adipose	-75.4212	9.43972	-7.98977	2.18048e-13
SERPINA12	ENSBTAG00000006191	other	72.2254	2	2.07226e-16	2.75926e-16	Mammary	Adipose	-25.3637	6.97458	-3.6366	0.000807054
SERPINA12	ENSBTAG00000006191	other	72.2254	2	2.07226e-16	2.75926e-16	Milk_cell	Mammary	-27.1066	4.97805	-5.44523	1.55027e-07
SERPINA12	ENSBTAG00000006191	other	72.2254	2	2.07226e-16	2.75926e-16	Milk_cell	Adipose	-52.2096	5.77701	-9.03747	2.14051e-13
SLC25A17	ENSBTAG00000006200	other	130.43	2	4.7591e-29	1.06971e-28	Milk_cell	Mammary	12.6415	9.90591	1.27616	0.408667
SLC25A17	ENSBTAG00000006200	other	130.43	2	4.7591e-29	1.06971e-28	Mammary	Adipose	-86.505	8.77112	-9.86249	2.14051e-13
SLC25A17	ENSBTAG00000006200	other	130.43	2	4.7591e-29	1.06971e-28	Milk_cell	Adipose	-103.864	9.43972	-11.0028	2.14051e-13
ACSBG1	ENSBTAG00000006231	acyl-CoA synthase	279.453	2	2.07766e-61	1.17468e-59	Mammary	Adipose	-93.2126	8.77111	-10.6272	2.14051e-13
ACSBG1	ENSBTAG00000006231	acyl-CoA synthase	279.453	2	2.07766e-61	1.17468e-59	Milk_cell	Adipose	-110.489	8.76802	-12.6014	2.14051e-13
ACSBG1	ENSBTAG00000006231	acyl-CoA synthase	279.453	2	2.07766e-61	1.17468e-59	Milk_cell	Mammary	-130.881	9.58201	-13.659	2.14051e-13
UMOD	ENSBTAG00000006264	other	96.0967	2	1.35789e-21	2.18391e-21	Mammary	Adipose	38.2787	8.29522	4.61455	1.17513e-05
UMOD	ENSBTAG00000006264	other	96.0967	2	1.35789e-21	2.18391e-21	Milk_cell	Adipose	-32.1147	5.9266	-5.41874	1.79823e-07
UMOD	ENSBTAG00000006264	other	96.0967	2	1.35789e-21	2.18391e-21	Milk_cell	Mammary	-76.8606	8.1607	-9.41838	2.14051e-13
HSD17B11	ENSBTAG00000006307	other	33.6131	2	5.02359e-08	5.61146e-08	Milk_cell	Mammary	34.8553	9.90591	3.51864	0.00126109
HSD17B11	ENSBTAG00000006307	other	33.6131	2	5.02359e-08	5.61146e-08	Milk_cell	Adipose	-35.2096	9.43972	-3.72994	0.000561386
HSD17B11	ENSBTAG00000006307	other	33.6131	2	5.02359e-08	5.61146e-08	Mammary	Adipose	-45.5092	8.77112	-5.18853	6.34591e-07
ALDH1L2	ENSBTAG00000006326	other	209.66	2	2.97149e-46	2.63138e-45	Milk_cell	Mammary	-92.0139	9.90591	-9.28879	2.14051e-13
ALDH1L2	ENSBTAG00000006326	other	209.66	2	2.97149e-46	2.63138e-45	Mammary	Adipose	-93.6446	8.77112	-10.6765	2.14051e-13
ALDH1L2	ENSBTAG00000006326	other	209.66	2	2.97149e-46	2.63138e-45	Milk_cell	Adipose	-110.467	9.43972	-11.7024	2.14051e-13
TTC7B	ENSBTAG00000006392	other	209.428	2	3.3359e-46	2.88457e-45	Milk_cell	Mammary	-88.0225	9.90571	-8.88604	2.14051e-13
TTC7B	ENSBTAG00000006392	other	209.428	2	3.3359e-46	2.88457e-45	Mammary	Adipose	-98.4423	8.77112	-11.2234	2.14051e-13
TTC7B	ENSBTAG00000006392	other	209.428	2	3.3359e-46	2.88457e-45	Milk_cell	Adipose	-110.337	9.43929	-11.6891	2.14051e-13
FECH	ENSBTAG00000006393	other	143.441	2	7.11546e-32	1.94419e-31	Milk_cell	Mammary	-7.9895	9.90591	-0.80654	0.698964
FECH	ENSBTAG00000006393	other	143.441	2	7.11546e-32	1.94419e-31	Mammary	Adipose	-90.0748	8.77112	-10.2695	2.14051e-13
FECH	ENSBTAG00000006393	other	143.441	2	7.11546e-32	1.94419e-31	Milk_cell	Adipose	-109.487	9.43972	-11.5985	2.14051e-13
ACSM3	ENSBTAG00000006447	acyl-CoA synthase	66.7015	2	3.28066e-15	4.23033e-15	Mammary	Adipose	-23.7266	8.77112	-2.70509	0.0187261
ACSM3	ENSBTAG00000006447	acyl-CoA synthase	66.7015	2	3.28066e-15	4.23033e-15	Milk_cell	Mammary	-57.5233	9.90475	-5.80765	1.89961e-08
ACSM3	ENSBTAG00000006447	acyl-CoA synthase	66.7015	2	3.28066e-15	4.23033e-15	Milk_cell	Adipose	-70.866	9.43718	-7.50924	3.91909e-13
PI4K2B	ENSBTAG00000006492	other	15.0299	2	0.000544885	0.000571313	Milk_cell	Mammary	26.2533	9.90591	2.65027	0.0219234
PI4K2B	ENSBTAG00000006492	other	15.0299	2	0.000544885	0.000571313	Milk_cell	Adipose	-8.4455	9.43972	-0.89468	0.643668
PI4K2B	ENSBTAG00000006492	other	15.0299	2	0.000544885	0.000571313	Mammary	Adipose	-35.1409	8.77112	-4.00643	0.000182112
PIP4K2B	ENSBTAG00000006499	other	82.1085	2	1.48034e-18	2.10863e-18	Milk_cell	Mammary	16.4264	9.90591	1.65824	0.221459
PIP4K2B	ENSBTAG00000006499	other	82.1085	2	1.48034e-18	2.10863e-18	Mammary	Adipose	-68.1331	8.77112	-7.76789	2.37921e-13
PIP4K2B	ENSBTAG00000006499	other	82.1085	2	1.48034e-18	2.10863e-18	Milk_cell	Adipose	-82.0032	9.43972	-8.68704	2.14051e-13
PDSS1	ENSBTAG00000006529	other	96.6672	2	1.0209e-21	1.65277e-21	Milk_cell	Mammary	-17.2384	9.90591	-1.74021	0.190265
PDSS1	ENSBTAG00000006529	other	96.6672	2	1.0209e-21	1.65277e-21	Mammary	Adipose	-56.0367	8.77112	-6.38878	5.01759e-10
PDSS1	ENSBTAG00000006529	other	96.6672	2	1.0209e-21	1.65277e-21	Milk_cell	Adipose	-102.556	9.43972	-10.8643	2.14051e-13
CFTR	ENSBTAG00000006589	other	3.1911	2	0.202801	0.203633	Milk_cell	Adipose	21.141	9.39708	2.24974	0.0631304
CFTR	ENSBTAG00000006589	other	3.1911	2	0.202801	0.203633	Milk_cell	Mammary	10.2398	9.80354	1.0445	0.548744
CFTR	ENSBTAG00000006589	other	3.1911	2	0.202801	0.203633	Mammary	Adipose	-8.1628	8.73651	-0.93433	0.618525
GGT5	ENSBTAG00000006608	other	168.44	2	2.65297e-37	1.14031e-36	Mammary	Adipose	90.6205	8.77112	10.3317	2.14051e-13
GGT5	ENSBTAG00000006608	other	168.44	2	2.65297e-37	1.14031e-36	Milk_cell	Adipose	15.1583	9.43972	1.6058	0.243129
GGT5	ENSBTAG00000006608	other	168.44	2	2.65297e-37	1.14031e-36	Milk_cell	Mammary	-113.044	9.90591	-11.4118	2.14051e-13
ERRFI1	ENSBTAG00000006609	other	44.828	2	1.8438e-10	2.13416e-10	Mammary	Adipose	-28.115	8.77112	-3.20541	0.00385644
ERRFI1	ENSBTAG00000006609	other	44.828	2	1.8438e-10	2.13416e-10	Milk_cell	Mammary	-30.3685	9.90591	-3.0657	0.00615046
ERRFI1	ENSBTAG00000006609	other	44.828	2	1.8438e-10	2.13416e-10	Milk_cell	Adipose	-67.6186	9.43972	-7.1632	2.57616e-12
ACSL5	ENSBTAG00000006707	acyl-CoA synthase	102.558	2	5.36814e-23	9.19717e-23	Milk_cell	Mammary	93.1424	9.90591	9.40272	2.14051e-13
ACSL5	ENSBTAG00000006707	acyl-CoA synthase	102.558	2	5.36814e-23	9.19717e-23	Milk_cell	Adipose	34.5994	9.43972	3.66529	0.000722505
ACSL5	ENSBTAG00000006707	acyl-CoA synthase	102.558	2	5.36814e-23	9.19717e-23	Mammary	Adipose	-56.878	8.77112	-6.48469	2.66897e-10
PTGS1	ENSBTAG00000006716	other	261.257	2	1.85718e-57	4.87511e-56	Mammary	Adipose	-84.0721	8.77112	-9.58511	2.14051e-13
PTGS1	ENSBTAG00000006716	other	261.257	2	1.85718e-57	4.87511e-56	Milk_cell	Adipose	-110.489	9.40955	-11.7422	2.14051e-13
PTGS1	ENSBTAG00000006716	other	261.257	2	1.85718e-57	4.87511e-56	Milk_cell	Mammary	-130.097	9.89219	-13.1514	2.14051e-13
HSD3B1	ENSBTAG00000006769	other	154.483	2	2.8472e-34	9.55567e-34	Milk_cell	Mammary	-42.1636	8.50614	-4.95684	2.14282e-06
HSD3B1	ENSBTAG00000006769	other	154.483	2	2.8472e-34	9.55567e-34	Mammary	Adipose	-86.1412	8.63505	-9.97576	2.14051e-13
HSD3B1	ENSBTAG00000006769	other	154.483	2	2.8472e-34	9.55567e-34	Milk_cell	Adipose	-96.6603	8.52027	-11.3447	2.14051e-13
PLA2G4B	ENSBTAG00000006784	other	261.198	2	1.91281e-57	4.68638e-56	Mammary	Adipose	-75.4773	8.77112	-8.60521	2.14051e-13
PLA2G4B	ENSBTAG00000006784	other	261.198	2	1.91281e-57	4.68638e-56	Milk_cell	Adipose	-110.489	9.43507	-11.7105	2.14051e-13
PLA2G4B	ENSBTAG00000006784	other	261.198	2	1.91281e-57	4.68638e-56	Milk_cell	Mammary	-133.524	9.90379	-13.4821	2.14051e-13
PECR	ENSBTAG00000006821	other	59.0942	2	1.4718e-13	1.80899e-13	Milk_cell	Mammary	31.7999	9.90591	3.21019	0.00379393
PECR	ENSBTAG00000006821	other	59.0942	2	1.4718e-13	1.80899e-13	Mammary	Adipose	-52.6033	8.77112	-5.99734	6.01522e-09
PECR	ENSBTAG00000006821	other	59.0942	2	1.4718e-13	1.80899e-13	Milk_cell	Adipose	-69.6455	9.43972	-7.37792	6.95444e-13
PIK3CB	ENSBTAG00000006909	other	124.934	2	7.42816e-28	1.5734e-27	Milk_cell	Mammary	98.4826	9.90591	9.9418	2.14051e-13
PIK3CB	ENSBTAG00000006909	other	124.934	2	7.42816e-28	1.5734e-27	Milk_cell	Adipose	-4.7404	9.43972	-0.50217	0.870263
PIK3CB	ENSBTAG00000006909	other	124.934	2	7.42816e-28	1.5734e-27	Mammary	Adipose	-77.41	8.77112	-8.82556	2.14051e-13
CYP11A1	ENSBTAG00000006934	other	133.034	2	1.29426e-29	2.99145e-29	Milk_cell	Adipose	93.075	9.43718	9.86259	2.14051e-13
CYP11A1	ENSBTAG00000006934	other	133.034	2	1.29426e-29	2.99145e-29	Mammary	Adipose	90.0294	8.76891	10.2669	2.14051e-13
CYP11A1	ENSBTAG00000006934	other	133.034	2	1.29426e-29	2.99145e-29	Milk_cell	Mammary	-42.5214	9.90591	-4.29253	5.24795e-05
PLP1	ENSBTAG00000006977	other	197.294	2	1.43919e-43	9.61643e-43	Milk_cell	Mammary	-52.7887	6.94784	-7.59787	3.03979e-13
PLP1	ENSBTAG00000006977	other	197.294	2	1.43919e-43	9.61643e-43	Mammary	Adipose	-68.5651	8.45673	-8.10776	2.15383e-13
PLP1	ENSBTAG00000006977	other	197.294	2	1.43919e-43	9.61643e-43	Milk_cell	Adipose	-110.358	7.82603	-14.1014	2.14051e-13
HSD17B4	ENSBTAG00000006978	other	139.095	2	6.24876e-31	1.60589e-30	Milk_cell	Mammary	68.3687	9.90591	6.90181	1.56106e-11
HSD17B4	ENSBTAG00000006978	other	139.095	2	6.24876e-31	1.60589e-30	Mammary	Adipose	-84.5951	8.77112	-9.64473	2.14051e-13
HSD17B4	ENSBTAG00000006978	other	139.095	2	6.24876e-31	1.60589e-30	Milk_cell	Adipose	-87.4737	9.43972	-9.26656	2.14051e-13
CERS3	ENSBTAG00000006987	other	84.6999	2	4.05182e-19	5.92065e-19	Mammary	Adipose	-48.0786	8.7605	-5.48811	1.21739e-07
CERS3	ENSBTAG00000006987	other	84.6999	2	4.05182e-19	5.92065e-19	Milk_cell	Mammary	-58.2803	9.48968	-6.14143	2.45286e-09
CERS3	ENSBTAG00000006987	other	84.6999	2	4.05182e-19	5.92065e-19	Milk_cell	Adipose	-72.7731	8.90374	-8.17331	2.14717e-13
OXSM	ENSBTAG00000007031	availability of building blocks	133.968	2	8.1122e-30	1.90494e-29	Milk_cell	Mammary	-34.0846	9.9059	-3.44084	0.00167996
OXSM	ENSBTAG00000007031	availability of building blocks	133.968	2	8.1122e-30	1.90494e-29	Mammary	Adipose	-78.0012	8.77112	-8.89296	2.14051e-13
OXSM	ENSBTAG00000007031	availability of building blocks	133.968	2	8.1122e-30	1.90494e-29	Milk_cell	Adipose	-107.002	9.4397	-11.3353	2.14051e-13
ESR1	ENSBTAG00000007159	other	89.3263	2	4.00897e-20	6.06296e-20	Milk_cell	Mammary	-8.2097	9.9059	-0.82877	0.685132
ESR1	ENSBTAG00000007159	other	89.3263	2	4.00897e-20	6.06296e-20	Mammary	Adipose	-68.9744	8.77112	-7.86381	2.25153e-13
ESR1	ENSBTAG00000007159	other	89.3263	2	4.00897e-20	6.06296e-20	Milk_cell	Adipose	-88.0404	9.43971	-9.3266	2.14051e-13
P2RX1	ENSBTAG00000007169	other	137.98	2	1.09156e-30	2.7476e-30	Milk_cell	Mammary	-34.5938	9.82164	-3.5222	0.00124444
P2RX1	ENSBTAG00000007169	other	137.98	2	1.09156e-30	2.7476e-30	Mammary	Adipose	-86.596	8.77094	-9.87306	2.14051e-13
P2RX1	ENSBTAG00000007169	other	137.98	2	1.09156e-30	2.7476e-30	Milk_cell	Adipose	-102.185	9.30124	-10.9862	2.14051e-13
PDGFRA	ENSBTAG00000007173	other	295.531	2	6.70108e-65	8.20882e-63	Mammary	Adipose	-80.616	8.77112	-9.19107	2.14051e-13
PDGFRA	ENSBTAG00000007173	other	295.531	2	6.70108e-65	8.20882e-63	Milk_cell	Adipose	-110.489	9.03186	-12.2333	2.14051e-13
PDGFRA	ENSBTAG00000007173	other	295.531	2	6.70108e-65	8.20882e-63	Milk_cell	Mammary	-145.993	9.72267	-15.0158	2.14051e-13
NUDT7	ENSBTAG00000007184	other	108.158	2	3.26383e-24	5.90866e-24	Milk_cell	Mammary	28.0838	9.90591	2.83506	0.0127291
NUDT7	ENSBTAG00000007184	other	108.158	2	3.26383e-24	5.90866e-24	Milk_cell	Adipose	-83.4853	9.43972	-8.84404	2.14051e-13
NUDT7	ENSBTAG00000007184	other	108.158	2	3.26383e-24	5.90866e-24	Mammary	Adipose	-85.2999	8.77112	-9.72509	2.14051e-13
ST8SIA3	ENSBTAG00000007347	other	6.0272	2	0.049115	0.0496554	Mammary	Adipose	3.5698	3.45721	1.03257	0.556262
ST8SIA3	ENSBTAG00000007347	other	6.0272	2	0.049115	0.0496554	Milk_cell	Adipose	-1.9724	2.17979	-0.90487	0.637211
ST8SIA3	ENSBTAG00000007347	other	6.0272	2	0.049115	0.0496554	Milk_cell	Mammary	-7.8381	3.26761	-2.39874	0.0434306
TMEM43	ENSBTAG00000007360	other	182.305	2	2.58807e-40	1.3491e-39	Mammary	Adipose	-47.1463	8.77112	-5.37518	2.29196e-07
TMEM43	ENSBTAG00000007360	other	182.305	2	2.58807e-40	1.3491e-39	Milk_cell	Mammary	-99.0469	9.90591	-9.99877	2.14051e-13
TMEM43	ENSBTAG00000007360	other	182.305	2	2.58807e-40	1.3491e-39	Milk_cell	Adipose	-110.424	9.43972	-11.6978	2.14051e-13
SPNS2	ENSBTAG00000007429	other	136.439	2	2.35883e-30	5.75994e-30	Mammary	Adipose	-44.7589	8.77112	-5.10298	1.00063e-06
SPNS2	ENSBTAG00000007429	other	136.439	2	2.35883e-30	5.75994e-30	Milk_cell	Mammary	-89.853	9.9059	-9.07066	2.14051e-13
SPNS2	ENSBTAG00000007429	other	136.439	2	2.35883e-30	5.75994e-30	Milk_cell	Adipose	-89.9801	9.43971	-9.53209	2.14051e-13
TAFAZZIN	ENSBTAG00000007456	other	117.471	2	3.10174e-26	6.03116e-26	Milk_cell	Mammary	-52.4653	9.90536	-5.29666	3.53245e-07
TAFAZZIN	ENSBTAG00000007456	other	117.471	2	3.10174e-26	6.03116e-26	Mammary	Adipose	-54.5133	8.77094	-6.21522	1.53739e-09
TAFAZZIN	ENSBTAG00000007456	other	117.471	2	3.10174e-26	6.03116e-26	Milk_cell	Adipose	-102.207	9.43957	-10.8275	2.14051e-13
ACADS	ENSBTAG00000007484	availability of building blocks	158.851	2	3.20548e-35	1.18991e-34	Milk_cell	Mammary	-32.6119	9.90591	-3.29217	0.00285759
ACADS	ENSBTAG00000007484	availability of building blocks	158.851	2	3.20548e-35	1.18991e-34	Mammary	Adipose	-94.7815	8.77112	-10.8061	2.14051e-13
ACADS	ENSBTAG00000007484	availability of building blocks	158.851	2	3.20548e-35	1.18991e-34	Milk_cell	Adipose	-110.489	9.43972	-11.7047	2.14051e-13
CEL	ENSBTAG00000007486	other	71.7237	2	2.66317e-16	3.53327e-16	Mammary	Adipose	60.1749	8.52104	7.06193	5.13678e-12
CEL	ENSBTAG00000007486	other	71.7237	2	2.66317e-16	3.53327e-16	Milk_cell	Adipose	1.1442	7.5605	0.15134	0.987452
CEL	ENSBTAG00000007486	other	71.7237	2	2.66317e-16	3.53327e-16	Milk_cell	Mammary	-64.7834	9.26615	-6.9914	8.37408e-12
FAAH	ENSBTAG00000007507	other	163.193	2	3.65742e-36	1.45308e-35	Mammary	Adipose	-59.4019	8.77112	-6.77244	3.81908e-11
FAAH	ENSBTAG00000007507	other	163.193	2	3.65742e-36	1.45308e-35	Milk_cell	Mammary	-80.9207	9.90316	-8.1712	2.14717e-13
FAAH	ENSBTAG00000007507	other	163.193	2	3.65742e-36	1.45308e-35	Milk_cell	Adipose	-109.465	9.43369	-11.6036	2.14051e-13
PLA2G15	ENSBTAG00000007512	other	205.467	2	2.4172e-45	1.89004e-44	Milk_cell	Mammary	121.288	9.90591	12.244	2.14051e-13
PLA2G15	ENSBTAG00000007512	other	205.467	2	2.4172e-45	1.89004e-44	Milk_cell	Adipose	-39.1981	9.43972	-4.15246	9.74767e-05
PLA2G15	ENSBTAG00000007512	other	205.467	2	2.4172e-45	1.89004e-44	Mammary	Adipose	-99.9202	8.77111	-11.392	2.14051e-13
ERLIN1	ENSBTAG00000007588	other	225.014	2	1.37682e-49	1.48818e-48	Mammary	Adipose	-86.505	8.77112	-9.86249	2.14051e-13
ERLIN1	ENSBTAG00000007588	other	225.014	2	1.37682e-49	1.48818e-48	Milk_cell	Mammary	-107.69	9.90591	-10.8713	2.14051e-13
ERLIN1	ENSBTAG00000007588	other	225.014	2	1.37682e-49	1.48818e-48	Milk_cell	Adipose	-110.489	9.43972	-11.7047	2.14051e-13
PLCL1	ENSBTAG00000007635	other	132.388	2	1.78737e-29	4.09256e-29	Milk_cell	Mammary	-25.6615	9.9059	-2.59053	0.025941
PLCL1	ENSBTAG00000007635	other	132.388	2	1.78737e-29	4.09256e-29	Mammary	Adipose	-87.028	8.77112	-9.92211	2.14051e-13
PLCL1	ENSBTAG00000007635	other	132.388	2	1.78737e-29	4.09256e-29	Milk_cell	Adipose	-101.575	9.4397	-10.7604	2.14051e-13
PIGA	ENSBTAG00000007646	other	11.0436	2	0.0039987	0.00414534	Milk_cell	Mammary	22.2895	9.90577	2.25015	0.0630674
PIGA	ENSBTAG00000007646	other	11.0436	2	0.0039987	0.00414534	Milk_cell	Adipose	-10.6032	9.43972	-1.12325	0.499681
PIGA	ENSBTAG00000007646	other	11.0436	2	0.0039987	0.00414534	Mammary	Adipose	-28.979	8.77073	-3.30406	0.00274093
AGPAT4	ENSBTAG00000007668	TAG synthesis	95.1551	2	2.17439e-21	3.48186e-21	Mammary	Adipose	-37.2327	8.77112	-4.24493	6.49113e-05
AGPAT4	ENSBTAG00000007668	TAG synthesis	95.1551	2	2.17439e-21	3.48186e-21	Milk_cell	Mammary	-51.1785	9.90155	-5.16873	7.0557e-07
AGPAT4	ENSBTAG00000007668	TAG synthesis	95.1551	2	2.17439e-21	3.48186e-21	Milk_cell	Adipose	-95.7122	9.43013	-10.1496	2.14051e-13
LPIN1	ENSBTAG00000007689	TAG synthesis	10.4922	2	0.00526813	0.00543831	Milk_cell	Mammary	-6.2141	9.90591	-0.62731	0.805108
LPIN1	ENSBTAG00000007689	TAG synthesis	10.4922	2	0.00526813	0.00543831	Mammary	Adipose	-23.2946	8.77112	-2.65583	0.0215783
LPIN1	ENSBTAG00000007689	TAG synthesis	10.4922	2	0.00526813	0.00543831	Milk_cell	Adipose	-29.8045	9.43972	-3.15735	0.00453818
PHYH	ENSBTAG00000007700	availability of building blocks	144.416	2	4.37096e-32	1.21232e-31	Milk_cell	Mammary	36.5482	9.90591	3.68953	0.000657609
PHYH	ENSBTAG00000007700	availability of building blocks	144.416	2	4.37096e-32	1.21232e-31	Mammary	Adipose	-85.3909	8.77112	-9.73546	2.14051e-13
PHYH	ENSBTAG00000007700	availability of building blocks	144.416	2	4.37096e-32	1.21232e-31	Milk_cell	Adipose	-110.489	9.43972	-11.7047	2.14051e-13
ELOVL7	ENSBTAG00000007704	elongase and desaturase	128.56	2	1.21207e-28	2.67529e-28	Mammary	Adipose	-48.2832	8.77112	-5.50479	1.10758e-07
ELOVL7	ENSBTAG00000007704	elongase and desaturase	128.56	2	1.21207e-28	2.67529e-28	Milk_cell	Mammary	-80.3289	9.90587	-8.10923	2.15383e-13
ELOVL7	ENSBTAG00000007704	elongase and desaturase	128.56	2	1.21207e-28	2.67529e-28	Milk_cell	Adipose	-91.9853	9.43963	-9.74458	2.14051e-13
DPM1	ENSBTAG00000007721	other	63.2644	2	1.82941e-14	2.30638e-14	Milk_cell	Mammary	41.1864	9.90591	4.15776	9.52542e-05
DPM1	ENSBTAG00000007721	other	63.2644	2	1.82941e-14	2.30638e-14	Mammary	Adipose	-59.4473	8.77112	-6.77762	3.6853e-11
DPM1	ENSBTAG00000007721	other	63.2644	2	1.82941e-14	2.30638e-14	Milk_cell	Adipose	-59.8378	9.43972	-6.33894	6.94108e-10
DGAT2L6	ENSBTAG00000007798	TAG synthesis	76.4354	2	2.52507e-17	3.46256e-17	Mammary	Adipose	-47.1463	8.7605	-5.3817	2.21053e-07
DGAT2L6	ENSBTAG00000007798	TAG synthesis	76.4354	2	2.52507e-17	3.46256e-17	Milk_cell	Mammary	-52.1419	9.52854	-5.47218	1.33207e-07
DGAT2L6	ENSBTAG00000007798	TAG synthesis	76.4354	2	2.52507e-17	3.46256e-17	Milk_cell	Adipose	-71.1494	8.99186	-7.91264	2.2149e-13
SELENOI	ENSBTAG00000007837	other	121.867	2	3.44283e-27	7.00964e-27	Milk_cell	Mammary	100.891	9.90591	10.1849	2.14051e-13
SELENOI	ENSBTAG00000007837	other	121.867	2	3.44283e-27	7.00964e-27	Milk_cell	Adipose	50.9455	9.43972	5.39693	2.03097e-07
SELENOI	ENSBTAG00000007837	other	121.867	2	3.44283e-27	7.00964e-27	Mammary	Adipose	-54.9226	8.77112	-6.26175	1.14195e-09
HMGCR	ENSBTAG00000007840	other	185.264	2	5.8944e-41	3.20917e-40	Milk_cell	Mammary	121.742	9.90591	12.2899	2.14051e-13
HMGCR	ENSBTAG00000007840	other	185.264	2	5.8944e-41	3.20917e-40	Milk_cell	Adipose	94.034	9.43972	9.96152	2.14051e-13
HMGCR	ENSBTAG00000007840	other	185.264	2	5.8944e-41	3.20917e-40	Mammary	Adipose	3.5812	8.77112	0.40829	0.912219
SREBF1	ENSBTAG00000007884	other	189.091	2	8.69792e-42	5.11438e-41	Milk_cell	Mammary	-81.953	9.90591	-8.27314	2.14495e-13
SREBF1	ENSBTAG00000007884	other	189.091	2	8.69792e-42	5.11438e-41	Mammary	Adipose	-88.3468	8.77112	-10.0725	2.14051e-13
SREBF1	ENSBTAG00000007884	other	189.091	2	8.69792e-42	5.11438e-41	Milk_cell	Adipose	-108.876	9.43972	-11.5338	2.14051e-13
EFR3B	ENSBTAG00000007888	other	89.8869	2	3.029e-20	4.59982e-20	Mammary	Adipose	-13.1764	8.77112	-1.50225	0.289833
EFR3B	ENSBTAG00000007888	other	89.8869	2	3.029e-20	4.59982e-20	Milk_cell	Adipose	-74.8545	9.43963	-7.92981	2.2049e-13
EFR3B	ENSBTAG00000007888	other	89.8869	2	3.029e-20	4.59982e-20	Milk_cell	Mammary	-77.1221	9.90587	-7.7855	2.34701e-13
CDIPT	ENSBTAG00000007954	phospholipid and sphingolipid biosynthesis	7.4841	2	0.0237056	0.0240658	Milk_cell	Mammary	-9.9577	9.90591	-1.00523	0.573538
CDIPT	ENSBTAG00000007954	phospholipid and sphingolipid biosynthesis	7.4841	2	0.0237056	0.0240658	Mammary	Adipose	-14.5634	8.77112	-1.66038	0.220602
CDIPT	ENSBTAG00000007954	phospholipid and sphingolipid biosynthesis	7.4841	2	0.0237056	0.0240658	Milk_cell	Adipose	-27.1455	9.43972	-2.87567	0.0112429
ALDH8A1	ENSBTAG00000007975	other	128.065	2	1.55275e-28	3.37654e-28	Mammary	Adipose	-39.1313	8.75654	-4.46881	2.34247e-05
ALDH8A1	ENSBTAG00000007975	other	128.065	2	1.55275e-28	3.37654e-28	Milk_cell	Mammary	-79.8816	9.21008	-8.67328	2.14051e-13
ALDH8A1	ENSBTAG00000007975	other	128.065	2	1.55275e-28	3.37654e-28	Milk_cell	Adipose	-88.4872	8.6092	-10.2782	2.14051e-13
FUT9	ENSBTAG00000007989	other	7.9277	2	0.0189899	0.0193051	Mammary	Adipose	2.1146	3.14302	0.67279	0.77933
FUT9	ENSBTAG00000007989	other	7.9277	2	0.0189899	0.0193051	Milk_cell	Adipose	-3.3891	1.54837	-2.18883	0.0730736
FUT9	ENSBTAG00000007989	other	7.9277	2	0.0189899	0.0193051	Milk_cell	Mammary	-7.5078	2.62475	-2.8604	0.0117826
PPARA	ENSBTAG00000008063	other	96.7945	2	9.57965e-22	1.55431e-21	Milk_cell	Mammary	42.1498	9.90591	4.25502	6.20628e-05
PPARA	ENSBTAG00000008063	other	96.7945	2	9.57965e-22	1.55431e-21	Milk_cell	Adipose	-61.4071	9.43972	-6.50518	2.3297e-10
PPARA	ENSBTAG00000008063	other	96.7945	2	9.57965e-22	1.55431e-21	Mammary	Adipose	-87.1644	8.77112	-9.93766	2.14051e-13
SLC37A4	ENSBTAG00000008077	other	185.514	2	5.20149e-41	2.85306e-40	Milk_cell	Mammary	-79.5995	9.90588	-8.03557	2.16716e-13
SLC37A4	ENSBTAG00000008077	other	185.514	2	5.20149e-41	2.85306e-40	Mammary	Adipose	-84.7088	8.77112	-9.65769	2.14051e-13
SLC37A4	ENSBTAG00000008077	other	185.514	2	5.20149e-41	2.85306e-40	Milk_cell	Adipose	-110.445	9.43967	-11.7002	2.14051e-13
ACER1	ENSBTAG00000008095	other	163.768	2	2.7425e-36	1.10149e-35	Milk_cell	Mammary	-57.8811	8.48167	-6.82426	2.67186e-11
ACER1	ENSBTAG00000008095	other	163.768	2	2.7425e-36	1.10149e-35	Mammary	Adipose	-79.2745	8.65952	-9.1546	2.14051e-13
ACER1	ENSBTAG00000008095	other	163.768	2	2.7425e-36	1.10149e-35	Milk_cell	Adipose	-98.9378	8.3994	-11.7791	2.14051e-13
EDN1	ENSBTAG00000008096	other	25.2749	2	3.24812e-06	3.52639e-06	Milk_cell	Mammary	2.9797	9.90591	0.3008	0.951347
EDN1	ENSBTAG00000008096	other	25.2749	2	3.24812e-06	3.52639e-06	Mammary	Adipose	-38.4151	8.77112	-4.37973	3.53477e-05
EDN1	ENSBTAG00000008096	other	25.2749	2	3.24812e-06	3.52639e-06	Milk_cell	Adipose	-45.5622	9.43972	-4.82665	4.14916e-06
SMPD2	ENSBTAG00000008145	other	83.6303	2	6.91702e-19	9.98823e-19	Mammary	Adipose	-25.6593	8.77112	-2.92543	0.00963405
SMPD2	ENSBTAG00000008145	other	83.6303	2	6.91702e-19	9.98823e-19	Milk_cell	Mammary	-52.8713	9.90591	-5.33735	2.82509e-07
SMPD2	ENSBTAG00000008145	other	83.6303	2	6.91702e-19	9.98823e-19	Milk_cell	Adipose	-90.3071	9.43972	-9.56671	2.14051e-13
MBOAT2	ENSBTAG00000008160	other	196.971	2	1.69183e-43	1.11026e-42	Mammary	Adipose	-50.8753	8.77112	-5.80032	1.98449e-08
MBOAT2	ENSBTAG00000008160	other	196.971	2	1.69183e-43	1.11026e-42	Milk_cell	Mammary	-106.975	9.7873	-10.9299	2.14051e-13
MBOAT2	ENSBTAG00000008160	other	196.971	2	1.69183e-43	1.11026e-42	Milk_cell	Adipose	-108.593	9.17692	-11.8333	2.14051e-13
GPCPD1	ENSBTAG00000008293	other	141.942	2	1.50516e-31	4.03757e-31	Milk_cell	Mammary	107.869	9.90591	10.8894	2.14051e-13
GPCPD1	ENSBTAG00000008293	other	141.942	2	1.50516e-31	4.03757e-31	Milk_cell	Adipose	48.5699	9.43972	5.14527	7.99666e-07
GPCPD1	ENSBTAG00000008293	other	141.942	2	1.50516e-31	4.03757e-31	Mammary	Adipose	-66.8598	8.77112	-7.62272	2.88214e-13
PLCB1	ENSBTAG00000008338	other	225.479	2	1.09102e-49	1.19687e-48	Mammary	Adipose	-65.6092	8.77111	-7.48015	4.36096e-13
PLCB1	ENSBTAG00000008338	other	225.479	2	1.09102e-49	1.19687e-48	Milk_cell	Adipose	-108.855	9.40729	-11.5713	2.14051e-13
PLCB1	ENSBTAG00000008338	other	225.479	2	1.09102e-49	1.19687e-48	Milk_cell	Mammary	-119.237	9.88896	-12.0576	2.14051e-13
ABHD5	ENSBTAG00000008416	other	210.156	2	2.31892e-46	2.10421e-45	Milk_cell	Mammary	114.42	9.90591	11.5507	2.14051e-13
ABHD5	ENSBTAG00000008416	other	210.156	2	2.31892e-46	2.10421e-45	Milk_cell	Adipose	-73.7865	9.43972	-7.8166	2.30149e-13
ABHD5	ENSBTAG00000008416	other	210.156	2	2.31892e-46	2.10421e-45	Mammary	Adipose	-97.9648	8.77112	-11.169	2.14051e-13
PGAP2	ENSBTAG00000008433	other	131.935	2	2.24215e-29	5.11794e-29	Milk_cell	Mammary	-43.2371	9.90591	-4.36478	3.78456e-05
PGAP2	ENSBTAG00000008433	other	131.935	2	2.24215e-29	5.11794e-29	Mammary	Adipose	-67.9739	8.77112	-7.74974	2.41473e-13
PGAP2	ENSBTAG00000008433	other	131.935	2	2.24215e-29	5.11794e-29	Milk_cell	Adipose	-108.833	9.43972	-11.5292	2.14051e-13
LBR	ENSBTAG00000008453	other	162.52	2	5.11833e-36	2.00105e-35	Milk_cell	Mammary	110.057	9.90591	11.1103	2.14051e-13
LBR	ENSBTAG00000008453	other	162.52	2	5.11833e-36	2.00105e-35	Milk_cell	Adipose	-33.8147	9.43972	-3.58218	0.000993302
LBR	ENSBTAG00000008453	other	162.52	2	5.11833e-36	2.00105e-35	Mammary	Adipose	-86.4368	8.77112	-9.85471	2.14051e-13
APOB	ENSBTAG00000008505	other	3.9766	2	0.13693	0.137868	Mammary	Adipose	8.4925	8.0622	1.05337	0.54317
APOB	ENSBTAG00000008505	other	3.9766	2	0.13693	0.137868	Milk_cell	Adipose	-3.7814	8.29443	-0.4559	0.891777
APOB	ENSBTAG00000008505	other	3.9766	2	0.13693	0.137868	Milk_cell	Mammary	-17.4724	8.77522	-1.9911	0.114366
SPHK1	ENSBTAG00000008507	other	48.7406	2	2.60678e-11	3.06067e-11	Milk_cell	Mammary	44.0904	9.90591	4.45092	2.54585e-05
SPHK1	ENSBTAG00000008507	other	48.7406	2	2.60678e-11	3.06067e-11	Milk_cell	Adipose	-27.6468	9.43972	-2.92877	0.00953391
SPHK1	ENSBTAG00000008507	other	48.7406	2	2.60678e-11	3.06067e-11	Mammary	Adipose	-60.9935	8.77112	-6.9539	1.08681e-11
SAMD8	ENSBTAG00000008619	other	103.397	2	3.52852e-23	6.14565e-23	Milk_cell	Mammary	89.4677	9.9059	9.03176	2.14051e-13
SAMD8	ENSBTAG00000008619	other	103.397	2	3.52852e-23	6.14565e-23	Milk_cell	Adipose	-18.7981	9.43972	-1.99138	0.114297
SAMD8	ENSBTAG00000008619	other	103.397	2	3.52852e-23	6.14565e-23	Mammary	Adipose	-68.5651	8.77111	-7.81715	2.30038e-13
PM20D1	ENSBTAG00000008734	other	137.302	2	1.53179e-30	3.84255e-30	Milk_cell	Mammary	21.4499	9.9059	2.16537	0.0772269
PM20D1	ENSBTAG00000008734	other	137.302	2	1.53179e-30	3.84255e-30	Mammary	Adipose	-90.0748	8.77112	-10.2695	2.14051e-13
PM20D1	ENSBTAG00000008734	other	137.302	2	1.53179e-30	3.84255e-30	Milk_cell	Adipose	-103.885	9.4397	-11.0052	2.14051e-13
ALOX15B	ENSBTAG00000008779	other	123.263	2	1.71282e-27	3.57648e-27	Mammary	Adipose	92.3486	8.6477	10.679	2.14051e-13
ALOX15B	ENSBTAG00000008779	other	123.263	2	1.71282e-27	3.57648e-27	Milk_cell	Adipose	81.8071	9.14728	8.94332	2.14051e-13
ALOX15B	ENSBTAG00000008779	other	123.263	2	1.71282e-27	3.57648e-27	Milk_cell	Mammary	-38.1722	9.89499	-3.85773	0.000336795
P2RX7	ENSBTAG00000008948	other	187.729	2	1.71858e-41	9.86839e-41	Milk_cell	Mammary	123.174	9.90524	12.4352	2.14051e-13
P2RX7	ENSBTAG00000008948	other	187.729	2	1.71858e-41	9.86839e-41	Milk_cell	Adipose	62.4641	9.43963	6.61722	1.09993e-10
P2RX7	ENSBTAG00000008948	other	187.729	2	1.71858e-41	9.86839e-41	Mammary	Adipose	-74.7725	8.77041	-8.52554	2.14051e-13
SOCS5	ENSBTAG00000008987	other	114.763	2	1.20106e-25	2.27521e-25	Milk_cell	Mammary	-20.748	9.90591	-2.09451	0.0909455
SOCS5	ENSBTAG00000008987	other	114.763	2	1.20106e-25	2.27521e-25	Mammary	Adipose	-74.0449	8.77112	-8.44189	2.14051e-13
SOCS5	ENSBTAG00000008987	other	114.763	2	1.20106e-25	2.27521e-25	Milk_cell	Adipose	-100.987	9.43972	-10.698	2.14051e-13
FAR1	ENSBTAG00000009061	other	121.374	2	4.40409e-27	8.91737e-27	Milk_cell	Mammary	94.4912	9.90591	9.53888	2.14051e-13
FAR1	ENSBTAG00000009061	other	121.374	2	4.40409e-27	8.91737e-27	Milk_cell	Adipose	-3.4763	9.43972	-0.36826	0.927978
FAR1	ENSBTAG00000009061	other	121.374	2	4.40409e-27	8.91737e-27	Mammary	Adipose	-80.2749	8.77112	-9.15219	2.14051e-13
ACSBG2	ENSBTAG00000009105	acyl-CoA synthase	164.611	2	1.79923e-36	7.42939e-36	Milk_cell	Mammary	-45.9897	6.22374	-7.38941	6.55476e-13
ACSBG2	ENSBTAG00000009105	acyl-CoA synthase	164.611	2	1.79923e-36	7.42939e-36	Mammary	Adipose	-61.9485	8.15972	-7.59199	3.08198e-13
ACSBG2	ENSBTAG00000009105	acyl-CoA synthase	164.611	2	1.79923e-36	7.42939e-36	Milk_cell	Adipose	-90.5577	7.16561	-12.6378	2.14051e-13
ALDH1A3	ENSBTAG00000009125	other	89.7468	2	3.2488e-20	4.92344e-20	Milk_cell	Mammary	46.5127	9.90591	4.69545	7.94097e-06
ALDH1A3	ENSBTAG00000009125	other	89.7468	2	3.2488e-20	4.92344e-20	Milk_cell	Adipose	-70.6263	9.43972	-7.48182	4.33209e-13
ALDH1A3	ENSBTAG00000009125	other	89.7468	2	3.2488e-20	4.92344e-20	Mammary	Adipose	-72.6806	8.77112	-8.28635	2.14495e-13
MLXIPL	ENSBTAG00000009153	other	211.581	2	1.13683e-46	1.05768e-45	Milk_cell	Mammary	-91.9726	9.90349	-9.28688	2.14051e-13
MLXIPL	ENSBTAG00000009153	other	211.581	2	1.13683e-46	1.05768e-45	Mammary	Adipose	-95.4864	8.77112	-10.8864	2.14051e-13
MLXIPL	ENSBTAG00000009153	other	211.581	2	1.13683e-46	1.05768e-45	Milk_cell	Adipose	-110.489	9.43441	-11.7113	2.14051e-13
HSD17B14	ENSBTAG00000009174	other	41.8228	2	8.28486e-10	9.54447e-10	Milk_cell	Mammary	4.0533	9.90475	0.40922	0.911836
HSD17B14	ENSBTAG00000009174	other	41.8228	2	8.28486e-10	9.54447e-10	Mammary	Adipose	-50.0567	8.77111	-5.707	3.44709e-08
HSD17B14	ENSBTAG00000009174	other	41.8228	2	8.28486e-10	9.54447e-10	Milk_cell	Adipose	-57.9635	9.43794	-6.14154	2.45122e-09
APOA2	ENSBTAG00000009212	other	16.1074	2	0.000317918	0.00033477	Mammary	Adipose	18.0309	7.35788	2.45055	0.0379279
APOA2	ENSBTAG00000009212	other	16.1074	2	0.000317918	0.00033477	Milk_cell	Adipose	-2.5936	6.86304	-0.37791	0.924305
APOA2	ENSBTAG00000009212	other	16.1074	2	0.000317918	0.00033477	Milk_cell	Mammary	-30.3066	7.9158	-3.82861	0.000378916
NSDHL	ENSBTAG00000009231	other	67.2283	2	2.52097e-15	3.26217e-15	Milk_cell	Mammary	76.8881	9.90577	7.76196	2.3892e-13
NSDHL	ENSBTAG00000009231	other	67.2283	2	2.52097e-15	3.26217e-15	Milk_cell	Adipose	36.8442	9.43972	3.90311	0.000279828
NSDHL	ENSBTAG00000009231	other	67.2283	2	2.52097e-15	3.26217e-15	Mammary	Adipose	-35.5956	8.77073	-4.05846	0.000146109
DAGLB	ENSBTAG00000009236	other	65.8851	2	4.93426e-15	6.32929e-15	Milk_cell	Mammary	65.616	9.90591	6.62393	1.0512e-10
DAGLB	ENSBTAG00000009236	other	65.8851	2	4.93426e-15	6.32929e-15	Milk_cell	Adipose	2.7135	9.43972	0.28745	0.955474
DAGLB	ENSBTAG00000009236	other	65.8851	2	4.93426e-15	6.32929e-15	Mammary	Adipose	-65.632	8.77112	-7.48274	4.31877e-13
CERKL	ENSBTAG00000009257	phospholipid and sphingolipid biosynthesis	127.858	2	1.72199e-28	3.72253e-28	Milk_cell	Mammary	100.864	9.87626	10.2127	2.14051e-13
CERKL	ENSBTAG00000009257	phospholipid and sphingolipid biosynthesis	127.858	2	1.72199e-28	3.72253e-28	Milk_cell	Adipose	56.7429	9.43568	6.01366	5.43956e-09
CERKL	ENSBTAG00000009257	phospholipid and sphingolipid biosynthesis	127.858	2	1.72199e-28	3.72253e-28	Mammary	Adipose	-59.0153	8.74591	-6.74777	4.52419e-11
NR5A2	ENSBTAG00000009265	other	297.989	2	1.96141e-65	2.88328e-63	Mammary	Adipose	-76.1594	8.77111	-8.68298	2.14051e-13
NR5A2	ENSBTAG00000009265	other	297.989	2	1.96141e-65	2.88328e-63	Milk_cell	Adipose	-110.489	8.15206	-13.5535	2.14051e-13
NR5A2	ENSBTAG00000009265	other	297.989	2	1.96141e-65	2.88328e-63	Milk_cell	Mammary	-142.387	9.31892	-15.2794	2.14051e-13
PORCN	ENSBTAG00000009282	other	226.974	2	5.16635e-50	5.75344e-49	Mammary	Adipose	-63.2673	8.77073	-7.21345	1.84852e-12
PORCN	ENSBTAG00000009282	other	226.974	2	5.16635e-50	5.75344e-49	Milk_cell	Adipose	-110.489	9.40955	-11.7422	2.14051e-13
PORCN	ENSBTAG00000009282	other	226.974	2	5.16635e-50	5.75344e-49	Milk_cell	Mammary	-119.162	9.88102	-12.0597	2.14051e-13
EBP	ENSBTAG00000009287	other	139.36	2	5.47574e-31	1.42214e-30	Mammary	Adipose	-60.3114	8.77085	-6.87635	1.86288e-11
EBP	ENSBTAG00000009287	other	139.36	2	5.47574e-31	1.42214e-30	Milk_cell	Mammary	-65.0518	9.90581	-6.56703	1.54164e-10
EBP	ENSBTAG00000009287	other	139.36	2	5.47574e-31	1.42214e-30	Milk_cell	Adipose	-105.607	9.43972	-11.1875	2.14051e-13
DEGS2	ENSBTAG00000009294	elongase and desaturase	22.9177	2	1.05555e-05	1.13425e-05	Mammary	Adipose	9.8567	8.77094	1.12379	0.499348
DEGS2	ENSBTAG00000009294	elongase and desaturase	22.9177	2	1.05555e-05	1.13425e-05	Milk_cell	Adipose	-24.9769	9.37064	-2.66545	0.0209935
DEGS2	ENSBTAG00000009294	elongase and desaturase	22.9177	2	1.05555e-05	1.13425e-05	Milk_cell	Mammary	-46.1274	9.86498	-4.67587	8.73628e-06
NAGA	ENSBTAG00000009506	other	92.7162	2	7.36098e-21	1.14626e-20	Milk_cell	Mammary	73.0069	9.90591	7.37003	7.24754e-13
NAGA	ENSBTAG00000009506	other	92.7162	2	7.36098e-21	1.14626e-20	Milk_cell	Adipose	-11.6929	9.43972	-1.2387	0.430309
NAGA	ENSBTAG00000009506	other	92.7162	2	7.36098e-21	1.14626e-20	Mammary	Adipose	-81.4346	8.77112	-9.2844	2.14051e-13
DBI	ENSBTAG00000009517	other	134.979	2	4.89427e-30	1.16795e-29	Milk_cell	Mammary	-3.7642	9.90591	-0.38	0.923497
DBI	ENSBTAG00000009517	other	134.979	2	4.89427e-30	1.16795e-29	Mammary	Adipose	-83.5264	8.77112	-9.52289	2.14051e-13
DBI	ENSBTAG00000009517	other	134.979	2	4.89427e-30	1.16795e-29	Milk_cell	Adipose	-110.053	9.43972	-11.6585	2.14051e-13
ENSBTAG00000009539	ENSBTAG00000009539	other	66.7215	2	3.2479e-15	4.19544e-15	Milk_cell	Mammary	-13.2196	3.90677	-3.38375	0.00206545
ENSBTAG00000009539	ENSBTAG00000009539	other	66.7215	2	3.2479e-15	4.19544e-15	Mammary	Adipose	-29.8658	6.11526	-4.88381	3.1106e-06
ENSBTAG00000009539	ENSBTAG00000009539	other	66.7215	2	3.2479e-15	4.19544e-15	Milk_cell	Adipose	-43.0122	5.45525	-7.88455	2.23488e-13
ANGPTL8	ENSBTAG00000009570	other	208.3	2	5.8629e-46	4.95314e-45	Milk_cell	Mammary	-84.8295	9.75982	-8.6917	2.14051e-13
ANGPTL8	ENSBTAG00000009570	other	208.3	2	5.8629e-46	4.95314e-45	Mammary	Adipose	-98.2376	8.77085	-11.2005	2.14051e-13
ANGPTL8	ENSBTAG00000009570	other	208.3	2	5.8629e-46	4.95314e-45	Milk_cell	Adipose	-110.097	9.19549	-11.9729	2.14051e-13
SMPD3	ENSBTAG00000009639	other	119.773	2	9.8091e-27	1.95916e-26	Milk_cell	Mammary	96.7346	9.90591	9.76535	2.14051e-13
SMPD3	ENSBTAG00000009639	other	119.773	2	9.8091e-27	1.95916e-26	Milk_cell	Adipose	7.3776	9.43972	0.78154	0.714389
SMPD3	ENSBTAG00000009639	other	119.773	2	9.8091e-27	1.95916e-26	Mammary	Adipose	-75.7956	8.77112	-8.6415	2.14051e-13
PLEK	ENSBTAG00000009658	other	256.884	2	1.65332e-56	3.47197e-55	Milk_cell	Mammary	141.52	9.90591	14.2864	2.14051e-13
PLEK	ENSBTAG00000009658	other	256.884	2	1.65332e-56	3.47197e-55	Milk_cell	Adipose	106.544	9.43972	11.2868	2.14051e-13
PLEK	ENSBTAG00000009658	other	256.884	2	1.65332e-56	3.47197e-55	Mammary	Adipose	-50.7616	8.77112	-5.78736	2.14376e-08
ABCD3	ENSBTAG00000009698	other	141.757	2	1.65165e-31	4.41441e-31	Milk_cell	Mammary	47.545	9.90591	4.79966	4.74844e-06
ABCD3	ENSBTAG00000009698	other	141.757	2	1.65165e-31	4.41441e-31	Mammary	Adipose	-89.2108	8.77112	-10.171	2.14051e-13
ABCD3	ENSBTAG00000009698	other	141.757	2	1.65165e-31	4.41441e-31	Milk_cell	Adipose	-98.916	9.43972	-10.4787	2.14051e-13
AOX1	ENSBTAG00000009725	other	280.952	2	9.81839e-62	6.56047e-60	Mammary	Adipose	-82.8215	8.77112	-9.44253	2.14051e-13
AOX1	ENSBTAG00000009725	other	280.952	2	9.81839e-62	6.56047e-60	Milk_cell	Adipose	-110.489	9.4395	-11.705	2.14051e-13
AOX1	ENSBTAG00000009725	other	280.952	2	9.81839e-62	6.56047e-60	Milk_cell	Mammary	-141.011	9.90581	-14.2352	2.14051e-13
ADIPOR1	ENSBTAG00000009727	other	90.9693	2	1.76305e-20	2.68847e-20	Milk_cell	Mammary	0.0895	9.90591	0.00903	0.999955
ADIPOR1	ENSBTAG00000009727	other	90.9693	2	1.76305e-20	2.68847e-20	Mammary	Adipose	-75.068	8.77112	-8.55855	2.14051e-13
ADIPOR1	ENSBTAG00000009727	other	90.9693	2	1.76305e-20	2.68847e-20	Milk_cell	Adipose	-84.4442	9.43972	-8.94563	2.14051e-13
LTC4S	ENSBTAG00000009737	other	169.324	2	1.70504e-37	7.45954e-37	Milk_cell	Mammary	-60.3585	9.86901	-6.11596	2.87852e-09
LTC4S	ENSBTAG00000009737	other	169.324	2	1.70504e-37	7.45954e-37	Mammary	Adipose	-91.5982	8.77112	-10.4432	2.14051e-13
LTC4S	ENSBTAG00000009737	other	169.324	2	1.70504e-37	7.45954e-37	Milk_cell	Adipose	-107.656	9.36264	-11.4985	2.14051e-13
PIGV	ENSBTAG00000009796	other	117.279	2	3.41298e-26	6.61884e-26	Milk_cell	Mammary	-18.5321	9.90591	-1.87082	0.147196
PIGV	ENSBTAG00000009796	other	117.279	2	3.41298e-26	6.61884e-26	Mammary	Adipose	-75.1363	8.77112	-8.56633	2.14051e-13
PIGV	ENSBTAG00000009796	other	117.279	2	3.41298e-26	6.61884e-26	Milk_cell	Adipose	-102.469	9.43972	-10.8551	2.14051e-13
SPHK2	ENSBTAG00000009872	other	110.623	2	9.51848e-25	1.75781e-24	Mammary	Adipose	-41.6893	8.77112	-4.75302	5.98506e-06
SPHK2	ENSBTAG00000009872	other	110.623	2	9.51848e-25	1.75781e-24	Milk_cell	Mammary	-55.0872	9.90591	-5.56104	8.03704e-08
SPHK2	ENSBTAG00000009872	other	110.623	2	9.51848e-25	1.75781e-24	Milk_cell	Adipose	-102.512	9.43972	-10.8597	2.14051e-13
AGPS	ENSBTAG00000009897	other	129.713	2	6.81185e-29	1.5218e-28	Milk_cell	Mammary	104.442	9.90591	10.5434	2.14051e-13
AGPS	ENSBTAG00000009897	other	129.713	2	6.81185e-29	1.5218e-28	Milk_cell	Adipose	55.3263	9.43972	5.86101	1.37948e-08
AGPS	ENSBTAG00000009897	other	129.713	2	6.81185e-29	1.5218e-28	Mammary	Adipose	-52.9444	8.77112	-6.03622	4.73141e-09
PIP5K1B	ENSBTAG00000009917	other	70.47	2	4.98461e-16	6.5423e-16	Mammary	Adipose	70.5433	8.77112	8.04268	2.16716e-13
PIP5K1B	ENSBTAG00000009917	other	70.47	2	4.98461e-16	6.5423e-16	Milk_cell	Adipose	63.8263	9.43972	6.76146	4.11844e-11
PIP5K1B	ENSBTAG00000009917	other	70.47	2	4.98461e-16	6.5423e-16	Milk_cell	Mammary	-26.1294	9.90591	-2.63776	0.0227162
PLCL2	ENSBTAG00000009942	other	96.2693	2	1.24565e-21	2.00779e-21	Milk_cell	Mammary	78.9801	9.90591	7.97303	2.18492e-13
PLCL2	ENSBTAG00000009942	other	96.2693	2	1.24565e-21	2.00779e-21	Milk_cell	Adipose	-2.9314	9.43972	-0.31054	0.948232
PLCL2	ENSBTAG00000009942	other	96.2693	2	1.24565e-21	2.00779e-21	Mammary	Adipose	-78.9334	8.77112	-8.99924	2.14051e-13
PGP	ENSBTAG00000009951	other	80.1254	2	3.9901e-18	5.6075e-18	Milk_cell	Mammary	-18.5046	9.90591	-1.86804	0.14803
PGP	ENSBTAG00000009951	other	80.1254	2	3.9901e-18	5.6075e-18	Mammary	Adipose	-72.5214	8.77112	-8.26821	2.14495e-13
PGP	ENSBTAG00000009951	other	80.1254	2	3.9901e-18	5.6075e-18	Milk_cell	Adipose	-75.3994	9.43972	-7.98746	2.18048e-13
SGPL1	ENSBTAG00000009984	other	86.5383	2	1.61602e-19	2.40928e-19	Milk_cell	Mammary	70.1028	9.90591	7.07687	4.63407e-12
SGPL1	ENSBTAG00000009984	other	86.5383	2	1.61602e-19	2.40928e-19	Milk_cell	Adipose	-13.9814	9.43972	-1.48113	0.299987
SGPL1	ENSBTAG00000009984	other	86.5383	2	1.61602e-19	2.40928e-19	Mammary	Adipose	-78.4559	8.77112	-8.9448	2.14051e-13
HADHB	ENSBTAG00000010083	availability of building blocks	170.471	2	9.6107e-38	4.25534e-37	Milk_cell	Mammary	55.4726	9.90591	5.59995	6.42666e-08
HADHB	ENSBTAG00000010083	availability of building blocks	170.471	2	9.6107e-38	4.25534e-37	Mammary	Adipose	-96.555	8.77112	-11.0083	2.14051e-13
HADHB	ENSBTAG00000010083	availability of building blocks	170.471	2	9.6107e-38	4.25534e-37	Milk_cell	Adipose	-108.244	9.43972	-11.4669	2.14051e-13
ALDH1A2	ENSBTAG00000010119	other	31.2309	2	1.65313e-07	1.83265e-07	Milk_cell	Mammary	29.9143	9.6861	3.08837	0.00570929
ALDH1A2	ENSBTAG00000010119	other	31.2309	2	1.65313e-07	1.83265e-07	Milk_cell	Adipose	-27.0365	9.36671	-2.88645	0.0108753
ALDH1A2	ENSBTAG00000010119	other	31.2309	2	1.65313e-07	1.83265e-07	Mammary	Adipose	-49.3405	8.66514	-5.69414	3.71708e-08
APOE	ENSBTAG00000010123	other	60.542	2	7.13621e-14	8.84505e-14	Milk_cell	Mammary	60.7852	9.90591	6.13625	2.53413e-09
APOE	ENSBTAG00000010123	other	60.542	2	7.13621e-14	8.84505e-14	Milk_cell	Adipose	-23.5929	9.43972	-2.49933	0.0333021
APOE	ENSBTAG00000010123	other	60.542	2	7.13621e-14	8.84505e-14	Mammary	Adipose	-59.4019	8.77112	-6.77244	3.81908e-11
STAT5B	ENSBTAG00000010125	other	99.6257	2	2.3257e-22	3.87616e-22	Milk_cell	Mammary	10.577	9.90591	1.06775	0.534155
STAT5B	ENSBTAG00000010125	other	99.6257	2	2.3257e-22	3.87616e-22	Milk_cell	Adipose	-78.1673	9.43972	-8.28068	2.14495e-13
STAT5B	ENSBTAG00000010125	other	99.6257	2	2.3257e-22	3.87616e-22	Mammary	Adipose	-87.7101	8.77112	-9.99988	2.14051e-13
PEDS1	ENSBTAG00000010135	elongase and desaturase	145.633	2	2.37744e-32	6.77294e-32	Milk_cell	Mammary	66.3317	9.90591	6.69618	6.4379e-11
PEDS1	ENSBTAG00000010135	elongase and desaturase	145.633	2	2.37744e-32	6.77294e-32	Milk_cell	Adipose	-86.4276	9.43972	-9.15573	2.14051e-13
PEDS1	ENSBTAG00000010135	elongase and desaturase	145.633	2	2.37744e-32	6.77294e-32	Mammary	Adipose	-90.8252	8.77112	-10.355	2.14051e-13
MBTPS1	ENSBTAG00000010170	other	136.596	2	2.18082e-30	5.39698e-30	Milk_cell	Mammary	-45.0401	9.90591	-4.54679	1.62368e-05
MBTPS1	ENSBTAG00000010170	other	136.596	2	2.18082e-30	5.39698e-30	Mammary	Adipose	-69.7929	8.77112	-7.95713	2.19158e-13
MBTPS1	ENSBTAG00000010170	other	136.596	2	2.18082e-30	5.39698e-30	Milk_cell	Adipose	-109.814	9.43972	-11.6331	2.14051e-13
G6PC1	ENSBTAG00000010184	other	268.065	2	6.17054e-59	2.15969e-57	Mammary	Adipose	-89.0289	8.75927	-10.164	2.14051e-13
G6PC1	ENSBTAG00000010184	other	268.065	2	6.17054e-59	2.15969e-57	Milk_cell	Adipose	-110.424	7.79011	-14.1749	2.14051e-13
G6PC1	ENSBTAG00000010184	other	268.065	2	6.17054e-59	2.15969e-57	Milk_cell	Mammary	-112.287	8.69038	-12.9208	2.14051e-13
RDH8	ENSBTAG00000010188	other	229.037	2	1.84214e-50	2.08304e-49	Milk_cell	Mammary	-23.2392	6.44778	-3.60421	0.000913536
RDH8	ENSBTAG00000010188	other	229.037	2	1.84214e-50	2.08304e-49	Mammary	Adipose	-96.3959	8.178	-11.7872	2.14051e-13
RDH8	ENSBTAG00000010188	other	229.037	2	1.84214e-50	2.08304e-49	Milk_cell	Adipose	-110.249	8.12201	-13.5741	2.14051e-13
MGST3	ENSBTAG00000010265	other	154.996	2	2.20328e-34	7.67493e-34	Milk_cell	Mammary	22.1794	9.90591	2.23901	0.0647973
MGST3	ENSBTAG00000010265	other	154.996	2	2.20328e-34	7.67493e-34	Mammary	Adipose	-95.7137	8.77112	-10.9124	2.14051e-13
MGST3	ENSBTAG00000010265	other	154.996	2	2.20328e-34	7.67493e-34	Milk_cell	Adipose	-110.489	9.43972	-11.7047	2.14051e-13
DHRS11	ENSBTAG00000010297	other	185.702	2	4.73504e-41	2.63656e-40	Mammary	Adipose	12.608	8.77112	1.43744	0.321637
DHRS11	ENSBTAG00000010297	other	185.702	2	4.73504e-41	2.63656e-40	Milk_cell	Adipose	-95.4724	9.43972	-10.1139	2.14051e-13
DHRS11	ENSBTAG00000010297	other	185.702	2	4.73504e-41	2.63656e-40	Milk_cell	Mammary	-120.903	9.90591	-12.2051	2.14051e-13
CHKA	ENSBTAG00000010304	other	10.1028	2	0.00640039	0.00658863	Mammary	Adipose	5.6275	8.77112	0.6416	0.797114
CHKA	ENSBTAG00000010304	other	10.1028	2	0.00640039	0.00658863	Milk_cell	Adipose	-15.3763	9.43972	-1.62889	0.233422
CHKA	ENSBTAG00000010304	other	10.1028	2	0.00640039	0.00658863	Milk_cell	Mammary	-31.4145	9.90591	-3.17129	0.0043299
ALG11	ENSBTAG00000010337	other	115.174	2	9.7788e-26	1.86203e-25	Milk_cell	Mammary	-24.3127	9.90591	-2.45436	0.0375479
ALG11	ENSBTAG00000010337	other	115.174	2	9.7788e-26	1.86203e-25	Mammary	Adipose	-70.3159	8.77112	-8.01675	2.1716e-13
ALG11	ENSBTAG00000010337	other	115.174	2	9.7788e-26	1.86203e-25	Milk_cell	Adipose	-103.188	9.43972	-10.9312	2.14051e-13
MTMR7	ENSBTAG00000010372	other	62.6676	2	2.46548e-14	3.0871e-14	Mammary	Adipose	-39.5065	8.77112	-4.50416	1.98538e-05
MTMR7	ENSBTAG00000010372	other	62.6676	2	2.46548e-14	3.0871e-14	Milk_cell	Mammary	-48.7561	9.90536	-4.92219	2.55887e-06
MTMR7	ENSBTAG00000010372	other	62.6676	2	2.46548e-14	3.0871e-14	Milk_cell	Adipose	-67.5968	9.43853	-7.16179	2.60036e-12
CYP2R1	ENSBTAG00000010419	other	107.311	2	4.98572e-24	8.93781e-24	Milk_cell	Mammary	3.0761	9.90588	0.31053	0.948235
CYP2R1	ENSBTAG00000010419	other	107.311	2	4.98572e-24	8.93781e-24	Mammary	Adipose	-69.2018	8.77111	-7.88973	2.23044e-13
CYP2R1	ENSBTAG00000010419	other	107.311	2	4.98572e-24	8.93781e-24	Milk_cell	Adipose	-103.406	9.43971	-10.9543	2.14051e-13
PEX5	ENSBTAG00000010490	availability of building blocks	114.426	2	1.42147e-25	2.68581e-25	Milk_cell	Mammary	-42.3975	9.9059	-4.28003	5.55051e-05
PEX5	ENSBTAG00000010490	availability of building blocks	114.426	2	1.42147e-25	2.68581e-25	Mammary	Adipose	-50.6934	8.77112	-5.77958	2.24522e-08
PEX5	ENSBTAG00000010490	availability of building blocks	114.426	2	1.42147e-25	2.68581e-25	Milk_cell	Adipose	-108.331	9.43971	-11.4761	2.14051e-13
BCKDK	ENSBTAG00000010524	other	45.5635	2	1.27648e-10	1.48217e-10	Milk_cell	Mammary	30.0519	9.90591	3.03374	0.00682455
BCKDK	ENSBTAG00000010524	other	45.5635	2	1.27648e-10	1.48217e-10	Milk_cell	Adipose	-42.2929	9.43972	-4.48032	2.21999e-05
BCKDK	ENSBTAG00000010524	other	45.5635	2	1.27648e-10	1.48217e-10	Mammary	Adipose	-59.0381	8.77112	-6.73096	5.07632e-11
PLPP1	ENSBTAG00000010526	other	149.959	2	2.73461e-33	8.40979e-33	Milk_cell	Mammary	-5.6773	9.90591	-0.57312	0.83446
PLPP1	ENSBTAG00000010526	other	149.959	2	2.73461e-33	8.40979e-33	Mammary	Adipose	-95.0089	8.77112	-10.832	2.14051e-13
PLPP1	ENSBTAG00000010526	other	149.959	2	2.73461e-33	8.40979e-33	Milk_cell	Adipose	-109.508	9.43972	-11.6008	2.14051e-13
CYP1B1	ENSBTAG00000010531	other	172.202	2	4.04469e-38	1.83509e-37	Milk_cell	Mammary	-59.6291	9.6988	-6.14809	2.35216e-09
CYP1B1	ENSBTAG00000010531	other	172.202	2	4.04469e-38	1.83509e-37	Mammary	Adipose	-88.4605	8.76742	-10.0897	2.14051e-13
CYP1B1	ENSBTAG00000010531	other	172.202	2	4.04469e-38	1.83509e-37	Milk_cell	Adipose	-109.879	9.19549	-11.9492	2.14051e-13
ELOVL6	ENSBTAG00000010564	elongase and desaturase	163.833	2	2.65462e-36	1.07206e-35	Milk_cell	Mammary	31.2769	9.90591	3.1574	0.00453747
ELOVL6	ENSBTAG00000010564	elongase and desaturase	163.833	2	2.65462e-36	1.07206e-35	Mammary	Adipose	-99.6928	8.77112	-11.366	2.14051e-13
ELOVL6	ENSBTAG00000010564	elongase and desaturase	163.833	2	2.65462e-36	1.07206e-35	Milk_cell	Adipose	-110.053	9.43972	-11.6585	2.14051e-13
ACADL	ENSBTAG00000010579	availability of building blocks	242.722	2	1.96553e-53	2.9483e-52	Mammary	Adipose	-91.3254	8.77112	-10.4121	2.14051e-13
ACADL	ENSBTAG00000010579	availability of building blocks	242.722	2	1.96553e-53	2.9483e-52	Milk_cell	Adipose	-110.489	9.42906	-11.7179	2.14051e-13
ACADL	ENSBTAG00000010579	availability of building blocks	242.722	2	1.96553e-53	2.9483e-52	Milk_cell	Mammary	-116.127	9.90106	-11.7287	2.14051e-13
DOLK	ENSBTAG00000010601	other	151.25	2	1.43376e-33	4.54229e-33	Milk_cell	Mammary	-54.9083	9.90591	-5.54298	8.91176e-08
DOLK	ENSBTAG00000010601	other	151.25	2	1.43376e-33	4.54229e-33	Mammary	Adipose	-78.8425	8.77112	-8.98887	2.14051e-13
DOLK	ENSBTAG00000010601	other	151.25	2	1.43376e-33	4.54229e-33	Milk_cell	Adipose	-108.244	9.43972	-11.4669	2.14051e-13
ATP6V1B1	ENSBTAG00000010620	other	91.8345	2	1.1439e-20	1.7516e-20	Milk_cell	Mammary	-42.6109	9.69251	-4.39627	3.27675e-05
ATP6V1B1	ENSBTAG00000010620	other	91.8345	2	1.1439e-20	1.7516e-20	Mammary	Adipose	-53.8766	8.76456	-6.1471	2.36681e-09
ATP6V1B1	ENSBTAG00000010620	other	91.8345	2	1.1439e-20	1.7516e-20	Milk_cell	Adipose	-87.4955	9.22164	-9.48806	2.14051e-13
FABP6	ENSBTAG00000010632	other	81.2941	2	2.22438e-18	3.14408e-18	Milk_cell	Mammary	-30.3134	8.48167	-3.57399	0.00102454
FABP6	ENSBTAG00000010632	other	81.2941	2	2.22438e-18	3.14408e-18	Mammary	Adipose	-59.652	8.55849	-6.96992	9.72245e-12
FABP6	ENSBTAG00000010632	other	81.2941	2	2.22438e-18	3.14408e-18	Milk_cell	Adipose	-71.3673	8.54313	-8.35377	2.14162e-13
PCCA	ENSBTAG00000010672	availability of building blocks	142.233	2	1.30188e-31	3.51796e-31	Milk_cell	Mammary	-8.8704	9.90591	-0.89546	0.643171
PCCA	ENSBTAG00000010672	availability of building blocks	142.233	2	1.30188e-31	3.51796e-31	Mammary	Adipose	-90.8252	8.77112	-10.355	2.14051e-13
PCCA	ENSBTAG00000010672	availability of building blocks	142.233	2	1.30188e-31	3.51796e-31	Milk_cell	Adipose	-107.917	9.43972	-11.4323	2.14051e-13
NR1H3	ENSBTAG00000010681	other	143.681	2	6.30935e-32	1.73684e-31	Milk_cell	Mammary	65.2169	9.90591	6.58364	1.37905e-10
NR1H3	ENSBTAG00000010681	other	143.681	2	6.30935e-32	1.73684e-31	Mammary	Adipose	-88.1421	8.77112	-10.0491	2.14051e-13
NR1H3	ENSBTAG00000010681	other	143.681	2	6.30935e-32	1.73684e-31	Milk_cell	Adipose	-89.6096	9.43972	-9.49282	2.14051e-13
GNPAT	ENSBTAG00000010773	other	118.215	2	2.13781e-26	4.1901e-26	Milk_cell	Mammary	-24.2852	9.90591	-2.45158	0.0378248
GNPAT	ENSBTAG00000010773	other	118.215	2	2.13781e-26	4.1901e-26	Mammary	Adipose	-63.6083	8.77112	-7.25202	1.44418e-12
GNPAT	ENSBTAG00000010773	other	118.215	2	2.13781e-26	4.1901e-26	Milk_cell	Adipose	-110.445	9.43972	-11.7001	2.14051e-13
ATG14	ENSBTAG00000010795	other	119.184	2	1.31684e-26	2.61588e-26	Milk_cell	Mammary	-31.1255	9.90591	-3.14211	0.00477623
ATG14	ENSBTAG00000010795	other	119.184	2	1.31684e-26	2.61588e-26	Mammary	Adipose	-68.0876	8.77112	-7.76271	2.38698e-13
ATG14	ENSBTAG00000010795	other	119.184	2	1.31684e-26	2.61588e-26	Milk_cell	Adipose	-105.324	9.43972	-11.1575	2.14051e-13
ACER2	ENSBTAG00000010821	other	122.481	2	2.53251e-27	5.214e-27	Milk_cell	Mammary	-22.5648	9.88102	-2.28365	0.0580975
ACER2	ENSBTAG00000010821	other	122.481	2	2.53251e-27	5.214e-27	Mammary	Adipose	-80.2977	8.77101	-9.1549	2.14051e-13
ACER2	ENSBTAG00000010821	other	122.481	2	2.53251e-27	5.214e-27	Milk_cell	Adipose	-100.747	9.40242	-10.715	2.14051e-13
PLCXD3	ENSBTAG00000010822	other	108.053	2	3.44055e-24	6.19805e-24	Mammary	Adipose	-39.4383	8.02021	-4.91737	2.62269e-06
PLCXD3	ENSBTAG00000010822	other	108.053	2	3.44055e-24	6.19805e-24	Milk_cell	Mammary	-44.5996	6.60626	-6.75111	4.42152e-11
PLCXD3	ENSBTAG00000010822	other	108.053	2	3.44055e-24	6.19805e-24	Milk_cell	Adipose	-74.2006	6.96777	-10.6491	2.14051e-13
FMO5	ENSBTAG00000010841	other	93.8384	2	4.2e-21	6.61028e-21	Mammary	Adipose	-39.5065	8.77112	-4.50416	1.98538e-05
FMO5	ENSBTAG00000010841	other	93.8384	2	4.2e-21	6.61028e-21	Milk_cell	Mammary	-50.3389	9.90591	-5.0817	1.11941e-06
FMO5	ENSBTAG00000010841	other	93.8384	2	4.2e-21	6.61028e-21	Milk_cell	Adipose	-94.1212	9.43972	-9.97076	2.14051e-13
ANKRD23	ENSBTAG00000010849	other	178.448	2	1.78002e-39	8.66435e-39	Mammary	Adipose	-64.586	8.77112	-7.36349	7.50511e-13
ANKRD23	ENSBTAG00000010849	other	178.448	2	1.78002e-39	8.66435e-39	Milk_cell	Mammary	-88.7107	9.9028	-8.95814	2.14051e-13
ANKRD23	ENSBTAG00000010849	other	178.448	2	1.78002e-39	8.66435e-39	Milk_cell	Adipose	-110.01	9.4329	-11.6623	2.14051e-13
CRTC3	ENSBTAG00000010915	other	105.168	2	1.4557e-23	2.55967e-23	Milk_cell	Mammary	53.1328	9.90591	5.36375	2.4418e-07
CRTC3	ENSBTAG00000010915	other	105.168	2	1.4557e-23	2.55967e-23	Milk_cell	Adipose	-56.7647	9.43972	-6.01339	5.44849e-09
CRTC3	ENSBTAG00000010915	other	105.168	2	1.4557e-23	2.55967e-23	Mammary	Adipose	-89.8247	8.77112	-10.241	2.14051e-13
PTGR1	ENSBTAG00000011027	other	100.542	2	1.47101e-22	2.46286e-22	Milk_cell	Mammary	11.4579	9.90591	1.15667	0.479235
PTGR1	ENSBTAG00000011027	other	100.542	2	1.47101e-22	2.46286e-22	Mammary	Adipose	-76.4323	8.77112	-8.71409	2.14051e-13
PTGR1	ENSBTAG00000011027	other	100.542	2	1.47101e-22	2.46286e-22	Milk_cell	Adipose	-90.6558	9.43972	-9.60365	2.14051e-13
PLPP6	ENSBTAG00000011050	other	157.511	2	6.26592e-35	2.29127e-34	Mammary	Adipose	-54.9453	8.77112	-6.26434	1.12312e-09
PLPP6	ENSBTAG00000011050	other	157.511	2	6.26592e-35	2.29127e-34	Milk_cell	Mammary	-84.3478	9.90475	-8.51589	2.14051e-13
PLPP6	ENSBTAG00000011050	other	157.511	2	6.26592e-35	2.29127e-34	Milk_cell	Adipose	-105.149	9.43718	-11.142	2.14051e-13
FAR2	ENSBTAG00000011095	other	136.434	2	2.36507e-30	5.75604e-30	Milk_cell	Mammary	-3.3651	9.90581	-0.33971	0.938371
FAR2	ENSBTAG00000011095	other	136.434	2	2.36507e-30	5.75604e-30	Mammary	Adipose	-89.6883	8.77112	-10.2254	2.14051e-13
FAR2	ENSBTAG00000011095	other	136.434	2	2.36507e-30	5.75604e-30	Milk_cell	Adipose	-105.433	9.4395	-11.1693	2.14051e-13
ACOT12	ENSBTAG00000011110	thioesterase	191.549	2	2.54503e-42	1.55883e-41	Mammary	Adipose	-48.9653	8.76798	-5.58456	7.02208e-08
ACOT12	ENSBTAG00000011110	thioesterase	191.549	2	2.54503e-42	1.55883e-41	Milk_cell	Adipose	-102.011	8.52027	-11.9727	2.14051e-13
ACOT12	ENSBTAG00000011110	thioesterase	191.549	2	2.54503e-42	1.55883e-41	Milk_cell	Mammary	-105.061	9.34412	-11.2436	2.14051e-13
ACTN4	ENSBTAG00000011215	other	98.463	2	4.15943e-22	6.85467e-22	Milk_cell	Mammary	24.9733	9.90591	2.52105	0.0314026
ACTN4	ENSBTAG00000011215	other	98.463	2	4.15943e-22	6.85467e-22	Milk_cell	Adipose	-76.6417	9.43972	-8.11906	2.15383e-13
ACTN4	ENSBTAG00000011215	other	98.463	2	4.15943e-22	6.85467e-22	Mammary	Adipose	-84.5041	8.77112	-9.63436	2.14051e-13
ASAH1	ENSBTAG00000011257	other	101.681	2	8.32147e-23	1.40604e-22	Milk_cell	Mammary	94.1334	9.90591	9.50275	2.14051e-13
ASAH1	ENSBTAG00000011257	other	101.681	2	8.32147e-23	1.40604e-22	Milk_cell	Adipose	42.3365	9.43972	4.48494	2.17257e-05
ASAH1	ENSBTAG00000011257	other	101.681	2	8.32147e-23	1.40604e-22	Mammary	Adipose	-47.8057	8.77112	-5.45036	1.50624e-07
ACOT9	ENSBTAG00000011258	thioesterase	151.005	2	1.62083e-33	5.09106e-33	Milk_cell	Mammary	62.134	9.90577	6.2725	1.0658e-09
ACOT9	ENSBTAG00000011258	thioesterase	151.005	2	1.62083e-33	5.09106e-33	Mammary	Adipose	-91.3027	8.77073	-10.4099	2.14051e-13
ACOT9	ENSBTAG00000011258	thioesterase	151.005	2	1.62083e-33	5.09106e-33	Milk_cell	Adipose	-94.4699	9.43972	-10.0077	2.14051e-13
ST8SIA6	ENSBTAG00000011366	other	36.847	2	9.97163e-09	1.12756e-08	Mammary	Adipose	-9.5157	5.92831	-1.60512	0.243419
ST8SIA6	ENSBTAG00000011366	other	36.847	2	9.97163e-09	1.12756e-08	Milk_cell	Mammary	-21.4637	4.33748	-4.94843	2.23735e-06
ST8SIA6	ENSBTAG00000011366	other	36.847	2	9.97163e-09	1.12756e-08	Milk_cell	Adipose	-28.8891	4.36148	-6.6237	1.05284e-10
PRR7	ENSBTAG00000011398	other	48.1257	2	3.5452e-11	4.15586e-11	Mammary	Adipose	-29.2064	8.76994	-3.33028	0.00249899
PRR7	ENSBTAG00000011398	other	48.1257	2	3.5452e-11	4.15586e-11	Milk_cell	Mammary	-48.0336	9.72833	-4.93749	2.36632e-06
PRR7	ENSBTAG00000011398	other	48.1257	2	3.5452e-11	4.15586e-11	Milk_cell	Adipose	-56.3071	9.18632	-6.12944	2.64499e-09
GBA2	ENSBTAG00000011431	other	125.507	2	5.57741e-28	1.18479e-27	Milk_cell	Mammary	-45.9347	9.90591	-4.6371	1.0542e-05
GBA2	ENSBTAG00000011431	other	125.507	2	5.57741e-28	1.18479e-27	Mammary	Adipose	-58.9471	8.77112	-6.72059	5.44951e-11
GBA2	ENSBTAG00000011431	other	125.507	2	5.57741e-28	1.18479e-27	Milk_cell	Adipose	-108.963	9.43972	-11.5431	2.14051e-13
HINT2	ENSBTAG00000011444	other	230.462	2	9.03335e-51	1.10659e-49	Mammary	Adipose	-48.7152	8.77112	-5.55405	8.36554e-08
HINT2	ENSBTAG00000011444	other	230.462	2	9.03335e-51	1.10659e-49	Milk_cell	Adipose	-107.067	9.43972	-11.3422	2.14051e-13
HINT2	ENSBTAG00000011444	other	230.462	2	9.03335e-51	1.10659e-49	Milk_cell	Mammary	-128.803	9.90591	-13.0026	2.14051e-13
INPP5K	ENSBTAG00000011479	other	149.428	2	3.56551e-33	1.08291e-32	Milk_cell	Mammary	-16.2475	9.90591	-1.64018	0.228772
INPP5K	ENSBTAG00000011479	other	149.428	2	3.56551e-33	1.08291e-32	Mammary	Adipose	-93.3036	8.77112	-10.6376	2.14051e-13
INPP5K	ENSBTAG00000011479	other	149.428	2	3.56551e-33	1.08291e-32	Milk_cell	Adipose	-109.487	9.43972	-11.5985	2.14051e-13
SERAC1	ENSBTAG00000011509	phospholipid and sphingolipid biosynthesis	53.109	2	2.93443e-12	3.51845e-12	Milk_cell	Mammary	45.8108	9.90591	4.62459	1.1197e-05
SERAC1	ENSBTAG00000011509	phospholipid and sphingolipid biosynthesis	53.109	2	2.93443e-12	3.51845e-12	Milk_cell	Adipose	-34.1199	9.43972	-3.6145	0.000878366
SERAC1	ENSBTAG00000011509	phospholipid and sphingolipid biosynthesis	53.109	2	2.93443e-12	3.51845e-12	Mammary	Adipose	-61.2209	8.77112	-6.97982	9.07563e-12
GPAT2	ENSBTAG00000011558	TAG synthesis	189.434	2	7.32576e-42	4.34228e-41	Mammary	Adipose	-74.3859	8.76538	-8.48633	2.14051e-13
GPAT2	ENSBTAG00000011558	TAG synthesis	189.434	2	7.32576e-42	4.34228e-41	Milk_cell	Mammary	-85.5589	9.33162	-9.16871	2.14051e-13
GPAT2	ENSBTAG00000011558	TAG synthesis	189.434	2	7.32576e-42	4.34228e-41	Milk_cell	Adipose	-107.329	8.67164	-12.377	2.14051e-13
ENPP6	ENSBTAG00000011573	other	121.643	2	3.85013e-27	7.81726e-27	Mammary	Adipose	-25.8867	8.75171	-2.9579	0.00869883
ENPP6	ENSBTAG00000011573	other	121.643	2	3.85013e-27	7.81726e-27	Milk_cell	Mammary	-81.9254	9.10357	-8.99926	2.14051e-13
ENPP6	ENSBTAG00000011573	other	121.643	2	3.85013e-27	7.81726e-27	Milk_cell	Adipose	-84.8147	8.47326	-10.0097	2.14051e-13
QKI	ENSBTAG00000011593	other	175.929	2	6.27355e-39	2.93698e-38	Milk_cell	Mammary	122.114	9.90591	12.3274	2.14051e-13
QKI	ENSBTAG00000011593	other	175.929	2	6.27355e-39	2.93698e-38	Milk_cell	Adipose	12.6301	9.43972	1.33798	0.374064
QKI	ENSBTAG00000011593	other	175.929	2	6.27355e-39	2.93698e-38	Mammary	Adipose	-83.2081	8.77112	-9.4866	2.14051e-13
PIGU	ENSBTAG00000011620	other	57.3421	2	3.53436e-13	4.28672e-13	Milk_cell	Mammary	70.3919	9.90591	7.10605	3.79341e-12
PIGU	ENSBTAG00000011620	other	57.3421	2	3.53436e-13	4.28672e-13	Milk_cell	Adipose	22.1545	9.43972	2.34694	0.0495911
PIGU	ENSBTAG00000011620	other	57.3421	2	3.53436e-13	4.28672e-13	Mammary	Adipose	-42.4624	8.77112	-4.84116	3.85766e-06
PLPP3	ENSBTAG00000011640	other	258.064	2	9.16567e-57	2.04144e-55	Mammary	Adipose	-78.5242	8.77112	-8.95258	2.14051e-13
PLPP3	ENSBTAG00000011640	other	258.064	2	9.16567e-57	2.04144e-55	Milk_cell	Adipose	-110.489	9.43972	-11.7047	2.14051e-13
PLPP3	ENSBTAG00000011640	other	258.064	2	9.16567e-57	2.04144e-55	Milk_cell	Mammary	-130.798	9.90591	-13.2041	2.14051e-13
HSD17B6	ENSBTAG00000011720	other	149.956	2	2.73882e-33	8.38765e-33	Mammary	Adipose	2.9673	8.62842	0.34389	0.936894
HSD17B6	ENSBTAG00000011720	other	149.956	2	2.73882e-33	8.38765e-33	Milk_cell	Adipose	-77.8404	6.91591	-11.2553	2.14051e-13
HSD17B6	ENSBTAG00000011720	other	149.956	2	2.73882e-33	8.38765e-33	Milk_cell	Mammary	-94.3674	8.18948	-11.523	2.14051e-13
STARD3	ENSBTAG00000011729	other	85.8374	2	2.29423e-19	3.39287e-19	Mammary	Adipose	-37.0736	8.77112	-4.22678	7.03497e-05
STARD3	ENSBTAG00000011729	other	85.8374	2	2.29423e-19	3.39287e-19	Milk_cell	Mammary	-48.412	9.90591	-4.88719	3.05774e-06
STARD3	ENSBTAG00000011729	other	85.8374	2	2.29423e-19	3.39287e-19	Milk_cell	Adipose	-90.1981	9.43972	-9.55516	2.14051e-13
PGAP3	ENSBTAG00000011732	other	173.545	2	2.06624e-38	9.49181e-38	Mammary	Adipose	-62.6988	8.77112	-7.14833	2.84672e-12
PGAP3	ENSBTAG00000011732	other	173.545	2	2.06624e-38	9.49181e-38	Milk_cell	Mammary	-85.6828	9.90591	-8.64967	2.14051e-13
PGAP3	ENSBTAG00000011732	other	173.545	2	2.06624e-38	9.49181e-38	Milk_cell	Adipose	-110.445	9.43972	-11.7001	2.14051e-13
SGMS1	ENSBTAG00000011748	other	93.2356	2	5.67739e-21	8.87847e-21	Milk_cell	Mammary	84.389	9.90591	8.51906	2.14051e-13
SGMS1	ENSBTAG00000011748	other	93.2356	2	5.67739e-21	8.87847e-21	Milk_cell	Adipose	12.4122	9.43972	1.31489	0.386817
SGMS1	ENSBTAG00000011748	other	93.2356	2	5.67739e-21	8.87847e-21	Mammary	Adipose	-68.315	8.77112	-7.78863	2.34257e-13
FDX1	ENSBTAG00000011793	other	148.346	2	6.12551e-33	1.81542e-32	Milk_cell	Mammary	31.3044	9.90591	3.16017	0.00449524
FDX1	ENSBTAG00000011793	other	148.346	2	6.12551e-33	1.81542e-32	Mammary	Adipose	-94.5087	8.77112	-10.775	2.14051e-13
FDX1	ENSBTAG00000011793	other	148.346	2	6.12551e-33	1.81542e-32	Milk_cell	Adipose	-104.648	9.43972	-11.0859	2.14051e-13
ALG5	ENSBTAG00000011850	other	206.357	2	1.54913e-45	1.23762e-44	Mammary	Adipose	-16.5416	8.77112	-1.88591	0.142727
ALG5	ENSBTAG00000011850	other	206.357	2	1.54913e-45	1.23762e-44	Milk_cell	Adipose	-107.46	9.43972	-11.3838	2.14051e-13
ALG5	ENSBTAG00000011850	other	206.357	2	1.54913e-45	1.23762e-44	Milk_cell	Mammary	-121.921	9.90591	-12.3079	2.14051e-13
GPAM	ENSBTAG00000011917	TAG synthesis	101.345	2	9.84296e-23	1.65551e-22	Mammary	Adipose	-15.291	8.77112	-1.74334	0.189141
GPAM	ENSBTAG00000011917	TAG synthesis	101.345	2	9.84296e-23	1.65551e-22	Milk_cell	Mammary	-75.0025	9.90591	-7.5715	3.24296e-13
GPAM	ENSBTAG00000011917	TAG synthesis	101.345	2	9.84296e-23	1.65551e-22	Milk_cell	Adipose	-87.4301	9.43972	-9.26194	2.14051e-13
RDH5	ENSBTAG00000011927	other	239.354	2	1.05919e-52	1.49713e-51	Mammary	Adipose	-70.9753	8.77112	-8.09193	2.15605e-13
RDH5	ENSBTAG00000011927	other	239.354	2	1.05919e-52	1.49713e-51	Milk_cell	Adipose	-110.489	9.20444	-12.0039	2.14051e-13
RDH5	ENSBTAG00000011927	other	239.354	2	1.05919e-52	1.49713e-51	Milk_cell	Mammary	-121.99	9.79963	-12.4484	2.14051e-13
MTTP	ENSBTAG00000011944	other	30.858	2	1.99188e-07	2.20487e-07	Mammary	Adipose	2.558	8.73905	0.29271	0.95387
MTTP	ENSBTAG00000011944	other	30.858	2	1.99188e-07	2.20487e-07	Milk_cell	Adipose	-33.9455	8.80401	-3.85569	0.000339605
MTTP	ENSBTAG00000011944	other	30.858	2	1.99188e-07	2.20487e-07	Milk_cell	Mammary	-50.1324	9.48968	-5.28284	3.80952e-07
SULT1E1	ENSBTAG00000011952	other	76.93	2	1.97178e-17	2.71906e-17	Mammary	Adipose	38.9494	7.93079	4.91117	2.70692e-06
SULT1E1	ENSBTAG00000011952	other	76.93	2	1.97178e-17	2.71906e-17	Milk_cell	Adipose	-9.5026	5.36958	-1.7697	0.179837
SULT1E1	ENSBTAG00000011952	other	76.93	2	1.97178e-17	2.71906e-17	Milk_cell	Mammary	-66.724	8.10195	-8.23555	2.14495e-13
PLA2G3	ENSBTAG00000011962	other	122.926	2	2.02744e-27	4.20951e-27	Mammary	Adipose	84.2995	8.75654	9.62703	2.14051e-13
PLA2G3	ENSBTAG00000011962	other	122.926	2	2.02744e-27	4.20951e-27	Milk_cell	Adipose	22.2417	9.12629	2.4371	0.0392964
PLA2G3	ENSBTAG00000011962	other	122.926	2	2.02744e-27	4.20951e-27	Milk_cell	Mammary	-88.2152	9.82164	-8.98172	2.14051e-13
ALOX15	ENSBTAG00000011990	other	70.0469	2	6.15903e-16	8.04065e-16	Milk_cell	Adipose	90.0891	9.43972	9.54362	2.14051e-13
ALOX15	ENSBTAG00000011990	other	70.0469	2	6.15903e-16	8.04065e-16	Mammary	Adipose	49.1245	8.77112	5.60071	6.39848e-08
ALOX15	ENSBTAG00000011990	other	70.0469	2	6.15903e-16	8.04065e-16	Milk_cell	Mammary	-13.66	9.90591	-1.37897	0.351947
MVD	ENSBTAG00000012059	other	36.3012	2	1.31009e-08	1.47686e-08	Milk_cell	Mammary	44.5721	9.90591	4.49955	2.0288e-05
MVD	ENSBTAG00000012059	other	36.3012	2	1.31009e-08	1.47686e-08	Milk_cell	Adipose	-19.2122	9.43972	-2.03525	0.103851
MVD	ENSBTAG00000012059	other	36.3012	2	1.31009e-08	1.47686e-08	Mammary	Adipose	-48.3514	8.77112	-5.51257	1.05974e-07
HNF4A	ENSBTAG00000012116	other	170.488	2	9.52959e-38	4.245e-37	Milk_cell	Mammary	10.2329	9.25245	1.10597	0.510353
HNF4A	ENSBTAG00000012116	other	170.488	2	9.52959e-38	4.245e-37	Mammary	Adipose	-100.011	8.62842	-11.5909	2.14051e-13
HNF4A	ENSBTAG00000012116	other	170.488	2	9.52959e-38	4.245e-37	Milk_cell	Adipose	-110.184	9.18632	-11.9944	2.14051e-13
TIPARP	ENSBTAG00000012120	other	92.5721	2	7.91098e-21	1.2267e-20	Milk_cell	Mammary	89.3851	9.90591	9.02341	2.14051e-13
TIPARP	ENSBTAG00000012120	other	92.5721	2	7.91098e-21	1.2267e-20	Milk_cell	Adipose	28.584	9.43972	3.02805	0.00695127
TIPARP	ENSBTAG00000012120	other	92.5721	2	7.91098e-21	1.2267e-20	Mammary	Adipose	-53.8994	8.77112	-6.1451	2.39691e-09
PNPLA7	ENSBTAG00000012126	other	267.141	2	9.79532e-59	3.27253e-57	Mammary	Adipose	-49.3064	8.77112	-5.62145	5.67597e-08
PNPLA7	ENSBTAG00000012126	other	267.141	2	9.79532e-59	3.27253e-57	Milk_cell	Adipose	-110.445	9.43825	-11.7019	2.14051e-13
PNPLA7	ENSBTAG00000012126	other	267.141	2	9.79532e-59	3.27253e-57	Milk_cell	Mammary	-143.447	9.90524	-14.4819	2.14051e-13
CYP26B1	ENSBTAG00000012212	other	292.917	2	2.47713e-64	2.60099e-62	Mammary	Adipose	-89.1426	8.77112	-10.1632	2.14051e-13
CYP26B1	ENSBTAG00000012212	other	292.917	2	2.47713e-64	2.60099e-62	Milk_cell	Adipose	-110.489	8.97794	-12.3067	2.14051e-13
CYP26B1	ENSBTAG00000012212	other	292.917	2	2.47713e-64	2.60099e-62	Milk_cell	Mammary	-141.369	9.6988	-14.5759	2.14051e-13
FA2H	ENSBTAG00000012222	other	119.188	2	1.31424e-26	2.61779e-26	Mammary	Adipose	65.9503	8.77112	7.51903	3.79252e-13
FA2H	ENSBTAG00000012222	other	119.188	2	1.31424e-26	2.61779e-26	Milk_cell	Adipose	-11.4968	9.42539	-1.21977	0.441422
FA2H	ENSBTAG00000012222	other	119.188	2	1.31424e-26	2.61779e-26	Milk_cell	Mammary	-101.772	9.89939	-10.2806	2.14051e-13
BLOC1S6	ENSBTAG00000012250	other	85.2562	2	3.06804e-19	4.50101e-19	Milk_cell	Mammary	22.9914	9.90591	2.32098	0.0529449
BLOC1S6	ENSBTAG00000012250	other	85.2562	2	3.06804e-19	4.50101e-19	Mammary	Adipose	-69.3837	8.77112	-7.91047	2.216e-13
BLOC1S6	ENSBTAG00000012250	other	85.2562	2	3.06804e-19	4.50101e-19	Milk_cell	Adipose	-82.134	9.43972	-8.70089	2.14051e-13
SCNN1B	ENSBTAG00000012290	other	128.442	2	1.28546e-28	2.82878e-28	Mammary	Adipose	66.0185	8.59966	7.67687	2.62679e-13
SCNN1B	ENSBTAG00000012290	other	128.442	2	1.28546e-28	2.82878e-28	Milk_cell	Adipose	-9.1429	7.06856	-1.29347	0.398833
SCNN1B	ENSBTAG00000012290	other	128.442	2	1.28546e-28	2.82878e-28	Milk_cell	Mammary	-95.5372	9.23854	-10.3412	2.14051e-13
LDLR	ENSBTAG00000012314	other	106.308	2	8.23421e-24	1.46541e-23	Milk_cell	Mammary	90.7339	9.90591	9.15957	2.14051e-13
LDLR	ENSBTAG00000012314	other	106.308	2	8.23421e-24	1.46541e-23	Milk_cell	Adipose	14.5045	9.43972	1.53654	0.2738
LDLR	ENSBTAG00000012314	other	106.308	2	8.23421e-24	1.46541e-23	Mammary	Adipose	-71.7711	8.77112	-8.18266	2.14717e-13
FDFT1	ENSBTAG00000012432	other	82.9174	2	9.87906e-19	1.41542e-18	Milk_cell	Mammary	73.9703	9.90591	7.46729	4.58855e-13
FDFT1	ENSBTAG00000012432	other	82.9174	2	9.87906e-19	1.41542e-18	Milk_cell	Adipose	-27.4724	9.43972	-2.9103	0.0100999
FDFT1	ENSBTAG00000012432	other	82.9174	2	9.87906e-19	1.41542e-18	Mammary	Adipose	-66.3596	8.77112	-7.56569	3.29292e-13
ALOXE3	ENSBTAG00000012478	other	147.099	2	1.14244e-32	3.35878e-32	Mammary	Adipose	-30.7071	8.75503	-3.50736	0.0013151
ALOXE3	ENSBTAG00000012478	other	147.099	2	1.14244e-32	3.35878e-32	Milk_cell	Adipose	-89.1737	8.32139	-10.7162	2.14051e-13
ALOXE3	ENSBTAG00000012478	other	147.099	2	1.14244e-32	3.35878e-32	Milk_cell	Mammary	-92.8534	9.10357	-10.1997	2.14051e-13
ETFA	ENSBTAG00000012490	availability of building blocks	151.802	2	1.08781e-33	3.50676e-33	Milk_cell	Mammary	31.4007	9.90591	3.1699	0.00435026
ETFA	ENSBTAG00000012490	availability of building blocks	151.802	2	1.08781e-33	3.50676e-33	Mammary	Adipose	-93.0989	8.77112	-10.6143	2.14051e-13
ETFA	ENSBTAG00000012490	availability of building blocks	151.802	2	1.08781e-33	3.50676e-33	Milk_cell	Adipose	-108.811	9.43972	-11.5269	2.14051e-13
ORMDL1	ENSBTAG00000012561	other	74.569	2	6.42027e-17	8.65853e-17	Milk_cell	Mammary	0.2546	9.90591	0.0257	0.999636
ORMDL1	ENSBTAG00000012561	other	74.569	2	6.42027e-17	8.65853e-17	Mammary	Adipose	-56.9007	8.77112	-6.48728	2.6235e-10
ORMDL1	ENSBTAG00000012561	other	74.569	2	6.42027e-17	8.65853e-17	Milk_cell	Adipose	-86.7545	9.43972	-9.19037	2.14051e-13
B4GALT5	ENSBTAG00000012626	other	112.513	2	3.69942e-25	6.91877e-25	Milk_cell	Mammary	86.2884	9.90591	8.7108	2.14051e-13
B4GALT5	ENSBTAG00000012626	other	112.513	2	3.69942e-25	6.91877e-25	Milk_cell	Adipose	-4.0212	9.43972	-0.42598	0.904832
B4GALT5	ENSBTAG00000012626	other	112.513	2	3.69942e-25	6.91877e-25	Mammary	Adipose	-83.9357	8.77112	-9.56955	2.14051e-13
TECR	ENSBTAG00000012632	other	137.988	2	1.08712e-30	2.74581e-30	Milk_cell	Mammary	-46.1824	9.90591	-4.66211	9.34036e-06
TECR	ENSBTAG00000012632	other	137.988	2	1.08712e-30	2.74581e-30	Mammary	Adipose	-71.862	8.77112	-8.19303	2.14717e-13
TECR	ENSBTAG00000012632	other	137.988	2	1.08712e-30	2.74581e-30	Milk_cell	Adipose	-108.789	9.43972	-11.5246	2.14051e-13
AJUBA	ENSBTAG00000012724	other	271.636	2	1.0349e-59	3.80324e-58	Mammary	Adipose	-71.7256	8.77112	-8.17748	2.14717e-13
AJUBA	ENSBTAG00000012724	other	271.636	2	1.0349e-59	3.80324e-58	Milk_cell	Adipose	-110.489	9.39981	-11.7544	2.14051e-13
AJUBA	ENSBTAG00000012724	other	271.636	2	1.0349e-59	3.80324e-58	Milk_cell	Mammary	-139.772	9.88777	-14.1359	2.14051e-13
PIGB	ENSBTAG00000012740	other	59.4773	2	1.21528e-13	1.50123e-13	Milk_cell	Mammary	-5.9801	9.90591	-0.60369	0.818097
PIGB	ENSBTAG00000012740	other	59.4773	2	1.21528e-13	1.50123e-13	Mammary	Adipose	-53.24	8.77112	-6.06992	3.83807e-09
PIGB	ENSBTAG00000012740	other	59.4773	2	1.21528e-13	1.50123e-13	Milk_cell	Adipose	-74.5929	9.43972	-7.90203	2.22156e-13
RDH12	ENSBTAG00000012838	other	82.2909	2	1.35135e-18	1.93238e-18	Mammary	Adipose	70.9071	8.7605	8.09396	2.15605e-13
RDH12	ENSBTAG00000012838	other	82.2909	2	1.35135e-18	1.93238e-18	Milk_cell	Adipose	2.6699	9.08122	0.294	0.953472
RDH12	ENSBTAG00000012838	other	82.2909	2	1.35135e-18	1.93238e-18	Milk_cell	Mammary	-72.9449	9.76941	-7.46667	4.60187e-13
LPL	ENSBTAG00000012855	other	129.66	2	6.99224e-29	1.55736e-28	Milk_cell	Mammary	-30.4786	9.90591	-3.07681	0.00593052
LPL	ENSBTAG00000012855	other	129.66	2	6.99224e-29	1.55736e-28	Mammary	Adipose	-83.0717	8.77112	-9.47105	2.14051e-13
LPL	ENSBTAG00000012855	other	129.66	2	6.99224e-29	1.55736e-28	Milk_cell	Adipose	-101.51	9.43972	-10.7535	2.14051e-13
ACAT1	ENSBTAG00000012885	availability of building blocks	159.477	2	2.34386e-35	8.74485e-35	Milk_cell	Mammary	-21.7527	9.90591	-2.19594	0.0718512
ACAT1	ENSBTAG00000012885	availability of building blocks	159.477	2	2.34386e-35	8.74485e-35	Mammary	Adipose	-98.4423	8.77112	-11.2234	2.14051e-13
ACAT1	ENSBTAG00000012885	availability of building blocks	159.477	2	2.34386e-35	8.74485e-35	Milk_cell	Adipose	-110.489	9.43972	-11.7047	2.14051e-13
CYP2U1	ENSBTAG00000012972	other	208.221	2	6.0991e-46	5.09413e-45	Milk_cell	Mammary	-90.0732	9.9059	-9.09289	2.14051e-13
CYP2U1	ENSBTAG00000012972	other	208.221	2	6.0991e-46	5.09413e-45	Mammary	Adipose	-94.6906	8.77112	-10.7957	2.14051e-13
CYP2U1	ENSBTAG00000012972	other	208.221	2	6.0991e-46	5.09413e-45	Milk_cell	Adipose	-110.445	9.4397	-11.7001	2.14051e-13
HEXA	ENSBTAG00000012981	other	92.1924	2	9.56499e-21	1.47077e-20	Milk_cell	Mammary	75.3604	9.90591	7.60762	2.97429e-13
HEXA	ENSBTAG00000012981	other	92.1924	2	9.56499e-21	1.47077e-20	Milk_cell	Adipose	-14.0468	9.43972	-1.48805	0.296635
HEXA	ENSBTAG00000012981	other	92.1924	2	9.56499e-21	1.47077e-20	Mammary	Adipose	-77.41	8.77112	-8.82556	2.14051e-13
SMPDL3B	ENSBTAG00000012997	other	38.8466	2	3.66918e-09	4.18116e-09	Milk_cell	Mammary	27.9599	9.89738	2.82498	0.0131238
SMPDL3B	ENSBTAG00000012997	other	38.8466	2	3.66918e-09	4.18116e-09	Milk_cell	Adipose	-35.0353	9.43204	-3.71449	0.000596503
SMPDL3B	ENSBTAG00000012997	other	38.8466	2	3.66918e-09	4.18116e-09	Mammary	Adipose	-57.0144	8.77073	-6.50053	2.40269e-10
PLAA	ENSBTAG00000013011	other	84.2897	2	4.97415e-19	7.22531e-19	Milk_cell	Mammary	81.3061	9.90591	8.20784	2.14717e-13
PLAA	ENSBTAG00000013011	other	84.2897	2	4.97415e-19	7.22531e-19	Milk_cell	Adipose	-4.4571	9.43972	-0.47216	0.884394
PLAA	ENSBTAG00000013011	other	84.2897	2	4.97415e-19	7.22531e-19	Mammary	Adipose	-62.9035	8.77112	-7.17166	2.4345e-12
GGPS1	ENSBTAG00000013068	other	45.6904	2	1.19802e-10	1.39327e-10	Milk_cell	Mammary	45.8796	9.90591	4.63154	1.08284e-05
GGPS1	ENSBTAG00000013068	other	45.6904	2	1.19802e-10	1.39327e-10	Milk_cell	Adipose	-33.575	9.43972	-3.55678	0.00109327
GGPS1	ENSBTAG00000013068	other	45.6904	2	1.19802e-10	1.39327e-10	Mammary	Adipose	-52.9217	8.77112	-6.03363	4.80797e-09
LPCAT3	ENSBTAG00000013127	other	136.576	2	2.203e-30	5.43356e-30	Milk_cell	Mammary	102.515	9.90591	10.3489	2.14051e-13
LPCAT3	ENSBTAG00000013127	other	136.576	2	2.203e-30	5.43356e-30	Milk_cell	Adipose	41.9878	9.43972	4.44799	2.58068e-05
LPCAT3	ENSBTAG00000013127	other	136.576	2	2.203e-30	5.43356e-30	Mammary	Adipose	-76.4323	8.77112	-8.71409	2.14051e-13
DDHD2	ENSBTAG00000013145	other	163.423	2	3.26022e-36	1.30232e-35	Milk_cell	Mammary	-50.7243	9.90591	-5.12061	9.11556e-07
DDHD2	ENSBTAG00000013145	other	163.423	2	3.26022e-36	1.30232e-35	Mammary	Adipose	-93.8947	8.77112	-10.705	2.14051e-13
DDHD2	ENSBTAG00000013145	other	163.423	2	3.26022e-36	1.30232e-35	Milk_cell	Adipose	-107.46	9.43972	-11.3838	2.14051e-13
ENPP2	ENSBTAG00000013165	other	156.059	2	1.29465e-34	4.61924e-34	Milk_cell	Mammary	32.7633	9.90591	3.30745	0.00270849
ENPP2	ENSBTAG00000013165	other	156.059	2	1.29465e-34	4.61924e-34	Mammary	Adipose	-95.168	8.77112	-10.8502	2.14051e-13
ENPP2	ENSBTAG00000013165	other	156.059	2	1.29465e-34	4.61924e-34	Milk_cell	Adipose	-109.16	9.43972	-11.5639	2.14051e-13
ALOX5AP	ENSBTAG00000013201	other	124.747	2	8.1566e-28	1.72273e-27	Milk_cell	Mammary	100.354	9.90591	10.1308	2.14051e-13
ALOX5AP	ENSBTAG00000013201	other	124.747	2	8.1566e-28	1.72273e-27	Milk_cell	Adipose	62.2135	9.43972	6.5906	1.31596e-10
ALOX5AP	ENSBTAG00000013201	other	124.747	2	8.1566e-28	1.72273e-27	Mammary	Adipose	-49.9203	8.77112	-5.69144	3.77631e-08
MED1	ENSBTAG00000013236	other	72.4008	2	1.89829e-16	2.5322e-16	Milk_cell	Mammary	71.1626	9.90591	7.18386	2.24509e-12
MED1	ENSBTAG00000013236	other	72.4008	2	1.89829e-16	2.5322e-16	Milk_cell	Adipose	-4.4353	9.43972	-0.46985	0.885454
MED1	ENSBTAG00000013236	other	72.4008	2	1.89829e-16	2.5322e-16	Mammary	Adipose	-64.4041	8.77112	-7.34275	8.40661e-13
PIGL	ENSBTAG00000013273	other	59.0909	2	1.47425e-13	1.80898e-13	Milk_cell	Mammary	-4.012	9.90591	-0.40501	0.913562
PIGL	ENSBTAG00000013273	other	59.0909	2	1.47425e-13	1.80898e-13	Mammary	Adipose	-37.8467	8.77112	-4.31492	4.74494e-05
PIGL	ENSBTAG00000013273	other	59.0909	2	1.47425e-13	1.80898e-13	Milk_cell	Adipose	-87.5173	9.43972	-9.27118	2.14051e-13
PLA2G4A	ENSBTAG00000013298	other	115.968	2	6.57558e-26	1.26189e-25	Milk_cell	Mammary	40.0165	9.90591	4.03966	0.000158262
PLA2G4A	ENSBTAG00000013298	other	115.968	2	6.57558e-26	1.26189e-25	Mammary	Adipose	-82.526	8.77112	-9.40883	2.14051e-13
PLA2G4A	ENSBTAG00000013298	other	115.968	2	6.57558e-26	1.26189e-25	Milk_cell	Adipose	-88.6942	9.43972	-9.39585	2.14051e-13
ACSS2	ENSBTAG00000013303	acyl-CoA synthase	135.028	2	4.77663e-30	1.14359e-29	Milk_cell	Mammary	-32.7495	9.90591	-3.30606	0.00272174
ACSS2	ENSBTAG00000013303	acyl-CoA synthase	135.028	2	4.77663e-30	1.14359e-29	Mammary	Adipose	-85.8456	8.77112	-9.78731	2.14051e-13
ACSS2	ENSBTAG00000013303	acyl-CoA synthase	135.028	2	4.77663e-30	1.14359e-29	Milk_cell	Adipose	-102.251	9.43972	-10.832	2.14051e-13
ATP5F1B	ENSBTAG00000013315	other	128.149	2	1.48855e-28	3.24655e-28	Milk_cell	Mammary	4.8378	9.90591	0.48837	0.876841
ATP5F1B	ENSBTAG00000013315	other	128.149	2	1.48855e-28	3.24655e-28	Mammary	Adipose	-84.3222	8.77112	-9.61362	2.14051e-13
ATP5F1B	ENSBTAG00000013315	other	128.149	2	1.48855e-28	3.24655e-28	Milk_cell	Adipose	-104.801	9.43972	-11.1021	2.14051e-13
BAX	ENSBTAG00000013340	other	45.2883	2	1.46476e-10	1.69811e-10	Milk_cell	Mammary	53.9724	9.90591	5.4485	1.52199e-07
BAX	ENSBTAG00000013340	other	45.2883	2	1.46476e-10	1.69811e-10	Milk_cell	Adipose	-9.5135	9.43972	-1.00781	0.571901
BAX	ENSBTAG00000013340	other	45.2883	2	1.46476e-10	1.69811e-10	Mammary	Adipose	-52.8762	8.77112	-6.02844	4.96471e-09
LIPM	ENSBTAG00000013364	other	154.938	2	2.26831e-34	7.79068e-34	Milk_cell	Adipose	96.2679	9.43369	10.2047	2.14051e-13
LIPM	ENSBTAG00000013364	other	154.938	2	2.26831e-34	7.79068e-34	Mammary	Adipose	83.6742	8.76538	9.54599	2.14051e-13
LIPM	ENSBTAG00000013364	other	154.938	2	2.26831e-34	7.79068e-34	Milk_cell	Mammary	74.4038	9.90581	7.51113	3.89466e-13
CYP27A1	ENSBTAG00000013489	other	113.487	2	2.27338e-25	4.26258e-25	Milk_cell	Mammary	70.502	9.90591	7.11716	3.5163e-12
CYP27A1	ENSBTAG00000013489	other	113.487	2	2.27338e-25	4.26258e-25	Milk_cell	Adipose	-55.9147	9.43972	-5.92335	9.45936e-09
CYP27A1	ENSBTAG00000013489	other	113.487	2	2.27338e-25	4.26258e-25	Mammary	Adipose	-83.4355	8.77112	-9.51252	2.14051e-13
ENSBTAG00000013585	ENSBTAG00000013585	other	52.4351	2	4.11013e-12	4.89618e-12	Milk_cell	Mammary	-27.1066	6.6574	-4.07165	0.000138112
ENSBTAG00000013585	ENSBTAG00000013585	other	52.4351	2	4.11013e-12	4.89618e-12	Mammary	Adipose	-29.7976	7.64394	-3.89819	0.000285525
ENSBTAG00000013585	ENSBTAG00000013585	other	52.4351	2	4.11013e-12	4.89618e-12	Milk_cell	Adipose	-50.6622	6.96777	-7.27093	1.28353e-12
NR1H4	ENSBTAG00000013596	other	27.0288	2	1.35134e-06	1.47365e-06	Milk_cell	Mammary	44.3244	8.8749	4.99435	1.76585e-06
NR1H4	ENSBTAG00000013596	other	27.0288	2	1.35134e-06	1.47365e-06	Milk_cell	Adipose	25.7942	8.76802	2.94185	0.00915043
NR1H4	ENSBTAG00000013596	other	27.0288	2	1.35134e-06	1.47365e-06	Mammary	Adipose	-10.789	7.55416	-1.42822	0.32632
MBLAC2	ENSBTAG00000013612	other	133.365	2	1.09684e-29	2.55119e-29	Milk_cell	Mammary	-30.1345	9.9059	-3.04208	0.00664252
MBLAC2	ENSBTAG00000013612	other	133.365	2	1.09684e-29	2.55119e-29	Mammary	Adipose	-80.5705	8.77112	-9.18589	2.14051e-13
MBLAC2	ENSBTAG00000013612	other	133.365	2	1.09684e-29	2.55119e-29	Milk_cell	Adipose	-106.021	9.43971	-11.2314	2.14051e-13
DGKZ	ENSBTAG00000013636	other	40.5532	2	1.56312e-09	1.79514e-09	Milk_cell	Mammary	40.5257	9.90591	4.09107	0.000127096
DGKZ	ENSBTAG00000013636	other	40.5532	2	1.56312e-09	1.79514e-09	Milk_cell	Adipose	-32.4853	9.43972	-3.44134	0.00167689
DGKZ	ENSBTAG00000013636	other	40.5532	2	1.56312e-09	1.79514e-09	Mammary	Adipose	-51.6938	8.77112	-5.89364	1.13278e-08
NFE2L1	ENSBTAG00000013653	other	156.543	2	1.01629e-34	3.66163e-34	Milk_cell	Mammary	-37.0849	9.90591	-3.74372	0.000531713
NFE2L1	ENSBTAG00000013653	other	156.543	2	1.01629e-34	3.66163e-34	Mammary	Adipose	-91.4846	8.77112	-10.4302	2.14051e-13
NFE2L1	ENSBTAG00000013653	other	156.543	2	1.01629e-34	3.66163e-34	Milk_cell	Adipose	-110.228	9.43972	-11.677	2.14051e-13
GC	ENSBTAG00000013718	other	70.4342	2	5.07465e-16	6.63678e-16	Mammary	Adipose	23.9654	7.28714	3.28872	0.00289221
GC	ENSBTAG00000013718	other	70.4342	2	5.07465e-16	6.63678e-16	Milk_cell	Adipose	-19.1904	3.98556	-4.81498	4.39877e-06
GC	ENSBTAG00000013718	other	70.4342	2	5.07465e-16	6.63678e-16	Milk_cell	Mammary	-55.7478	6.75725	-8.25007	2.14495e-13
DGKH	ENSBTAG00000013879	other	9.4678	2	0.00879232	0.00902563	Milk_cell	Mammary	8.4988	9.89876	0.85857	0.666457
DGKH	ENSBTAG00000013879	other	9.4678	2	0.00879232	0.00902563	Milk_cell	Adipose	-13.4256	9.42792	-1.42403	0.328457
DGKH	ENSBTAG00000013879	other	9.4678	2	0.00879232	0.00902563	Mammary	Adipose	-33.8221	8.77105	-3.85611	0.000339026
PTDSS1	ENSBTAG00000013901	other	118.698	2	1.67898e-26	3.31734e-26	Milk_cell	Mammary	52.541	9.90591	5.30401	3.39311e-07
PTDSS1	ENSBTAG00000013901	other	118.698	2	1.67898e-26	3.31734e-26	Milk_cell	Adipose	-73.5686	9.43972	-7.79351	2.3348e-13
PTDSS1	ENSBTAG00000013901	other	118.698	2	1.67898e-26	3.31734e-26	Mammary	Adipose	-89.37	8.77112	-10.1891	2.14051e-13
DAGLA	ENSBTAG00000013942	other	177.72	2	2.56173e-39	1.22265e-38	Milk_cell	Mammary	-75.1127	9.90581	-7.58269	3.15081e-13
DAGLA	ENSBTAG00000013942	other	177.72	2	2.56173e-39	1.22265e-38	Mammary	Adipose	-84.3904	8.77112	-9.6214	2.14051e-13
DAGLA	ENSBTAG00000013942	other	177.72	2	2.56173e-39	1.22265e-38	Milk_cell	Adipose	-109.051	9.4395	-11.5526	2.14051e-13
PI4KA	ENSBTAG00000013971	other	136.452	2	2.34333e-30	5.76037e-30	Milk_cell	Mammary	-1.741	9.90591	-0.17576	0.983114
PI4KA	ENSBTAG00000013971	other	136.452	2	2.34333e-30	5.76037e-30	Mammary	Adipose	-95.9866	8.77112	-10.9435	2.14051e-13
PI4KA	ENSBTAG00000013971	other	136.452	2	2.34333e-30	5.76037e-30	Milk_cell	Adipose	-99.5481	9.43972	-10.5457	2.14051e-13
SPTSSA	ENSBTAG00000013981	other	64.9707	2	7.7944e-15	9.94599e-15	Milk_cell	Mammary	7.2601	9.90591	0.7329	0.743927
SPTSSA	ENSBTAG00000013981	other	64.9707	2	7.7944e-15	9.94599e-15	Mammary	Adipose	-54.0131	8.77112	-6.15806	2.2088e-09
SPTSSA	ENSBTAG00000013981	other	64.9707	2	7.7944e-15	9.94599e-15	Milk_cell	Adipose	-80.3904	9.43972	-8.51618	2.14051e-13
PLA2G6	ENSBTAG00000014015	other	117.009	2	3.90668e-26	7.55635e-26	Milk_cell	Mammary	-5.2231	9.9059	-0.52727	0.857967
PLA2G6	ENSBTAG00000014015	other	117.009	2	3.90668e-26	7.55635e-26	Mammary	Adipose	-71.9757	8.77112	-8.20599	2.14717e-13
PLA2G6	ENSBTAG00000014015	other	117.009	2	3.90668e-26	7.55635e-26	Milk_cell	Adipose	-107.438	9.43971	-11.3815	2.14051e-13
SIRT1	ENSBTAG00000014023	other	96.8756	2	9.19902e-22	1.49586e-21	Milk_cell	Mammary	84.1275	9.90591	8.49266	2.14051e-13
SIRT1	ENSBTAG00000014023	other	96.8756	2	9.19902e-22	1.49586e-21	Milk_cell	Adipose	-3.3891	9.43972	-0.35903	0.931418
SIRT1	ENSBTAG00000014023	other	96.8756	2	9.19902e-22	1.49586e-21	Mammary	Adipose	-72.1122	8.77112	-8.22155	2.14495e-13
PTGS2	ENSBTAG00000014127	other	192.149	2	1.88544e-42	1.18444e-41	Milk_cell	Mammary	124.812	9.90591	12.5997	2.14051e-13
PTGS2	ENSBTAG00000014127	other	192.149	2	1.88544e-42	1.18444e-41	Milk_cell	Adipose	55.1301	9.43972	5.84023	1.56302e-08
PTGS2	ENSBTAG00000014127	other	192.149	2	1.88544e-42	1.18444e-41	Mammary	Adipose	-80.4114	8.77112	-9.16774	2.14051e-13
MTM1	ENSBTAG00000014138	other	142.55	2	1.11067e-31	3.01234e-31	Milk_cell	Mammary	94.0646	9.90581	9.4959	2.14051e-13
MTM1	ENSBTAG00000014138	other	142.55	2	1.11067e-31	3.01234e-31	Milk_cell	Adipose	-37.8032	9.43972	-4.0047	0.000183448
MTM1	ENSBTAG00000014138	other	142.55	2	1.11067e-31	3.01234e-31	Mammary	Adipose	-89.7338	8.77085	-10.2309	2.14051e-13
NAPEPLD	ENSBTAG00000014171	other	105.73	2	1.09916e-23	1.93738e-23	Milk_cell	Mammary	60.9366	9.90591	6.15154	2.30158e-09
NAPEPLD	ENSBTAG00000014171	other	105.73	2	1.09916e-23	1.93738e-23	Milk_cell	Adipose	-62.2571	9.43972	-6.59522	1.27571e-10
NAPEPLD	ENSBTAG00000014171	other	105.73	2	1.09916e-23	1.93738e-23	Mammary	Adipose	-81.48	8.77112	-9.28958	2.14051e-13
GAL3ST1	ENSBTAG00000014232	other	73.679	2	1.00188e-16	1.34622e-16	Mammary	Adipose	-9.618	8.27958	-1.16165	0.47621
GAL3ST1	ENSBTAG00000014232	other	73.679	2	1.00188e-16	1.34622e-16	Milk_cell	Mammary	-53.3874	7.64252	-6.98558	8.7198e-12
GAL3ST1	ENSBTAG00000014232	other	73.679	2	1.00188e-16	1.34622e-16	Milk_cell	Adipose	-63.5103	7.34919	-8.6418	2.14051e-13
SCARB1	ENSBTAG00000014269	other	94.1002	2	3.68466e-21	5.83669e-21	Milk_cell	Mammary	73.172	9.90591	7.38671	6.64579e-13
SCARB1	ENSBTAG00000014269	other	94.1002	2	3.68466e-21	5.83669e-21	Milk_cell	Adipose	-23.484	9.43972	-2.48778	0.0343509
SCARB1	ENSBTAG00000014269	other	94.1002	2	3.68466e-21	5.83669e-21	Mammary	Adipose	-78.9789	8.77112	-9.00443	2.14051e-13
MMUT	ENSBTAG00000014272	other	145.849	2	2.13441e-32	6.15211e-32	Milk_cell	Mammary	-41.3791	9.90591	-4.17721	8.74976e-05
MMUT	ENSBTAG00000014272	other	145.849	2	2.13441e-32	6.15211e-32	Mammary	Adipose	-85.0726	8.77112	-9.69917	2.14051e-13
MMUT	ENSBTAG00000014272	other	145.849	2	2.13441e-32	6.15211e-32	Milk_cell	Adipose	-106.762	9.43972	-11.3099	2.14051e-13
PRPF19	ENSBTAG00000014366	other	63.0888	2	1.99731e-14	2.50944e-14	Milk_cell	Mammary	-3.255	9.90591	-0.32859	0.942222
PRPF19	ENSBTAG00000014366	other	63.0888	2	1.99731e-14	2.50944e-14	Mammary	Adipose	-40.5979	8.77112	-4.62859	1.09836e-05
PRPF19	ENSBTAG00000014366	other	63.0888	2	1.99731e-14	2.50944e-14	Milk_cell	Adipose	-89.4135	9.43972	-9.47204	2.14051e-13
GPR31	ENSBTAG00000014497	other	1.744	2	0.418108	0.418677	Milk_cell	Mammary	10.4394	9.52854	1.09559	0.516791
GPR31	ENSBTAG00000014497	other	1.744	2	0.418108	0.418677	Milk_cell	Adipose	9.884	9.10428	1.08564	0.522981
GPR31	ENSBTAG00000014497	other	1.744	2	0.418108	0.418677	Mammary	Adipose	2.6489	8.62842	0.307	0.949375
LIAS	ENSBTAG00000014520	other	135.452	2	3.86384e-30	9.34185e-30	Milk_cell	Mammary	20.9682	9.90591	2.11674	0.0864469
LIAS	ENSBTAG00000014520	other	135.452	2	3.86384e-30	9.34185e-30	Mammary	Adipose	-89.6656	8.77112	-10.2228	2.14051e-13
LIAS	ENSBTAG00000014520	other	135.452	2	3.86384e-30	9.34185e-30	Milk_cell	Adipose	-103.035	9.43972	-10.9151	2.14051e-13
ABCD4	ENSBTAG00000014633	other	256.549	2	1.95441e-56	3.78025e-55	Mammary	Adipose	35.8685	8.77112	4.08939	0.000128015
ABCD4	ENSBTAG00000014633	other	256.549	2	1.95441e-56	3.78025e-55	Milk_cell	Adipose	-106.675	9.43972	-11.3006	2.14051e-13
ABCD4	ENSBTAG00000014633	other	256.549	2	1.95441e-56	3.78025e-55	Milk_cell	Mammary	-143.447	9.90591	-14.4809	2.14051e-13
CPT2	ENSBTAG00000014649	availability of building blocks	146.781	2	1.33946e-32	3.8913e-32	Milk_cell	Mammary	45.8659	9.90591	4.63015	1.09012e-05
CPT2	ENSBTAG00000014649	availability of building blocks	146.781	2	1.33946e-32	3.8913e-32	Mammary	Adipose	-93.1671	8.77112	-10.622	2.14051e-13
CPT2	ENSBTAG00000014649	availability of building blocks	146.781	2	1.33946e-32	3.8913e-32	Milk_cell	Adipose	-98.9378	9.43972	-10.481	2.14051e-13
APOBEC1	ENSBTAG00000014683	other	12.5034	2	0.00192718	0.00200351	Milk_cell	Mammary	18.7799	6.16527	3.04607	0.00655681
APOBEC1	ENSBTAG00000014683	other	12.5034	2	0.00192718	0.00200351	Milk_cell	Adipose	14.7878	6.13851	2.40902	0.0422877
APOBEC1	ENSBTAG00000014683	other	12.5034	2	0.00192718	0.00200351	Mammary	Adipose	0.9663	4.23274	0.2283	0.971676
GBA1	ENSBTAG00000014841	other	92.4551	2	8.38751e-21	1.29513e-20	Milk_cell	Mammary	82.7788	9.90591	8.3565	2.14162e-13
GBA1	ENSBTAG00000014841	other	92.4551	2	8.38751e-21	1.29513e-20	Milk_cell	Adipose	8.5327	9.43972	0.90391	0.63782
GBA1	ENSBTAG00000014841	other	92.4551	2	8.38751e-21	1.29513e-20	Mammary	Adipose	-70.2477	8.77112	-8.00898	2.17382e-13
ABCA3	ENSBTAG00000014903	other	18.1036	2	0.000117183	0.000124825	Mammary	Adipose	40.1886	8.77112	4.58193	1.37381e-05
ABCA3	ENSBTAG00000014903	other	18.1036	2	0.000117183	0.000124825	Milk_cell	Adipose	30.5673	9.43972	3.23816	0.00344688
ABCA3	ENSBTAG00000014903	other	18.1036	2	0.000117183	0.000124825	Milk_cell	Mammary	-3.1036	9.90591	-0.31331	0.94733
LEP	ENSBTAG00000014911	other	301.45	2	3.47543e-66	8.5148e-64	Mammary	Adipose	-100.125	8.76798	-11.4194	2.14051e-13
LEP	ENSBTAG00000014911	other	301.45	2	3.47543e-66	8.5148e-64	Milk_cell	Adipose	-110.489	7.6784	-14.3896	2.14051e-13
LEP	ENSBTAG00000014911	other	301.45	2	3.47543e-66	8.5148e-64	Milk_cell	Mammary	-126.408	8.83586	-14.3063	2.14051e-13
SRD5A3	ENSBTAG00000014913	other	154.739	2	2.50462e-34	8.52267e-34	Milk_cell	Mammary	-21.9592	9.90591	-2.21678	0.0683635
SRD5A3	ENSBTAG00000014913	other	154.739	2	2.50462e-34	8.52267e-34	Mammary	Adipose	-96.8506	8.77112	-11.042	2.14051e-13
SRD5A3	ENSBTAG00000014913	other	154.739	2	2.50462e-34	8.52267e-34	Milk_cell	Adipose	-108.833	9.43972	-11.5292	2.14051e-13
PRKAR2B	ENSBTAG00000014958	other	139.605	2	4.84392e-31	1.26251e-30	Milk_cell	Mammary	53.9173	9.90591	5.44295	1.57024e-07
PRKAR2B	ENSBTAG00000014958	other	139.605	2	4.84392e-31	1.26251e-30	Mammary	Adipose	-90.8024	8.77112	-10.3524	2.14051e-13
PRKAR2B	ENSBTAG00000014958	other	139.605	2	4.84392e-31	1.26251e-30	Milk_cell	Adipose	-90.9391	9.43972	-9.63366	2.14051e-13
SCHIP1	ENSBTAG00000014960	other	155.991	2	1.33985e-34	4.73458e-34	Milk_cell	Mammary	-67.0887	9.90432	-6.77368	3.78662e-11
SCHIP1	ENSBTAG00000014960	other	155.991	2	1.33985e-34	4.73458e-34	Mammary	Adipose	-73.4082	8.77112	-8.36931	2.14162e-13
SCHIP1	ENSBTAG00000014960	other	155.991	2	1.33985e-34	4.73458e-34	Milk_cell	Adipose	-107.481	9.43623	-11.3903	2.14051e-13
GAL3ST4	ENSBTAG00000015017	other	181.212	2	4.4695e-40	2.26557e-39	Mammary	Adipose	-52.717	8.77112	-6.0103	5.55353e-09
GAL3ST4	ENSBTAG00000015017	other	181.212	2	4.4695e-40	2.26557e-39	Milk_cell	Mammary	-96.6796	9.89809	-9.7675	2.14051e-13
GAL3ST4	ENSBTAG00000015017	other	181.212	2	4.4695e-40	2.26557e-39	Milk_cell	Adipose	-109.792	9.42253	-11.652	2.14051e-13
HADHA	ENSBTAG00000015038	availability of building blocks	153.7	2	4.21155e-34	1.39437e-33	Milk_cell	Mammary	55.2661	9.90591	5.57911	7.24584e-08
HADHA	ENSBTAG00000015038	availability of building blocks	153.7	2	4.21155e-34	1.39437e-33	Mammary	Adipose	-85.5955	8.77112	-9.75879	2.14051e-13
HADHA	ENSBTAG00000015038	availability of building blocks	153.7	2	4.21155e-34	1.39437e-33	Milk_cell	Adipose	-109.247	9.43972	-11.5731	2.14051e-13
SMPD5	ENSBTAG00000015040	other	97.3093	2	7.40559e-22	1.2069e-21	Mammary	Adipose	-27.3192	8.74795	-3.12292	0.00509218
SMPD5	ENSBTAG00000015040	other	97.3093	2	7.40559e-22	1.2069e-21	Milk_cell	Adipose	-74.2442	8.6092	-8.62382	2.14051e-13
SMPD5	ENSBTAG00000015040	other	97.3093	2	7.40559e-22	1.2069e-21	Milk_cell	Mammary	-74.6585	9.27965	-8.0454	2.16493e-13
CRPPA	ENSBTAG00000015073	other	233.68	2	1.80737e-51	2.41531e-50	Mammary	Adipose	-70.4751	8.77112	-8.0349	2.16716e-13
CRPPA	ENSBTAG00000015073	other	233.68	2	1.80737e-51	2.41531e-50	Milk_cell	Adipose	-109.704	9.3073	-11.7869	2.14051e-13
CRPPA	ENSBTAG00000015073	other	233.68	2	1.80737e-51	2.41531e-50	Milk_cell	Mammary	-120.517	9.84591	-12.2404	2.14051e-13
PTGDS	ENSBTAG00000015074	other	245.4	2	5.15361e-54	7.89146e-53	Mammary	Adipose	-48.3969	8.77112	-5.51776	1.02897e-07
PTGDS	ENSBTAG00000015074	other	245.4	2	5.15361e-54	7.89146e-53	Milk_cell	Adipose	-109.596	9.43971	-11.61	2.14051e-13
PTGDS	ENSBTAG00000015074	other	245.4	2	5.15361e-54	7.89146e-53	Milk_cell	Mammary	-134.102	9.9059	-13.5376	2.14051e-13
PNPLA1	ENSBTAG00000015118	other	27.2796	2	1.19212e-06	1.30194e-06	Milk_cell	Mammary	-20.4865	9.82164	-2.08586	0.0927463
PNPLA1	ENSBTAG00000015118	other	27.2796	2	1.19212e-06	1.30194e-06	Mammary	Adipose	-38.3242	8.76994	-4.36995	3.69637e-05
PNPLA1	ENSBTAG00000015118	other	27.2796	2	1.19212e-06	1.30194e-06	Milk_cell	Adipose	-43.6333	9.32441	-4.67947	8.58451e-06
HACD3	ENSBTAG00000015155	other	99.05	2	3.10139e-22	5.14564e-22	Milk_cell	Mammary	22.5648	9.90591	2.27791	0.0589251
HACD3	ENSBTAG00000015155	other	99.05	2	3.10139e-22	5.14564e-22	Mammary	Adipose	-65.7229	8.77112	-7.4931	4.15223e-13
HACD3	ENSBTAG00000015155	other	99.05	2	3.10139e-22	5.14564e-22	Milk_cell	Adipose	-98.9814	9.43972	-10.4856	2.14051e-13
SLC27A5	ENSBTAG00000015164	other	178.521	2	1.71688e-39	8.41271e-39	Mammary	Adipose	-6.7872	8.77112	-0.77381	0.719133
SLC27A5	ENSBTAG00000015164	other	178.521	2	1.71688e-39	8.41271e-39	Milk_cell	Adipose	-99.9404	9.41376	-10.6164	2.14051e-13
SLC27A5	ENSBTAG00000015164	other	178.521	2	1.71688e-39	8.41271e-39	Milk_cell	Mammary	-114.062	9.89411	-11.5283	2.14051e-13
ILVBL	ENSBTAG00000015186	availability of building blocks	93.9028	2	4.06695e-21	6.41461e-21	Milk_cell	Mammary	4.9479	9.90591	0.49949	0.871554
ILVBL	ENSBTAG00000015186	availability of building blocks	93.9028	2	4.06695e-21	6.41461e-21	Mammary	Adipose	-66.0412	8.77112	-7.5294	3.66374e-13
ILVBL	ENSBTAG00000015186	availability of building blocks	93.9028	2	4.06695e-21	6.41461e-21	Milk_cell	Adipose	-95.5814	9.43972	-10.1255	2.14051e-13
NPC1	ENSBTAG00000015195	other	34.3629	2	3.45297e-08	3.8688e-08	Milk_cell	Mammary	45.0814	9.90591	4.55096	1.59192e-05
NPC1	ENSBTAG00000015195	other	34.3629	2	3.45297e-08	3.8688e-08	Milk_cell	Adipose	-1.5365	9.43972	-0.16277	0.985499
NPC1	ENSBTAG00000015195	other	34.3629	2	3.45297e-08	3.8688e-08	Mammary	Adipose	-50.0567	8.77112	-5.707	3.44714e-08
CD74	ENSBTAG00000015228	other	70.4846	2	4.94838e-16	6.51803e-16	Milk_cell	Mammary	68.7403	9.90591	6.93932	1.20277e-11
CD74	ENSBTAG00000015228	other	70.4846	2	4.94838e-16	6.51803e-16	Milk_cell	Adipose	-1.4712	9.43972	-0.15585	0.986699
CD74	ENSBTAG00000015228	other	70.4846	2	4.94838e-16	6.51803e-16	Mammary	Adipose	-66.064	8.77112	-7.53199	3.63487e-13
EPHX2	ENSBTAG00000015241	other	242.511	2	2.1853e-53	3.21239e-52	Mammary	Adipose	-88.9834	8.77112	-10.145	2.14051e-13
EPHX2	ENSBTAG00000015241	other	242.511	2	2.1853e-53	3.21239e-52	Milk_cell	Adipose	-110.489	9.4395	-11.705	2.14051e-13
EPHX2	ENSBTAG00000015241	other	242.511	2	2.1853e-53	3.21239e-52	Milk_cell	Mammary	-117.324	9.90581	-11.844	2.14051e-13
B4GALT1	ENSBTAG00000015249	other	158.332	2	4.15566e-35	1.53488e-34	Mammary	Adipose	84.8679	8.77112	9.67584	2.14051e-13
B4GALT1	ENSBTAG00000015249	other	158.332	2	4.15566e-35	1.53488e-34	Milk_cell	Adipose	25.4019	9.43972	2.69096	0.0195081
B4GALT1	ENSBTAG00000015249	other	158.332	2	4.15566e-35	1.53488e-34	Milk_cell	Mammary	-110.388	9.90591	-11.1436	2.14051e-13
WNT10B	ENSBTAG00000015347	other	168.931	2	2.07553e-37	9.0267e-37	Milk_cell	Mammary	-50.1462	9.63001	-5.20728	5.73749e-07
WNT10B	ENSBTAG00000015347	other	168.931	2	2.07553e-37	9.0267e-37	Mammary	Adipose	-94.8497	8.76798	-10.8177	2.14051e-13
WNT10B	ENSBTAG00000015347	other	168.931	2	2.07553e-37	9.0267e-37	Milk_cell	Adipose	-107.285	9.08122	-11.814	2.14051e-13
PLIN1	ENSBTAG00000015350	other	234	2	1.54035e-51	2.09659e-50	Mammary	Adipose	-92.2122	8.77112	-10.5132	2.14051e-13
PLIN1	ENSBTAG00000015350	other	234	2	1.54035e-51	2.09659e-50	Milk_cell	Mammary	-110.071	9.89876	-11.1197	2.14051e-13
PLIN1	ENSBTAG00000015350	other	234	2	1.54035e-51	2.09659e-50	Milk_cell	Adipose	-110.489	9.42401	-11.7242	2.14051e-13
MTMR4	ENSBTAG00000015352	other	48.9748	2	2.31875e-11	2.73122e-11	Milk_cell	Mammary	-14.5408	9.90591	-1.46789	0.306453
MTMR4	ENSBTAG00000015352	other	48.9748	2	2.31875e-11	2.73122e-11	Mammary	Adipose	-53.9903	8.77112	-6.15547	2.24523e-09
MTMR4	ENSBTAG00000015352	other	48.9748	2	2.31875e-11	2.73122e-11	Milk_cell	Adipose	-61.1673	9.43972	-6.47978	2.75725e-10
SLC27A4	ENSBTAG00000015436	other	8.9961	2	0.0111306	0.0113783	Milk_cell	Mammary	-5.4709	9.90591	-0.55228	0.845306
SLC27A4	ENSBTAG00000015436	other	8.9961	2	0.0111306	0.0113783	Mammary	Adipose	-24.1587	8.77112	-2.75434	0.0162105
SLC27A4	ENSBTAG00000015436	other	8.9961	2	0.0111306	0.0113783	Milk_cell	Adipose	-25.5109	9.43972	-2.70251	0.0188669
FGFR1	ENSBTAG00000015457	other	263.223	2	6.94639e-58	2.04224e-56	Mammary	Adipose	-79.0471	8.77112	-9.0122	2.14051e-13
FGFR1	ENSBTAG00000015457	other	263.223	2	6.94639e-58	2.04224e-56	Milk_cell	Adipose	-110.489	9.43914	-11.7054	2.14051e-13
FGFR1	ENSBTAG00000015457	other	263.223	2	6.94639e-58	2.04224e-56	Milk_cell	Mammary	-133.317	9.90564	-13.4587	2.14051e-13
ELOVL4	ENSBTAG00000015498	elongase and desaturase	58.8725	2	1.64434e-13	2.01096e-13	Milk_cell	Mammary	53.0778	9.90524	5.35856	2.51302e-07
ELOVL4	ENSBTAG00000015498	elongase and desaturase	58.8725	2	1.64434e-13	2.01096e-13	Milk_cell	Adipose	-28.1481	9.43877	-2.98218	0.00805385
ELOVL4	ENSBTAG00000015498	elongase and desaturase	58.8725	2	1.64434e-13	2.01096e-13	Mammary	Adipose	-63.7902	8.77111	-7.27276	1.26921e-12
FADS3	ENSBTAG00000015511	elongase and desaturase	120.829	2	5.78504e-27	1.16493e-26	Milk_cell	Mammary	32.0338	9.90591	3.23381	0.00349883
FADS3	ENSBTAG00000015511	elongase and desaturase	120.829	2	5.78504e-27	1.16493e-26	Milk_cell	Adipose	-88.084	9.43972	-9.33121	2.14051e-13
FADS3	ENSBTAG00000015511	elongase and desaturase	120.829	2	5.78504e-27	1.16493e-26	Mammary	Adipose	-89.5064	8.77112	-10.2047	2.14051e-13
SMPD1	ENSBTAG00000015628	other	152.04	2	9.65977e-34	3.12772e-33	Mammary	Adipose	-63.29	8.77112	-7.21573	1.82143e-12
SMPD1	ENSBTAG00000015628	other	152.04	2	9.65977e-34	3.12772e-33	Milk_cell	Mammary	-69.9102	9.90591	-7.05742	5.29898e-12
SMPD1	ENSBTAG00000015628	other	152.04	2	9.65977e-34	3.12772e-33	Milk_cell	Adipose	-108.789	9.43972	-11.5246	2.14051e-13
PON1	ENSBTAG00000015654	other	108.642	2	2.56296e-24	4.67438e-24	Mammary	Adipose	-19.7476	8.10246	-2.43723	0.0392828
PON1	ENSBTAG00000015654	other	108.642	2	2.56296e-24	4.67438e-24	Milk_cell	Mammary	-53.0365	6.5543	-8.09186	2.15605e-13
PON1	ENSBTAG00000015654	other	108.642	2	2.56296e-24	4.67438e-24	Milk_cell	Adipose	-76.184	6.69811	-11.3739	2.14051e-13
ELOVL3	ENSBTAG00000015700	elongase and desaturase	161.793	2	7.36489e-36	2.84905e-35	Milk_cell	Mammary	-26.7075	6.50148	-4.10791	0.000118217
ELOVL3	ENSBTAG00000015700	elongase and desaturase	161.793	2	7.36489e-36	2.84905e-35	Mammary	Adipose	-71.9303	8.10246	-8.87758	2.14051e-13
ELOVL3	ENSBTAG00000015700	elongase and desaturase	161.793	2	7.36489e-36	2.84905e-35	Milk_cell	Adipose	-95.6468	7.89598	-12.1134	2.14051e-13
PIGF	ENSBTAG00000015719	other	187.297	2	2.13259e-41	1.21508e-40	Mammary	Adipose	-54.8316	8.77111	-6.25138	1.22038e-09
PIGF	ENSBTAG00000015719	other	187.297	2	2.13259e-41	1.21508e-40	Milk_cell	Mammary	-99.8451	9.90524	-10.08	2.14051e-13
PIGF	ENSBTAG00000015719	other	187.297	2	2.13259e-41	1.21508e-40	Milk_cell	Adipose	-109.77	9.43877	-11.6297	2.14051e-13
ADH7	ENSBTAG00000015729	other	3.2925	2	0.192767	0.193822	Mammary	Adipose	1.3756	3.45721	0.3979	0.916439
ADH7	ENSBTAG00000015729	other	3.2925	2	0.192767	0.193822	Milk_cell	Adipose	-3.0404	2.65754	-1.14406	0.48692
ADH7	ENSBTAG00000015729	other	3.2925	2	0.192767	0.193822	Milk_cell	Mammary	-5.9251	3.26761	-1.81327	0.165188
SCAP	ENSBTAG00000015782	other	144.859	2	3.50154e-32	9.82303e-32	Milk_cell	Mammary	-0.351	9.90591	-0.03543	0.999308
SCAP	ENSBTAG00000015782	other	144.859	2	3.50154e-32	9.82303e-32	Mammary	Adipose	-91.7574	8.77112	-10.4613	2.14051e-13
SCAP	ENSBTAG00000015782	other	144.859	2	3.50154e-32	9.82303e-32	Milk_cell	Adipose	-109.378	9.43972	-11.5869	2.14051e-13
MBOAT7	ENSBTAG00000015908	other	77.016	2	1.88882e-17	2.60956e-17	Milk_cell	Mammary	63.9782	9.90591	6.45859	3.17188e-10
MBOAT7	ENSBTAG00000015908	other	77.016	2	1.88882e-17	2.60956e-17	Milk_cell	Adipose	-24.3558	9.43972	-2.58014	0.0267014
MBOAT7	ENSBTAG00000015908	other	77.016	2	1.88882e-17	2.60956e-17	Mammary	Adipose	-72.7943	8.77112	-8.29932	2.14273e-13
ACSF3	ENSBTAG00000015968	acyl-CoA synthase	155.982	2	1.34602e-34	4.7336e-34	Mammary	Adipose	-40.1659	8.77112	-4.57934	1.39091e-05
ACSF3	ENSBTAG00000015968	acyl-CoA synthase	155.982	2	1.34602e-34	4.7336e-34	Milk_cell	Mammary	-90.3623	9.90587	-9.1221	2.14051e-13
ACSF3	ENSBTAG00000015968	acyl-CoA synthase	155.982	2	1.34602e-34	4.7336e-34	Milk_cell	Adipose	-104.626	9.43963	-11.0837	2.14051e-13
FLVCR1	ENSBTAG00000015974	phospholipid and sphingolipid biosynthesis	29.486	2	3.95544e-07	4.3587e-07	Milk_cell	Mammary	-4.8928	9.90591	-0.49393	0.874209
FLVCR1	ENSBTAG00000015974	phospholipid and sphingolipid biosynthesis	29.486	2	3.95544e-07	4.3587e-07	Milk_cell	Adipose	-40.4622	9.43972	-4.28637	5.39488e-05
FLVCR1	ENSBTAG00000015974	phospholipid and sphingolipid biosynthesis	29.486	2	3.95544e-07	4.3587e-07	Mammary	Adipose	-50.6706	8.77112	-5.77699	2.28007e-08
FASN	ENSBTAG00000015980	availability of building blocks	100.183	2	1.75988e-22	2.93981e-22	Milk_cell	Mammary	-47.545	9.90591	-4.79966	4.74844e-06
FASN	ENSBTAG00000015980	availability of building blocks	100.183	2	1.75988e-22	2.93981e-22	Mammary	Adipose	-61.8575	8.77112	-7.05241	5.48583e-12
FASN	ENSBTAG00000015980	availability of building blocks	100.183	2	1.75988e-22	2.93981e-22	Milk_cell	Adipose	-88.0186	9.43972	-9.32428	2.14051e-13
ADH5	ENSBTAG00000016007	other	157.318	2	6.90118e-35	2.4987e-34	Milk_cell	Mammary	-50.3664	9.90591	-5.08448	1.10316e-06
ADH5	ENSBTAG00000016007	other	157.318	2	6.90118e-35	2.4987e-34	Mammary	Adipose	-84.4587	8.77112	-9.62918	2.14051e-13
ADH5	ENSBTAG00000016007	other	157.318	2	6.90118e-35	2.4987e-34	Milk_cell	Adipose	-110.467	9.43972	-11.7024	2.14051e-13
CPT1B	ENSBTAG00000016048	availability of building blocks	128.208	2	1.44517e-28	3.16132e-28	Milk_cell	Mammary	46.9807	9.90584	4.74272	6.29704e-06
CPT1B	ENSBTAG00000016048	availability of building blocks	128.208	2	1.44517e-28	3.16132e-28	Mammary	Adipose	-87.551	8.77112	-9.98173	2.14051e-13
CPT1B	ENSBTAG00000016048	availability of building blocks	128.208	2	1.44517e-28	3.16132e-28	Milk_cell	Adipose	-89.5006	9.43957	-9.48143	2.14051e-13
CHKB	ENSBTAG00000016050	other	145.488	2	2.55669e-32	7.22758e-32	Milk_cell	Mammary	-58.6381	9.90591	-5.91951	9.68277e-09
CHKB	ENSBTAG00000016050	other	145.488	2	2.55669e-32	7.22758e-32	Mammary	Adipose	-66.496	8.77112	-7.58124	3.16191e-13
CHKB	ENSBTAG00000016050	other	145.488	2	2.55669e-32	7.22758e-32	Milk_cell	Adipose	-110.184	9.43972	-11.6724	2.14051e-13
UGCG	ENSBTAG00000016073	other	164.575	2	1.83268e-36	7.48344e-36	Milk_cell	Mammary	117.834	9.90591	11.8953	2.14051e-13
UGCG	ENSBTAG00000016073	other	164.575	2	1.83268e-36	7.48344e-36	Milk_cell	Adipose	68.534	9.43972	7.26017	1.37224e-12
UGCG	ENSBTAG00000016073	other	164.575	2	1.83268e-36	7.48344e-36	Mammary	Adipose	-51.5574	8.77112	-5.87809	1.24447e-08
PCYT1B	ENSBTAG00000016107	phospholipid and sphingolipid biosynthesis	26.4658	2	1.79069e-06	1.94697e-06	Milk_cell	Mammary	46.2994	9.89663	4.6783	8.63363e-06
PCYT1B	ENSBTAG00000016107	phospholipid and sphingolipid biosynthesis	26.4658	2	1.79069e-06	1.94697e-06	Milk_cell	Adipose	34.1199	9.43441	3.61654	0.000871561
PCYT1B	ENSBTAG00000016107	phospholipid and sphingolipid biosynthesis	26.4658	2	1.79069e-06	1.94697e-06	Mammary	Adipose	-9.743	8.76847	-1.11114	0.507152
GDPD3	ENSBTAG00000016155	other	191.703	2	2.35569e-42	1.45498e-41	Mammary	Adipose	-68.9744	8.77112	-7.86381	2.25153e-13
GDPD3	ENSBTAG00000016155	other	191.703	2	2.35569e-42	1.45498e-41	Milk_cell	Mammary	-95.0693	9.89117	-9.61153	2.14051e-13
GDPD3	ENSBTAG00000016155	other	191.703	2	2.35569e-42	1.45498e-41	Milk_cell	Adipose	-110.38	9.40729	-11.7335	2.14051e-13
GCDH	ENSBTAG00000016211	availability of building blocks	253.083	2	1.10611e-55	1.89068e-54	Mammary	Adipose	-68.1104	8.77112	-7.7653	2.38254e-13
GCDH	ENSBTAG00000016211	availability of building blocks	253.083	2	1.10611e-55	1.89068e-54	Milk_cell	Adipose	-110.489	9.43972	-11.7047	2.14051e-13
GCDH	ENSBTAG00000016211	availability of building blocks	253.083	2	1.10611e-55	1.89068e-54	Milk_cell	Mammary	-131.845	9.90591	-13.3097	2.14051e-13
ACOT13	ENSBTAG00000016337	thioesterase	103.948	2	2.67947e-23	4.67793e-23	Milk_cell	Mammary	89.4677	9.90591	9.03175	2.14051e-13
ACOT13	ENSBTAG00000016337	thioesterase	103.948	2	2.67947e-23	4.67793e-23	Milk_cell	Adipose	-7.3776	9.43972	-0.78154	0.714389
ACOT13	ENSBTAG00000016337	thioesterase	103.948	2	2.67947e-23	4.67793e-23	Mammary	Adipose	-70.8389	8.77112	-8.07638	2.15827e-13
UVRAG	ENSBTAG00000016355	other	205.224	2	2.72984e-45	2.06849e-44	Milk_cell	Mammary	82.6824	9.90591	8.34678	2.14162e-13
UVRAG	ENSBTAG00000016355	other	205.224	2	2.72984e-45	2.06849e-44	Mammary	Adipose	-100.375	8.77112	-11.4438	2.14051e-13
UVRAG	ENSBTAG00000016355	other	205.224	2	2.72984e-45	2.06849e-44	Milk_cell	Adipose	-110.271	9.43972	-11.6816	2.14051e-13
LRP10	ENSBTAG00000016378	other	38.899	2	3.57435e-09	4.07942e-09	Milk_cell	Mammary	1.8924	9.90591	0.19104	0.980081
LRP10	ENSBTAG00000016378	other	38.899	2	3.57435e-09	4.07942e-09	Mammary	Adipose	-47.6693	8.77112	-5.4348	1.64365e-07
LRP10	ENSBTAG00000016378	other	38.899	2	3.57435e-09	4.07942e-09	Milk_cell	Adipose	-56.5686	9.43972	-5.99261	6.19256e-09
PEMT	ENSBTAG00000016432	phospholipid and sphingolipid biosynthesis	262.677	2	9.12737e-58	2.58024e-56	Mammary	Adipose	-72.7261	8.77112	-8.29154	2.14273e-13
PEMT	ENSBTAG00000016432	phospholipid and sphingolipid biosynthesis	262.677	2	9.12737e-58	2.58024e-56	Milk_cell	Adipose	-109.53	9.4395	-11.6034	2.14051e-13
PEMT	ENSBTAG00000016432	phospholipid and sphingolipid biosynthesis	262.677	2	9.12737e-58	2.58024e-56	Milk_cell	Mammary	-136.18	9.90581	-13.7475	2.14051e-13
DHCR7	ENSBTAG00000016465	other	29.1551	2	4.66714e-07	5.13525e-07	Milk_cell	Adipose	43.1865	9.43972	4.57498	1.42009e-05
DHCR7	ENSBTAG00000016465	other	29.1551	2	4.66714e-07	5.13525e-07	Milk_cell	Mammary	43.0444	9.90591	4.34533	4.13483e-05
DHCR7	ENSBTAG00000016465	other	29.1551	2	4.66714e-07	5.13525e-07	Mammary	Adipose	9.834	8.77112	1.12118	0.500959
ST3GAL4	ENSBTAG00000016506	other	94.2672	2	3.38947e-21	5.38068e-21	Milk_cell	Mammary	88.5593	9.90591	8.94005	2.14051e-13
ST3GAL4	ENSBTAG00000016506	other	94.2672	2	3.38947e-21	5.38068e-21	Milk_cell	Adipose	14.6353	9.43972	1.55039	0.267481
ST3GAL4	ENSBTAG00000016506	other	94.2672	2	3.38947e-21	5.38068e-21	Mammary	Adipose	-61.7666	8.77112	-7.04204	5.89351e-12
MBOAT1	ENSBTAG00000016519	other	94.9362	2	2.4259e-21	3.87616e-21	Milk_cell	Mammary	90.4861	9.90591	9.13456	2.14051e-13
MBOAT1	ENSBTAG00000016519	other	94.9362	2	2.4259e-21	3.87616e-21	Milk_cell	Adipose	34.2942	9.43972	3.63297	0.00081838
MBOAT1	ENSBTAG00000016519	other	94.9362	2	2.4259e-21	3.87616e-21	Mammary	Adipose	-52.0122	8.77112	-5.92993	9.08763e-09
MTMR2	ENSBTAG00000016557	other	102.894	2	4.53677e-23	7.79095e-23	Milk_cell	Mammary	40.4156	9.90591	4.07995	0.000133297
MTMR2	ENSBTAG00000016557	other	102.894	2	4.53677e-23	7.79095e-23	Mammary	Adipose	-75.6365	8.77112	-8.62336	2.14051e-13
MTMR2	ENSBTAG00000016557	other	102.894	2	4.53677e-23	7.79095e-23	Milk_cell	Adipose	-84.7929	9.43972	-8.98257	2.14051e-13
ABHD6	ENSBTAG00000016615	other	185.106	2	6.37976e-41	3.44789e-40	Milk_cell	Mammary	71.0112	9.90591	7.16857	2.48523e-12
ABHD6	ENSBTAG00000016615	other	185.106	2	6.37976e-41	3.44789e-40	Mammary	Adipose	-98.374	8.77112	-11.2157	2.14051e-13
ABHD6	ENSBTAG00000016615	other	185.106	2	6.37976e-41	3.44789e-40	Milk_cell	Adipose	-106.74	9.43972	-11.3076	2.14051e-13
CPS1	ENSBTAG00000016662	other	63.9287	2	1.31238e-14	1.66311e-14	Mammary	Adipose	32.7535	7.85875	4.16777	9.11848e-05
CPS1	ENSBTAG00000016662	other	63.9287	2	1.31238e-14	1.66311e-14	Milk_cell	Adipose	-11.0391	5.77701	-1.91087	0.135564
CPS1	ENSBTAG00000016662	other	63.9287	2	1.31238e-14	1.66311e-14	Milk_cell	Mammary	-61.8449	8.04158	-7.69064	2.57683e-13
PIGN	ENSBTAG00000016663	other	141.134	2	2.25495e-31	6.00502e-31	Milk_cell	Mammary	-41.5167	9.90591	-4.1911	8.23283e-05
PIGN	ENSBTAG00000016663	other	141.134	2	2.25495e-31	6.00502e-31	Mammary	Adipose	-84.2768	8.77112	-9.60844	2.14051e-13
PIGN	ENSBTAG00000016663	other	141.134	2	2.25495e-31	6.00502e-31	Milk_cell	Adipose	-104.278	9.43972	-11.0467	2.14051e-13
ETFDH	ENSBTAG00000016679	availability of building blocks	159.769	2	2.02548e-35	7.63449e-35	Milk_cell	Mammary	48.7011	9.90591	4.91637	2.6361e-06
ETFDH	ENSBTAG00000016679	availability of building blocks	159.769	2	2.02548e-35	7.63449e-35	Mammary	Adipose	-95.3954	8.77112	-10.8761	2.14051e-13
ETFDH	ENSBTAG00000016679	availability of building blocks	159.769	2	2.02548e-35	7.63449e-35	Milk_cell	Adipose	-105.084	9.43972	-11.1321	2.14051e-13
ACLY	ENSBTAG00000016740	availability of building blocks	139.953	2	4.06938e-31	1.06821e-30	Milk_cell	Mammary	70.2267	9.90591	7.08938	4.25238e-12
ACLY	ENSBTAG00000016740	availability of building blocks	139.953	2	4.06938e-31	1.06821e-30	Milk_cell	Adipose	-73.8519	9.43972	-7.82353	2.2915e-13
ACLY	ENSBTAG00000016740	availability of building blocks	139.953	2	4.06938e-31	1.06821e-30	Mammary	Adipose	-92.3486	8.77112	-10.5287	2.14051e-13
SLC27A1	ENSBTAG00000016775	other	17.7697	2	0.000138473	0.00014729	Mammary	Adipose	-17.2919	8.77112	-1.97146	0.119302
SLC27A1	ENSBTAG00000016775	other	17.7697	2	0.000138473	0.00014729	Milk_cell	Mammary	-26.9965	9.90591	-2.72529	0.0176552
SLC27A1	ENSBTAG00000016775	other	17.7697	2	0.000138473	0.00014729	Milk_cell	Adipose	-36.9532	9.43972	-3.91465	0.000266855
PEX7	ENSBTAG00000016791	other	36.0054	2	1.51892e-08	1.70705e-08	Milk_cell	Mammary	33.8231	9.90591	3.41443	0.00184915
PEX7	ENSBTAG00000016791	other	36.0054	2	1.51892e-08	1.70705e-08	Milk_cell	Adipose	-41.5519	9.43972	-4.40182	3.19424e-05
PEX7	ENSBTAG00000016791	other	36.0054	2	1.51892e-08	1.70705e-08	Mammary	Adipose	-45.532	8.77112	-5.19112	6.25824e-07
SGMS2	ENSBTAG00000016805	other	110.674	2	9.27771e-25	1.71766e-24	Milk_cell	Mammary	91.6698	9.90591	9.25405	2.14051e-13
SGMS2	ENSBTAG00000016805	other	110.674	2	9.27771e-25	1.71766e-24	Milk_cell	Adipose	75.334	9.43972	7.98053	2.1827e-13
SGMS2	ENSBTAG00000016805	other	110.674	2	9.27771e-25	1.71766e-24	Mammary	Adipose	-21.4984	8.77111	-2.45104	0.0378791
PAFAH1B1	ENSBTAG00000016806	other	136.442	2	2.35482e-30	5.7693e-30	Milk_cell	Mammary	49.9122	9.90591	5.03863	1.40283e-06
PAFAH1B1	ENSBTAG00000016806	other	136.442	2	2.35482e-30	5.7693e-30	Mammary	Adipose	-90.3249	8.77112	-10.298	2.14051e-13
PAFAH1B1	ENSBTAG00000016806	other	136.442	2	2.35482e-30	5.7693e-30	Milk_cell	Adipose	-91.4186	9.43972	-9.68446	2.14051e-13
HSD17B3	ENSBTAG00000016867	other	94.8372	2	2.54891e-21	4.06388e-21	Mammary	Adipose	-4.1269	8.76964	-0.47059	0.885117
HSD17B3	ENSBTAG00000016867	other	94.8372	2	2.54891e-21	4.06388e-21	Milk_cell	Adipose	-69.4929	9.01881	-7.70533	2.52909e-13
HSD17B3	ENSBTAG00000016867	other	94.8372	2	2.54891e-21	4.06388e-21	Milk_cell	Mammary	-83.6183	9.65207	-8.66325	2.14051e-13
CYP27B1	ENSBTAG00000016906	other	150.208	2	2.41454e-33	7.48812e-33	Milk_cell	Mammary	110.966	9.90493	11.2031	2.14051e-13
CYP27B1	ENSBTAG00000016906	other	150.208	2	2.41454e-33	7.48812e-33	Milk_cell	Adipose	74.375	9.43957	7.87906	2.23821e-13
CYP27B1	ENSBTAG00000016906	other	150.208	2	2.41454e-33	7.48812e-33	Mammary	Adipose	-40.9276	8.77019	-4.66667	9.13575e-06
C7H19orf67	ENSBTAG00000016937	other	140.596	2	2.95053e-31	7.82902e-31	Mammary	Adipose	-35.8003	8.77112	-4.08161	0.000132354
C7H19orf67	ENSBTAG00000016937	other	140.596	2	2.95053e-31	7.82902e-31	Milk_cell	Mammary	-79.1453	9.90591	-7.9897	2.18048e-13
C7H19orf67	ENSBTAG00000016937	other	140.596	2	2.95053e-31	7.82902e-31	Milk_cell	Adipose	-106.588	9.43972	-11.2914	2.14051e-13
PCYT1A	ENSBTAG00000016979	phospholipid and sphingolipid biosynthesis	145.845	2	2.13917e-32	6.14176e-32	Milk_cell	Mammary	112.315	9.90591	11.3381	2.14051e-13
PCYT1A	ENSBTAG00000016979	phospholipid and sphingolipid biosynthesis	145.845	2	2.13917e-32	6.14176e-32	Milk_cell	Adipose	4.675	9.43972	0.49525	0.873581
PCYT1A	ENSBTAG00000016979	phospholipid and sphingolipid biosynthesis	145.845	2	2.13917e-32	6.14176e-32	Mammary	Adipose	-74.2722	8.77112	-8.46782	2.14051e-13
HDHD5	ENSBTAG00000016995	other	151.41	2	1.32329e-33	4.21048e-33	Mammary	Adipose	-52.7625	8.77112	-6.01548	5.37869e-09
HDHD5	ENSBTAG00000016995	other	151.41	2	1.32329e-33	4.21048e-33	Milk_cell	Mammary	-90.032	9.90591	-9.08871	2.14051e-13
HDHD5	ENSBTAG00000016995	other	151.41	2	1.32329e-33	4.21048e-33	Milk_cell	Adipose	-97.0853	9.43972	-10.2848	2.14051e-13
FABP2	ENSBTAG00000017045	other	40.4373	2	1.65631e-09	1.89921e-09	Milk_cell	Mammary	-25.634	7.41656	-3.45631	0.00158756
FABP2	ENSBTAG00000017045	other	40.4373	2	1.65631e-09	1.89921e-09	Mammary	Adipose	-26.7507	7.95384	-3.36325	0.00222279
FABP2	ENSBTAG00000017045	other	40.4373	2	1.65631e-09	1.89921e-09	Milk_cell	Adipose	-48.875	7.63981	-6.39741	4.74206e-10
ACP6	ENSBTAG00000017051	other	138.651	2	7.80446e-31	1.98487e-30	Mammary	Adipose	-40.4842	8.77112	-4.61563	1.16904e-05
ACP6	ENSBTAG00000017051	other	138.651	2	7.80446e-31	1.98487e-30	Milk_cell	Mammary	-74.9475	9.9059	-7.56594	3.2907e-13
ACP6	ENSBTAG00000017051	other	138.651	2	7.80446e-31	1.98487e-30	Milk_cell	Adipose	-107.111	9.43971	-11.3468	2.14051e-13
HPGDS	ENSBTAG00000017073	other	230.237	2	1.01074e-50	1.21786e-49	Milk_cell	Mammary	-84.4785	8.8749	-9.51881	2.14051e-13
HPGDS	ENSBTAG00000017073	other	230.237	2	1.01074e-50	1.21786e-49	Mammary	Adipose	-98.3968	8.74374	-11.2534	2.14051e-13
HPGDS	ENSBTAG00000017073	other	230.237	2	1.01074e-50	1.21786e-49	Milk_cell	Adipose	-110.445	8.34787	-13.2304	2.14051e-13
ALB	ENSBTAG00000017121	other	166.403	2	7.34564e-37	3.12083e-36	Mammary	Adipose	-34.6634	8.74374	-3.96437	0.000217188
ALB	ENSBTAG00000017121	other	166.403	2	7.34564e-37	3.12083e-36	Milk_cell	Mammary	-84.1826	9.07109	-9.28032	2.14051e-13
ALB	ENSBTAG00000017121	other	166.403	2	7.34564e-37	3.12083e-36	Milk_cell	Adipose	-109.814	8.6092	-12.7554	2.14051e-13
AFP	ENSBTAG00000017131	other	14.0044	2	0.000909888	0.000951305	Mammary	Adipose	4.1496	3.99632	1.03836	0.552613
AFP	ENSBTAG00000017131	other	14.0044	2	0.000909888	0.000951305	Milk_cell	Adipose	-5.0891	1.89205	-2.68973	0.0195777
AFP	ENSBTAG00000017131	other	14.0044	2	0.000909888	0.000951305	Milk_cell	Mammary	-12.8755	3.40699	-3.77913	0.000462035
LRAT	ENSBTAG00000017167	other	108.587	2	2.63374e-24	4.79159e-24	Mammary	Adipose	-2.467	8.77111	-0.28127	0.957328
LRAT	ENSBTAG00000017167	other	108.587	2	2.63374e-24	4.79159e-24	Milk_cell	Mammary	-83.9486	9.90571	-8.47477	2.14051e-13
LRAT	ENSBTAG00000017167	other	108.587	2	2.63374e-24	4.79159e-24	Milk_cell	Adipose	-85.3596	9.4395	-9.04281	2.14051e-13
ACER3	ENSBTAG00000017218	other	199.476	2	4.83411e-44	3.28988e-43	Milk_cell	Mammary	82.0768	9.90591	8.28564	2.14495e-13
ACER3	ENSBTAG00000017218	other	199.476	2	4.83411e-44	3.28988e-43	Mammary	Adipose	-99.6019	8.77112	-11.3557	2.14051e-13
ACER3	ENSBTAG00000017218	other	199.476	2	4.83411e-44	3.28988e-43	Milk_cell	Adipose	-107.198	9.43972	-11.3561	2.14051e-13
DGKQ	ENSBTAG00000017240	other	183.736	2	1.26559e-40	6.69216e-40	Mammary	Adipose	-66.1322	8.77112	-7.53977	3.54827e-13
DGKQ	ENSBTAG00000017240	other	183.736	2	1.26559e-40	6.69216e-40	Milk_cell	Mammary	-92.9635	9.9059	-9.38467	2.14051e-13
DGKQ	ENSBTAG00000017240	other	183.736	2	1.26559e-40	6.69216e-40	Milk_cell	Adipose	-108.963	9.4397	-11.5431	2.14051e-13
MECR	ENSBTAG00000017253	other	256.655	2	1.85382e-56	3.68259e-55	Mammary	Adipose	-53.5356	8.77112	-6.10362	3.10995e-09
MECR	ENSBTAG00000017253	other	256.655	2	1.85382e-56	3.68259e-55	Milk_cell	Adipose	-109.225	9.43971	-11.5708	2.14051e-13
MECR	ENSBTAG00000017253	other	256.655	2	1.85382e-56	3.68259e-55	Milk_cell	Mammary	-138.712	9.9059	-14.003	2.14051e-13
ACSL3	ENSBTAG00000017258	acyl-CoA synthase	54.4884	2	1.4723e-12	1.7711e-12	Milk_cell	Mammary	-11.0312	9.90591	-1.1136	0.505635
ACSL3	ENSBTAG00000017258	acyl-CoA synthase	54.4884	2	1.4723e-12	1.7711e-12	Mammary	Adipose	-49.5338	8.77112	-5.64737	4.88356e-08
ACSL3	ENSBTAG00000017258	acyl-CoA synthase	54.4884	2	1.4723e-12	1.7711e-12	Milk_cell	Adipose	-71.5853	9.43972	-7.58341	3.14637e-13
VAPA	ENSBTAG00000017279	other	36.3834	2	1.25733e-08	1.41957e-08	Milk_cell	Mammary	25.7991	9.90591	2.60442	0.0249538
VAPA	ENSBTAG00000017279	other	36.3834	2	1.25733e-08	1.41957e-08	Mammary	Adipose	-40.6889	8.77112	-4.63896	1.04477e-05
VAPA	ENSBTAG00000017279	other	36.3834	2	1.25733e-08	1.41957e-08	Milk_cell	Adipose	-54.9558	9.43972	-5.82176	1.74596e-08
TMEM269	ENSBTAG00000017387	phospholipid and sphingolipid biosynthesis	114.913	2	1.11435e-25	2.11639e-25	Milk_cell	Mammary	5.4158	9.88249	0.54802	0.847491
TMEM269	ENSBTAG00000017387	phospholipid and sphingolipid biosynthesis	114.913	2	1.11435e-25	2.11639e-25	Mammary	Adipose	-87.9148	8.77094	-10.0234	2.14051e-13
TMEM269	ENSBTAG00000017387	phospholipid and sphingolipid biosynthesis	114.913	2	1.11435e-25	2.11639e-25	Milk_cell	Adipose	-91.0263	9.40729	-9.67615	2.14051e-13
CERS5	ENSBTAG00000017395	phospholipid and sphingolipid biosynthesis	116.011	2	6.43438e-26	1.23803e-25	Milk_cell	Mammary	-28.538	9.90591	-2.88091	0.0110629
CERS5	ENSBTAG00000017395	phospholipid and sphingolipid biosynthesis	116.011	2	6.43438e-26	1.23803e-25	Mammary	Adipose	-60.2659	8.77112	-6.87095	1.93394e-11
CERS5	ENSBTAG00000017395	phospholipid and sphingolipid biosynthesis	116.011	2	6.43438e-26	1.23803e-25	Milk_cell	Adipose	-109.748	9.43972	-11.6262	2.14051e-13
PTGIS	ENSBTAG00000017537	other	304.604	2	7.17784e-67	2.63786e-64	Mammary	Adipose	-78.9107	8.77112	-8.99665	2.14051e-13
PTGIS	ENSBTAG00000017537	other	304.604	2	7.17784e-67	2.63786e-64	Milk_cell	Adipose	-110.489	8.23901	-13.4105	2.14051e-13
PTGIS	ENSBTAG00000017537	other	304.604	2	7.17784e-67	2.63786e-64	Milk_cell	Mammary	-145.47	9.38046	-15.5078	2.14051e-13
PPARD	ENSBTAG00000017542	other	75.215	2	4.64812e-17	6.30326e-17	Milk_cell	Mammary	70.5708	9.90591	7.12411	3.35398e-12
PPARD	ENSBTAG00000017542	other	75.215	2	4.64812e-17	6.30326e-17	Milk_cell	Adipose	7.4429	9.43972	0.78847	0.71013
PPARD	ENSBTAG00000017542	other	75.215	2	4.64812e-17	6.30326e-17	Mammary	Adipose	-69.8611	8.77112	-7.96491	2.18936e-13
ACACA	ENSBTAG00000017567	availability of building blocks	180.547	2	6.23307e-40	3.13788e-39	Milk_cell	Mammary	-75.6219	9.90591	-7.63402	2.81886e-13
ACACA	ENSBTAG00000017567	availability of building blocks	180.547	2	6.23307e-40	3.13788e-39	Mammary	Adipose	-91.6437	8.77112	-10.4483	2.14051e-13
ACACA	ENSBTAG00000017567	availability of building blocks	180.547	2	6.23307e-40	3.13788e-39	Milk_cell	Adipose	-106.108	9.43972	-11.2406	2.14051e-13
PLCG1	ENSBTAG00000017584	other	149.334	2	3.73776e-33	1.13056e-32	Milk_cell	Mammary	-44.7235	9.90591	-4.51483	1.88819e-05
PLCG1	ENSBTAG00000017584	other	149.334	2	3.73776e-33	1.13056e-32	Mammary	Adipose	-82.8898	8.77112	-9.45031	2.14051e-13
PLCG1	ENSBTAG00000017584	other	149.334	2	3.73776e-33	1.13056e-32	Milk_cell	Adipose	-109.138	9.43972	-11.5616	2.14051e-13
GPAT3	ENSBTAG00000017592	TAG synthesis	48.8804	2	2.43081e-11	2.85863e-11	Milk_cell	Mammary	51.8253	9.90591	5.23176	5.02774e-07
GPAT3	ENSBTAG00000017592	TAG synthesis	48.8804	2	2.43081e-11	2.85863e-11	Milk_cell	Adipose	-16.2917	9.43972	-1.72586	0.195491
GPAT3	ENSBTAG00000017592	TAG synthesis	48.8804	2	2.43081e-11	2.85863e-11	Mammary	Adipose	-58.1513	8.77112	-6.62986	1.0099e-10
ST3GAL3	ENSBTAG00000017656	other	118.337	2	2.01096e-26	3.95203e-26	Milk_cell	Mammary	5.8425	9.90584	0.5898	0.825597
ST3GAL3	ENSBTAG00000017656	other	118.337	2	2.01096e-26	3.95203e-26	Mammary	Adipose	-79.9339	8.77112	-9.11331	2.14051e-13
ST3GAL3	ENSBTAG00000017656	other	118.337	2	2.01096e-26	3.95203e-26	Milk_cell	Adipose	-101.749	9.43957	-10.779	2.14051e-13
DHRS4	ENSBTAG00000017665	other	140.404	2	3.24883e-31	8.58953e-31	Milk_cell	Mammary	-17.6238	9.90591	-1.77912	0.176595
DHRS4	ENSBTAG00000017665	other	140.404	2	3.24883e-31	8.58953e-31	Mammary	Adipose	-85.9139	8.77112	-9.79509	2.14051e-13
DHRS4	ENSBTAG00000017665	other	140.404	2	3.24883e-31	8.58953e-31	Milk_cell	Adipose	-109.639	9.43972	-11.6146	2.14051e-13
CYP2W1	ENSBTAG00000017701	other	233.001	2	2.53806e-51	3.3312e-50	Mammary	Adipose	-71.521	8.77112	-8.15415	2.14939e-13
CYP2W1	ENSBTAG00000017701	other	233.001	2	2.53806e-51	3.3312e-50	Milk_cell	Adipose	-106.348	9.34482	-11.3804	2.14051e-13
CYP2W1	ENSBTAG00000017701	other	233.001	2	2.53806e-51	3.3312e-50	Milk_cell	Mammary	-123.435	9.86285	-12.5152	2.14051e-13
HACD4	ENSBTAG00000017741	other	125.654	2	5.18357e-28	1.10433e-27	Milk_cell	Mammary	94.8215	9.90591	9.57222	2.14051e-13
HACD4	ENSBTAG00000017741	other	125.654	2	5.18357e-28	1.10433e-27	Milk_cell	Adipose	-14.7442	9.43972	-1.56194	0.262285
HACD4	ENSBTAG00000017741	other	125.654	2	5.18357e-28	1.10433e-27	Mammary	Adipose	-81.8666	8.77112	-9.33365	2.14051e-13
PLSCR3	ENSBTAG00000017747	other	142.912	2	9.27014e-32	2.52354e-31	Milk_cell	Mammary	-60.7989	9.90591	-6.13764	2.51207e-09
PLSCR3	ENSBTAG00000017747	other	142.912	2	9.27014e-32	2.52354e-31	Mammary	Adipose	-61.5619	8.77112	-7.01871	6.92779e-12
PLSCR3	ENSBTAG00000017747	other	142.912	2	9.27014e-32	2.52354e-31	Milk_cell	Adipose	-110.053	9.43972	-11.6585	2.14051e-13
APP	ENSBTAG00000017753	other	130.345	2	4.96484e-29	1.11255e-28	Milk_cell	Mammary	-41.4892	9.90591	-4.18832	8.33384e-05
APP	ENSBTAG00000017753	other	130.345	2	4.96484e-29	1.11255e-28	Mammary	Adipose	-67.0872	8.77112	-7.64864	2.74558e-13
APP	ENSBTAG00000017753	other	130.345	2	4.96484e-29	1.11255e-28	Milk_cell	Adipose	-109.203	9.43972	-11.5685	2.14051e-13
HSD17B10	ENSBTAG00000017779	other	138.72	2	7.53782e-31	1.93042e-30	Milk_cell	Mammary	-37.3877	9.90577	-3.77434	0.000470938
HSD17B10	ENSBTAG00000017779	other	138.72	2	7.53782e-31	1.93042e-30	Mammary	Adipose	-77.0462	8.77073	-8.78447	2.14051e-13
HSD17B10	ENSBTAG00000017779	other	138.72	2	7.53782e-31	1.93042e-30	Milk_cell	Adipose	-109.552	9.43972	-11.6054	2.14051e-13
PMVK	ENSBTAG00000017819	other	19.7357	2	5.18148e-05	5.53544e-05	Milk_cell	Mammary	17.4036	9.90591	1.75689	0.184318
PMVK	ENSBTAG00000017819	other	19.7357	2	5.18148e-05	5.53544e-05	Milk_cell	Adipose	-34.8173	9.43972	-3.68838	0.00066056
PMVK	ENSBTAG00000017819	other	19.7357	2	5.18148e-05	5.53544e-05	Mammary	Adipose	-35.0272	8.77112	-3.99347	0.000192305
PDK3	ENSBTAG00000017832	other	92.0007	2	1.05271e-20	1.61533e-20	Milk_cell	Mammary	87.7748	9.90581	8.86094	2.14051e-13
PDK3	ENSBTAG00000017832	other	92.0007	2	1.05271e-20	1.61533e-20	Milk_cell	Adipose	18.0353	9.43972	1.91057	0.135647
PDK3	ENSBTAG00000017832	other	92.0007	2	1.05271e-20	1.61533e-20	Mammary	Adipose	-59.8339	8.77085	-6.8219	2.71569e-11
RXRA	ENSBTAG00000017851	other	134.642	2	5.79218e-30	1.37331e-29	Milk_cell	Mammary	18.8625	9.90591	1.90416	0.137461
RXRA	ENSBTAG00000017851	other	134.642	2	5.79218e-30	1.37331e-29	Milk_cell	Adipose	-92.8135	9.43972	-9.83223	2.14051e-13
RXRA	ENSBTAG00000017851	other	134.642	2	5.79218e-30	1.37331e-29	Mammary	Adipose	-98.8743	8.77112	-11.2727	2.14051e-13
ENSBTAG00000017938	ENSBTAG00000017938	other	212.548	2	7.0096e-47	6.6052e-46	Milk_cell	Mammary	-48.1781	6.33766	-7.60187	3.01314e-13
ENSBTAG00000017938	ENSBTAG00000017938	other	212.548	2	7.0096e-47	6.6052e-46	Mammary	Adipose	-81.5482	8.3105	-9.81267	2.14051e-13
ENSBTAG00000017938	ENSBTAG00000017938	other	212.548	2	7.0096e-47	6.6052e-46	Milk_cell	Adipose	-102.904	7.47828	-13.7605	2.14051e-13
PTGES3	ENSBTAG00000017967	other	39.9458	2	2.1178e-09	2.42459e-09	Milk_cell	Mammary	29.7492	9.90591	3.00317	0.00753106
PTGES3	ENSBTAG00000017967	other	39.9458	2	2.1178e-09	2.42459e-09	Mammary	Adipose	-41.712	8.77112	-4.75561	5.90889e-06
PTGES3	ENSBTAG00000017967	other	39.9458	2	2.1178e-09	2.42459e-09	Milk_cell	Adipose	-57.2878	9.43972	-6.0688	3.86482e-09
CLN3	ENSBTAG00000018000	other	38.0796	2	5.38412e-09	6.11643e-09	Mammary	Adipose	-8.6744	8.77112	-0.98897	0.583837
CLN3	ENSBTAG00000018000	other	38.0796	2	5.38412e-09	6.11643e-09	Milk_cell	Adipose	-48.0468	9.43972	-5.08985	1.0724e-06
CLN3	ENSBTAG00000018000	other	38.0796	2	5.38412e-09	6.11643e-09	Milk_cell	Mammary	-50.7105	9.90591	-5.11922	9.18292e-07
ABCA4	ENSBTAG00000018010	other	261.221	2	1.89081e-57	4.79223e-56	Mammary	Adipose	-89.0744	8.7605	-10.1677	2.14051e-13
ABCA4	ENSBTAG00000018010	other	261.221	2	1.89081e-57	4.79223e-56	Milk_cell	Adipose	-110.489	7.99632	-13.8175	2.14051e-13
ABCA4	ENSBTAG00000018010	other	261.221	2	1.89081e-57	4.79223e-56	Milk_cell	Mammary	-110.739	8.83586	-12.5329	2.14051e-13
PIP4K2A	ENSBTAG00000018033	other	230.872	2	7.35763e-51	9.16586e-50	Milk_cell	Mammary	135.588	9.90591	13.6876	2.14051e-13
PIP4K2A	ENSBTAG00000018033	other	230.872	2	7.35763e-51	9.16586e-50	Milk_cell	Adipose	80.6301	9.43972	8.54158	2.14051e-13
PIP4K2A	ENSBTAG00000018033	other	230.872	2	7.35763e-51	9.16586e-50	Mammary	Adipose	-75.9321	8.77112	-8.65706	2.14051e-13
ACADSB	ENSBTAG00000018041	other	207.314	2	9.59981e-46	7.83985e-45	Milk_cell	Mammary	91.7386	9.90591	9.261	2.14051e-13
ACADSB	ENSBTAG00000018041	other	207.314	2	9.59981e-46	7.83985e-45	Mammary	Adipose	-98.9197	8.77112	-11.2779	2.14051e-13
ACADSB	ENSBTAG00000018041	other	207.314	2	9.59981e-46	7.83985e-45	Milk_cell	Adipose	-105.019	9.43972	-11.1252	2.14051e-13
LCAT	ENSBTAG00000018043	other	204.835	2	3.31621e-45	2.48716e-44	Mammary	Adipose	-73.2263	8.77112	-8.34857	2.14162e-13
LCAT	ENSBTAG00000018043	other	204.835	2	3.31621e-45	2.48716e-44	Milk_cell	Mammary	-101.758	9.90524	-10.2732	2.14051e-13
LCAT	ENSBTAG00000018043	other	204.835	2	3.31621e-45	2.48716e-44	Milk_cell	Adipose	-110.489	9.43825	-11.7065	2.14051e-13
AOAH	ENSBTAG00000018119	other	223.829	2	2.48992e-49	2.61442e-48	Milk_cell	Mammary	132.588	9.9059	13.3847	2.14051e-13
AOAH	ENSBTAG00000018119	other	223.829	2	2.48992e-49	2.61442e-48	Milk_cell	Adipose	86.3404	9.43972	9.1465	2.14051e-13
AOAH	ENSBTAG00000018119	other	223.829	2	2.48992e-49	2.61442e-48	Mammary	Adipose	-69.7929	8.77111	-7.95714	2.19158e-13
ALG8	ENSBTAG00000018192	other	72.7481	2	1.59568e-16	2.1363e-16	Milk_cell	Mammary	-19.8809	9.90591	-2.00698	0.110494
ALG8	ENSBTAG00000018192	other	72.7481	2	1.59568e-16	2.1363e-16	Mammary	Adipose	-55.5137	8.77112	-6.32915	7.39575e-10
ALG8	ENSBTAG00000018192	other	72.7481	2	1.59568e-16	2.1363e-16	Milk_cell	Adipose	-82.1122	9.43972	-8.69858	2.14051e-13
CYP2S1	ENSBTAG00000018240	other	101.155	2	1.08255e-22	1.81661e-22	Milk_cell	Adipose	81.6109	9.43914	8.64601	2.14051e-13
CYP2S1	ENSBTAG00000018240	other	101.155	2	1.08255e-22	1.81661e-22	Milk_cell	Mammary	70.4607	9.90557	7.11324	3.61155e-12
CYP2S1	ENSBTAG00000018240	other	101.155	2	1.08255e-22	1.81661e-22	Mammary	Adipose	44.4406	8.77094	5.0668	1.21061e-06
OCRL	ENSBTAG00000018247	other	103.151	2	3.99059e-23	6.91764e-23	Milk_cell	Mammary	-4.7827	9.90577	-0.48282	0.879448
OCRL	ENSBTAG00000018247	other	103.151	2	3.99059e-23	6.91764e-23	Mammary	Adipose	-69.7929	8.77073	-7.95748	2.19158e-13
OCRL	ENSBTAG00000018247	other	103.151	2	3.99059e-23	6.91764e-23	Milk_cell	Adipose	-98.9378	9.43972	-10.481	2.14051e-13
ACAA1	ENSBTAG00000018283	availability of building blocks	106.299	2	8.27105e-24	1.46841e-23	Milk_cell	Mammary	-3.0761	9.90591	-0.31053	0.948235
ACAA1	ENSBTAG00000018283	availability of building blocks	106.299	2	8.27105e-24	1.46841e-23	Mammary	Adipose	-79.6156	8.77112	-9.07701	2.14051e-13
ACAA1	ENSBTAG00000018283	availability of building blocks	106.299	2	8.27105e-24	1.46841e-23	Milk_cell	Adipose	-92.6391	9.43972	-9.81375	2.14051e-13
TMEM150A	ENSBTAG00000018289	other	70.4583	2	5.01398e-16	6.56911e-16	Mammary	Adipose	-40.0522	8.77112	-4.56637	1.4795e-05
TMEM150A	ENSBTAG00000018289	other	70.4583	2	5.01398e-16	6.56911e-16	Milk_cell	Mammary	-40.0991	9.90591	-4.048	0.000152759
TMEM150A	ENSBTAG00000018289	other	70.4583	2	5.01398e-16	6.56911e-16	Milk_cell	Adipose	-80.7391	9.43972	-8.55313	2.14051e-13
PIGH	ENSBTAG00000018299	other	28.0158	2	8.24995e-07	9.02338e-07	Milk_cell	Mammary	40.5808	9.90591	4.09662	0.000124098
PIGH	ENSBTAG00000018299	other	28.0158	2	8.24995e-07	9.02338e-07	Milk_cell	Adipose	-9.6006	9.43972	-1.01705	0.56606
PIGH	ENSBTAG00000018299	other	28.0158	2	8.24995e-07	9.02338e-07	Mammary	Adipose	-43.3264	8.77112	-4.93967	2.34013e-06
PLAGL2	ENSBTAG00000018334	other	101.846	2	7.66243e-23	1.29767e-22	Milk_cell	Mammary	92.2891	9.9059	9.31658	2.14051e-13
PLAGL2	ENSBTAG00000018334	other	101.846	2	7.66243e-23	1.29767e-22	Milk_cell	Adipose	45.584	9.43972	4.82895	4.10142e-06
PLAGL2	ENSBTAG00000018334	other	101.846	2	7.66243e-23	1.29767e-22	Mammary	Adipose	-50.8753	8.77111	-5.80032	1.98446e-08
TMEM175	ENSBTAG00000018379	other	174.693	2	1.16392e-38	5.41443e-38	Mammary	Adipose	-67.8602	8.77112	-7.73678	2.44249e-13
TMEM175	ENSBTAG00000018379	other	174.693	2	1.16392e-38	5.41443e-38	Milk_cell	Mammary	-83.5357	9.90591	-8.43292	2.14051e-13
TMEM175	ENSBTAG00000018379	other	174.693	2	1.16392e-38	5.41443e-38	Milk_cell	Adipose	-110.315	9.43972	-11.6862	2.14051e-13
SDR42E1	ENSBTAG00000018394	other	204.282	2	4.37328e-45	3.21436e-44	Mammary	Adipose	-72.6806	8.77111	-8.28636	2.14495e-13
SDR42E1	ENSBTAG00000018394	other	204.282	2	4.37328e-45	3.21436e-44	Milk_cell	Mammary	-104.415	9.90432	-10.5423	2.14051e-13
SDR42E1	ENSBTAG00000018394	other	204.282	2	4.37328e-45	3.21436e-44	Milk_cell	Adipose	-108.135	9.43718	-11.4584	2.14051e-13
PTPMT1	ENSBTAG00000018479	phospholipid and sphingolipid biosynthesis	99.3433	2	2.6784e-22	4.45391e-22	Milk_cell	Mammary	-41.09	9.90591	-4.14803	9.93726e-05
PTPMT1	ENSBTAG00000018479	phospholipid and sphingolipid biosynthesis	99.3433	2	2.6784e-22	4.45391e-22	Mammary	Adipose	-46.9189	8.77112	-5.34925	2.64557e-07
PTPMT1	ENSBTAG00000018479	phospholipid and sphingolipid biosynthesis	99.3433	2	2.6784e-22	4.45391e-22	Milk_cell	Adipose	-100.224	9.43972	-10.6172	2.14051e-13
ETNK2	ENSBTAG00000018509	other	60.6026	2	6.92325e-14	8.59558e-14	Mammary	Adipose	72.0667	8.77112	8.21636	2.14495e-13
ETNK2	ENSBTAG00000018509	other	60.6026	2	6.92325e-14	8.59558e-14	Milk_cell	Adipose	11.6494	9.43957	1.2341	0.432998
ETNK2	ENSBTAG00000018509	other	60.6026	2	6.92325e-14	8.59558e-14	Milk_cell	Mammary	-53.1191	9.90584	-5.3624	2.46015e-07
SDR16C5	ENSBTAG00000018570	other	164.582	2	1.82597e-36	7.49771e-36	Milk_cell	Mammary	-38.5714	8.27353	-4.66202	9.34425e-06
SDR16C5	ENSBTAG00000018570	other	164.582	2	1.82597e-36	7.49771e-36	Mammary	Adipose	-77.4555	8.54951	-9.05964	2.14051e-13
SDR16C5	ENSBTAG00000018570	other	164.582	2	1.82597e-36	7.49771e-36	Milk_cell	Adipose	-107.895	8.6092	-12.5326	2.14051e-13
ACSS3	ENSBTAG00000018694	acyl-CoA synthase	150.43	2	2.16072e-33	6.72935e-33	Milk_cell	Mammary	16.0823	9.90591	1.62351	0.235663
ACSS3	ENSBTAG00000018694	acyl-CoA synthase	150.43	2	2.16072e-33	6.72935e-33	Mammary	Adipose	-96.4186	8.77112	-10.9927	2.14051e-13
ACSS3	ENSBTAG00000018694	acyl-CoA synthase	150.43	2	2.16072e-33	6.72935e-33	Milk_cell	Adipose	-107.59	9.43972	-11.3976	2.14051e-13
PRKAA2	ENSBTAG00000018747	other	9.4635	2	0.00881094	0.00903213	Milk_cell	Adipose	26.6442	9.43941	2.82266	0.0132164
PRKAA2	ENSBTAG00000018747	other	9.4635	2	0.00881094	0.00903213	Mammary	Adipose	23.4538	8.77111	2.67398	0.020486
PRKAA2	ENSBTAG00000018747	other	9.4635	2	0.00881094	0.00903213	Milk_cell	Mammary	8.1547	9.90564	0.82324	0.688586
CLN5	ENSBTAG00000018846	other	128.822	2	1.0633e-28	2.354e-28	Milk_cell	Mammary	98.8404	9.90591	9.97792	2.14051e-13
CLN5	ENSBTAG00000018846	other	128.822	2	1.0633e-28	2.354e-28	Milk_cell	Adipose	18.6891	9.43972	1.97984	0.117178
CLN5	ENSBTAG00000018846	other	128.822	2	1.0633e-28	2.354e-28	Mammary	Adipose	-80.6387	8.77112	-9.19367	2.14051e-13
TRPV1	ENSBTAG00000018880	other	107.972	2	3.58262e-24	6.43821e-24	Milk_cell	Mammary	81.2373	9.90432	8.20221	2.14717e-13
TRPV1	ENSBTAG00000018880	other	107.972	2	3.58262e-24	6.43821e-24	Milk_cell	Adipose	-13.8288	9.43794	-1.46524	0.307759
TRPV1	ENSBTAG00000018880	other	107.972	2	3.58262e-24	6.43821e-24	Mammary	Adipose	-84.5041	8.77109	-9.6344	2.14051e-13
LSS	ENSBTAG00000018936	other	93.2614	2	5.60461e-21	8.78334e-21	Milk_cell	Mammary	5.9801	9.90591	0.60369	0.818097
LSS	ENSBTAG00000018936	other	93.2614	2	5.60461e-21	8.78334e-21	Milk_cell	Adipose	-79.1263	9.43972	-8.38227	2.14162e-13
LSS	ENSBTAG00000018936	other	93.2614	2	5.60461e-21	8.78334e-21	Mammary	Adipose	-82.1394	8.77112	-9.36476	2.14051e-13
PLCE1	ENSBTAG00000018966	other	63.3488	2	1.75377e-14	2.21482e-14	Mammary	Adipose	-32.4806	8.77112	-3.70313	0.000623629
PLCE1	ENSBTAG00000018966	other	63.3488	2	1.75377e-14	2.21482e-14	Milk_cell	Mammary	-51.729	9.90584	-5.22207	5.29798e-07
PLCE1	ENSBTAG00000018966	other	63.3488	2	1.75377e-14	2.21482e-14	Milk_cell	Adipose	-69.2314	9.43957	-7.33417	8.82072e-13
ACSL4	ENSBTAG00000018986	acyl-CoA synthase	154.659	2	2.60693e-34	8.82992e-34	Milk_cell	Mammary	113.952	9.90577	11.5036	2.14051e-13
ACSL4	ENSBTAG00000018986	acyl-CoA synthase	154.659	2	2.60693e-34	8.82992e-34	Milk_cell	Adipose	22.5904	9.43972	2.39312	0.0440661
ACSL4	ENSBTAG00000018986	acyl-CoA synthase	154.659	2	2.60693e-34	8.82992e-34	Mammary	Adipose	-77.4555	8.77073	-8.83113	2.14051e-13
PLCB2	ENSBTAG00000019079	other	101.946	2	7.28842e-23	1.23718e-22	Milk_cell	Mammary	91.9313	9.90591	9.28045	2.14051e-13
PLCB2	ENSBTAG00000019079	other	101.946	2	7.28842e-23	1.23718e-22	Milk_cell	Adipose	44.0583	9.43972	4.66733	9.10639e-06
PLCB2	ENSBTAG00000019079	other	101.946	2	7.28842e-23	1.23718e-22	Mammary	Adipose	-53.2855	8.77112	-6.0751	3.71611e-09
INPPL1	ENSBTAG00000019167	other	36.1127	2	1.43953e-08	1.6203e-08	Mammary	Adipose	-10.5389	8.77112	-1.20154	0.452228
INPPL1	ENSBTAG00000019167	other	36.1127	2	1.43953e-08	1.6203e-08	Milk_cell	Mammary	-45.7145	9.90591	-4.61487	1.17332e-05
INPPL1	ENSBTAG00000019167	other	36.1127	2	1.43953e-08	1.6203e-08	Milk_cell	Adipose	-50.7276	9.43972	-5.37384	2.30902e-07
SC5D	ENSBTAG00000019246	elongase and desaturase	41.8896	2	8.01295e-10	9.24571e-10	Milk_cell	Mammary	27.3406	9.90591	2.76003	0.0159401
SC5D	ENSBTAG00000019246	elongase and desaturase	41.8896	2	8.01295e-10	9.24571e-10	Milk_cell	Adipose	-42.0532	9.43972	-4.45492	2.49897e-05
SC5D	ENSBTAG00000019246	elongase and desaturase	41.8896	2	8.01295e-10	9.24571e-10	Mammary	Adipose	-56.4005	8.77112	-6.43025	3.82306e-10
GLA	ENSBTAG00000019256	other	218.189	2	4.17618e-48	3.98635e-47	Milk_cell	Mammary	133.125	9.90588	13.4389	2.14051e-13
GLA	ENSBTAG00000019256	other	218.189	2	4.17618e-48	3.98635e-47	Milk_cell	Adipose	70.9314	9.43972	7.51414	3.85247e-13
GLA	ENSBTAG00000019256	other	218.189	2	4.17618e-48	3.98635e-47	Mammary	Adipose	-76.7734	8.77105	-8.75304	2.14051e-13
AGK	ENSBTAG00000019265	other	106.243	2	8.50187e-24	1.50575e-23	Milk_cell	Mammary	3.0898	9.90591	0.31192	0.947783
AGK	ENSBTAG00000019265	other	106.243	2	8.50187e-24	1.50575e-23	Mammary	Adipose	-73.34	8.77112	-8.36153	2.14162e-13
AGK	ENSBTAG00000019265	other	106.243	2	8.50187e-24	1.50575e-23	Milk_cell	Adipose	-98.6981	9.43972	-10.4556	2.14051e-13
LPCAT2	ENSBTAG00000019272	other	107.033	2	5.72961e-24	1.02215e-23	Milk_cell	Mammary	94.1609	9.9059	9.50554	2.14051e-13
LPCAT2	ENSBTAG00000019272	other	107.033	2	5.72961e-24	1.02215e-23	Milk_cell	Adipose	26.1865	9.43972	2.77408	0.0152892
LPCAT2	ENSBTAG00000019272	other	107.033	2	5.72961e-24	1.02215e-23	Mammary	Adipose	-63.9266	8.77111	-7.28831	1.15419e-12
ABCC9	ENSBTAG00000019294	other	301.287	2	3.77013e-66	6.9276e-64	Mammary	Adipose	-80.5251	8.77111	-9.18071	2.14051e-13
ABCC9	ENSBTAG00000019294	other	301.287	2	3.77013e-66	6.9276e-64	Milk_cell	Adipose	-110.489	8.23901	-13.4105	2.14051e-13
ABCC9	ENSBTAG00000019294	other	301.287	2	3.77013e-66	6.9276e-64	Milk_cell	Mammary	-143.062	9.35642	-15.2902	2.14051e-13
PLA2G7	ENSBTAG00000019315	other	195.589	2	3.37609e-43	2.19596e-42	Milk_cell	Mammary	121.233	9.9059	12.2385	2.14051e-13
PLA2G7	ENSBTAG00000019315	other	195.589	2	3.37609e-43	2.19596e-42	Milk_cell	Adipose	-28.3224	9.43972	-3.00035	0.0075996
PLA2G7	ENSBTAG00000019315	other	195.589	2	3.37609e-43	2.19596e-42	Mammary	Adipose	-96.2367	8.77111	-10.972	2.14051e-13
ACSM2B	ENSBTAG00000019423	acyl-CoA synthase	191.457	2	2.66437e-42	1.61844e-41	Mammary	Adipose	-48.4424	8.74374	-5.54023	9.05278e-08
ACSM2B	ENSBTAG00000019423	acyl-CoA synthase	191.457	2	2.66437e-42	1.61844e-41	Milk_cell	Adipose	-89.5224	7.63981	-11.7179	2.14051e-13
ACSM2B	ENSBTAG00000019423	acyl-CoA synthase	191.457	2	2.66437e-42	1.61844e-41	Milk_cell	Mammary	-109.039	8.8749	-12.2862	2.14051e-13
PTGES	ENSBTAG00000019453	other	205.609	2	2.25145e-45	1.77937e-44	Mammary	Adipose	-66.405	8.77112	-7.57087	3.24629e-13
PTGES	ENSBTAG00000019453	other	205.609	2	2.25145e-45	1.77937e-44	Milk_cell	Mammary	-107.979	9.90493	-10.9016	2.14051e-13
PTGES	ENSBTAG00000019453	other	205.609	2	2.25145e-45	1.77937e-44	Milk_cell	Adipose	-108.331	9.43758	-11.4787	2.14051e-13
ITPKC	ENSBTAG00000019465	other	55.0982	2	1.08537e-12	1.30993e-12	Milk_cell	Mammary	70.8598	9.90591	7.15329	2.75335e-12
ITPKC	ENSBTAG00000019465	other	55.0982	2	1.08537e-12	1.30993e-12	Milk_cell	Adipose	22.3724	9.43972	2.37003	0.04676
ITPKC	ENSBTAG00000019465	other	55.0982	2	1.08537e-12	1.30993e-12	Mammary	Adipose	-36.8235	8.77112	-4.19826	7.97786e-05
NR3C1	ENSBTAG00000019472	other	124.157	2	1.09532e-27	2.30018e-27	Milk_cell	Mammary	62.9735	9.90591	6.35717	6.16598e-10
NR3C1	ENSBTAG00000019472	other	124.157	2	1.09532e-27	2.30018e-27	Milk_cell	Adipose	-76.8814	9.43972	-8.14446	2.15161e-13
NR3C1	ENSBTAG00000019472	other	124.157	2	1.09532e-27	2.30018e-27	Mammary	Adipose	-84.6406	8.77112	-9.64992	2.14051e-13
NAAA	ENSBTAG00000019478	other	172.801	2	2.99677e-38	1.36809e-37	Milk_cell	Mammary	119.664	9.90591	12.0801	2.14051e-13
NAAA	ENSBTAG00000019478	other	172.801	2	2.99677e-38	1.36809e-37	Milk_cell	Adipose	65.1122	9.43972	6.89768	1.60648e-11
NAAA	ENSBTAG00000019478	other	172.801	2	2.99677e-38	1.36809e-37	Mammary	Adipose	-62.7215	8.77112	-7.15092	2.79754e-12
G6PD	ENSBTAG00000019512	other	179.142	2	1.25867e-39	6.25082e-39	Milk_cell	Mammary	68.4237	9.90581	6.90744	1.5012e-11
G6PD	ENSBTAG00000019512	other	179.142	2	1.25867e-39	6.25082e-39	Mammary	Adipose	-100.079	8.77085	-11.4105	2.14051e-13
G6PD	ENSBTAG00000019512	other	179.142	2	1.25867e-39	6.25082e-39	Milk_cell	Adipose	-101.379	9.43972	-10.7396	2.14051e-13
ADTRP	ENSBTAG00000019533	other	221.387	2	8.44012e-49	8.27132e-48	Milk_cell	Mammary	135.024	9.90564	13.631	2.14051e-13
ADTRP	ENSBTAG00000019533	other	221.387	2	8.44012e-49	8.27132e-48	Milk_cell	Adipose	7.7045	9.43972	0.81618	0.692981
ADTRP	ENSBTAG00000019533	other	221.387	2	8.44012e-49	8.27132e-48	Mammary	Adipose	-97.1917	8.77041	-11.0818	2.14051e-13
EHHADH	ENSBTAG00000019625	availability of building blocks	77.9646	2	1.17542e-17	1.63006e-17	Milk_cell	Mammary	-45.8659	9.90591	-4.63015	1.09012e-05
EHHADH	ENSBTAG00000019625	availability of building blocks	77.9646	2	1.17542e-17	1.63006e-17	Mammary	Adipose	-50.9208	8.77112	-5.8055	1.92405e-08
EHHADH	ENSBTAG00000019625	availability of building blocks	77.9646	2	1.17542e-17	1.63006e-17	Milk_cell	Adipose	-77.5353	9.43972	-8.21372	2.14717e-13
DECR1	ENSBTAG00000019663	availability of building blocks	205.457	2	2.43015e-45	1.88016e-44	Milk_cell	Mammary	103.465	9.90591	10.4448	2.14051e-13
DECR1	ENSBTAG00000019663	availability of building blocks	205.457	2	2.43015e-45	1.88016e-44	Milk_cell	Adipose	-89.784	9.43972	-9.5113	2.14051e-13
DECR1	ENSBTAG00000019663	availability of building blocks	205.457	2	2.43015e-45	1.88016e-44	Mammary	Adipose	-97.5782	8.77112	-11.125	2.14051e-13
IL1RN	ENSBTAG00000019665	other	246.338	2	3.22385e-54	5.04156e-53	Milk_cell	Mammary	138.836	9.90591	14.0155	2.14051e-13
IL1RN	ENSBTAG00000019665	other	246.338	2	3.22385e-54	5.04156e-53	Milk_cell	Adipose	110.075	9.43972	11.6608	2.14051e-13
IL1RN	ENSBTAG00000019665	other	246.338	2	3.22385e-54	5.04156e-53	Mammary	Adipose	-21.4984	8.77112	-2.45104	0.0378792
ACSL6	ENSBTAG00000019708	acyl-CoA synthase	229.161	2	1.73096e-50	1.9879e-49	Milk_cell	Mammary	134.583	9.90591	13.5862	2.14051e-13
ACSL6	ENSBTAG00000019708	acyl-CoA synthase	229.161	2	1.73096e-50	1.9879e-49	Milk_cell	Adipose	86.2096	9.43972	9.13264	2.14051e-13
ACSL6	ENSBTAG00000019708	acyl-CoA synthase	229.161	2	1.73096e-50	1.9879e-49	Mammary	Adipose	-70.5433	8.77112	-8.04268	2.16716e-13
LMF1	ENSBTAG00000019745	other	180.505	2	6.36632e-40	3.18316e-39	Mammary	Adipose	-54.9908	8.77112	-6.26953	1.08636e-09
LMF1	ENSBTAG00000019745	other	180.505	2	6.36632e-40	3.18316e-39	Milk_cell	Mammary	-98.6064	9.9059	-9.95431	2.14051e-13
LMF1	ENSBTAG00000019745	other	180.505	2	6.36632e-40	3.18316e-39	Milk_cell	Adipose	-106.762	9.43971	-11.3099	2.14051e-13
APOA5	ENSBTAG00000019764	other	126.525	2	3.35342e-28	7.20691e-28	Mammary	Adipose	49.8407	8.10246	6.15131	2.30491e-09
APOA5	ENSBTAG00000019764	other	126.525	2	3.35342e-28	7.20691e-28	Milk_cell	Adipose	-12.009	4.36148	-2.75342	0.0162546
APOA5	ENSBTAG00000019764	other	126.525	2	3.35342e-28	7.20691e-28	Milk_cell	Mammary	-85.6484	8.1607	-10.4952	2.14051e-13
APOA4	ENSBTAG00000019770	other	57.4296	2	3.38307e-13	4.11001e-13	Mammary	Adipose	27.4783	8.7605	3.13662	0.0048648
APOA4	ENSBTAG00000019770	other	57.4296	2	3.38307e-13	4.11001e-13	Milk_cell	Adipose	-39.3833	8.80401	-4.47334	2.29354e-05
APOA4	ENSBTAG00000019770	other	57.4296	2	3.38307e-13	4.11001e-13	Milk_cell	Mammary	-68.5063	9.547	-7.17569	2.3701e-12
HAO1	ENSBTAG00000019811	availability of building blocks	61.5103	2	4.39741e-14	5.47813e-14	Mammary	Adipose	-5.332	7.35788	-0.72466	0.748862
HAO1	ENSBTAG00000019811	availability of building blocks	61.5103	2	4.39741e-14	5.47813e-14	Milk_cell	Adipose	-41.9878	5.28162	-7.94981	2.1938e-13
HAO1	ENSBTAG00000019811	availability of building blocks	61.5103	2	4.39741e-14	5.47813e-14	Milk_cell	Mammary	-44.3519	6.10577	-7.26393	1.34048e-12
B3GALT2	ENSBTAG00000019859	other	23.7078	2	7.11085e-06	7.65223e-06	Milk_cell	Mammary	9.476	9.9059	0.9566	0.604384
B3GALT2	ENSBTAG00000019859	other	23.7078	2	7.11085e-06	7.65223e-06	Mammary	Adipose	-39.7566	8.77112	-4.53267	1.73582e-05
B3GALT2	ENSBTAG00000019859	other	23.7078	2	7.11085e-06	7.65223e-06	Milk_cell	Adipose	-40.4622	9.43971	-4.28638	5.39477e-05
BECN1	ENSBTAG00000019914	other	135.518	2	3.73785e-30	9.06705e-30	Milk_cell	Mammary	27.3268	9.90591	2.75864	0.0160058
BECN1	ENSBTAG00000019914	other	135.518	2	3.73785e-30	9.06705e-30	Mammary	Adipose	-90.1885	8.77112	-10.2824	2.14051e-13
BECN1	ENSBTAG00000019914	other	135.518	2	3.73785e-30	9.06705e-30	Milk_cell	Adipose	-100.965	9.43972	-10.6957	2.14051e-13
ABHD2	ENSBTAG00000019954	other	229.583	2	1.40178e-50	1.66179e-49	Milk_cell	Mammary	134.749	9.90591	13.6029	2.14051e-13
ABHD2	ENSBTAG00000019954	other	229.583	2	1.40178e-50	1.66179e-49	Milk_cell	Adipose	89.0429	9.43972	9.43279	2.14051e-13
ABHD2	ENSBTAG00000019954	other	229.583	2	1.40178e-50	1.66179e-49	Mammary	Adipose	-66.6551	8.77111	-7.59939	3.0298e-13
ASXL2	ENSBTAG00000019983	other	201.07	2	2.1791e-44	1.51098e-43	Milk_cell	Mammary	127.303	9.90591	12.8512	2.14051e-13
ASXL2	ENSBTAG00000019983	other	201.07	2	2.1791e-44	1.51098e-43	Milk_cell	Adipose	83.3545	9.43972	8.83019	2.14051e-13
ASXL2	ENSBTAG00000019983	other	201.07	2	2.1791e-44	1.51098e-43	Mammary	Adipose	-57.4237	8.77112	-6.54691	1.76398e-10
FITM2	ENSBTAG00000020030	other	183.366	2	1.52261e-40	7.99369e-40	Milk_cell	Mammary	-62.7671	9.90591	-6.33633	7.05974e-10
FITM2	ENSBTAG00000020030	other	183.366	2	1.52261e-40	7.99369e-40	Mammary	Adipose	-98.3286	8.77112	-11.2105	2.14051e-13
FITM2	ENSBTAG00000020030	other	183.366	2	1.52261e-40	7.99369e-40	Milk_cell	Adipose	-110.489	9.43972	-11.7047	2.14051e-13
LPCAT4	ENSBTAG00000020040	other	203.384	2	6.85137e-45	4.88909e-44	Mammary	Adipose	-48.5788	8.77112	-5.53849	9.14312e-08
LPCAT4	ENSBTAG00000020040	other	203.384	2	6.85137e-45	4.88909e-44	Milk_cell	Adipose	-110.097	9.43972	-11.6631	2.14051e-13
LPCAT4	ENSBTAG00000020040	other	203.384	2	6.85137e-45	4.88909e-44	Milk_cell	Mammary	-111.516	9.90591	-11.2576	2.14051e-13
NCEH1	ENSBTAG00000020073	other	156.015	2	1.32394e-34	4.70094e-34	Milk_cell	Mammary	77.7277	9.90591	7.8466	2.26819e-13
NCEH1	ENSBTAG00000020073	other	156.015	2	1.32394e-34	4.70094e-34	Milk_cell	Adipose	-79.4532	9.43972	-8.4169	2.14051e-13
NCEH1	ENSBTAG00000020073	other	156.015	2	1.32394e-34	4.70094e-34	Mammary	Adipose	-94.0539	8.77112	-10.7231	2.14051e-13
RDH10	ENSBTAG00000020143	other	50.3086	2	1.19024e-11	1.40874e-11	Milk_cell	Mammary	20.6104	9.90591	2.08062	0.0938504
RDH10	ENSBTAG00000020143	other	50.3086	2	1.19024e-11	1.40874e-11	Milk_cell	Adipose	-39.5686	9.43972	-4.19171	8.21087e-05
RDH10	ENSBTAG00000020143	other	50.3086	2	1.19024e-11	1.40874e-11	Mammary	Adipose	-71.2936	8.77111	-8.12823	2.15161e-13
BBS1	ENSBTAG00000020147	other	157.439	2	6.49569e-35	2.36353e-34	Milk_cell	Mammary	-68.7128	9.90475	-6.93735	1.21935e-11
BBS1	ENSBTAG00000020147	other	157.439	2	6.49569e-35	2.36353e-34	Mammary	Adipose	-69.6565	8.77112	-7.94158	2.19824e-13
BBS1	ENSBTAG00000020147	other	157.439	2	6.49569e-35	2.36353e-34	Milk_cell	Adipose	-109.465	9.43718	-11.5993	2.14051e-13
CEPT1	ENSBTAG00000020169	other	58.9348	2	1.59397e-13	1.95261e-13	Milk_cell	Mammary	43.0857	9.90591	4.34949	4.05727e-05
CEPT1	ENSBTAG00000020169	other	58.9348	2	1.59397e-13	1.95261e-13	Milk_cell	Adipose	-39.9173	9.43972	-4.22865	6.97687e-05
CEPT1	ENSBTAG00000020169	other	58.9348	2	1.59397e-13	1.95261e-13	Mammary	Adipose	-66.405	8.77112	-7.57087	3.24629e-13
INPP5D	ENSBTAG00000020173	other	154.537	2	2.77114e-34	9.34308e-34	Milk_cell	Mammary	112.273	9.90591	11.334	2.14051e-13
INPP5D	ENSBTAG00000020173	other	154.537	2	2.77114e-34	9.34308e-34	Milk_cell	Adipose	69.166	9.43972	7.32713	9.18154e-13
INPP5D	ENSBTAG00000020173	other	154.537	2	2.77114e-34	9.34308e-34	Mammary	Adipose	-53.4901	8.77112	-6.09844	3.21248e-09
TBXAS1	ENSBTAG00000020225	other	43.2771	2	4.00411e-10	4.62738e-10	Milk_cell	Mammary	56.0919	9.90587	5.66249	4.47208e-08
TBXAS1	ENSBTAG00000020225	other	43.2771	2	4.00411e-10	4.62738e-10	Milk_cell	Adipose	47.8071	9.4397	5.06447	1.22547e-06
TBXAS1	ENSBTAG00000020225	other	43.2771	2	4.00411e-10	4.62738e-10	Mammary	Adipose	-21.18	8.77111	-2.41475	0.0416626
ALG9	ENSBTAG00000020279	other	133.935	2	8.25032e-30	1.9312e-29	Milk_cell	Mammary	-36.6583	9.90591	-3.70065	0.000629708
ALG9	ENSBTAG00000020279	other	133.935	2	8.25032e-30	1.9312e-29	Mammary	Adipose	-78.2968	8.77112	-8.92666	2.14051e-13
ALG9	ENSBTAG00000020279	other	133.935	2	8.25032e-30	1.9312e-29	Milk_cell	Adipose	-105.803	9.43972	-11.2083	2.14051e-13
ALOX5	ENSBTAG00000020319	other	114.068	2	1.70016e-25	3.20415e-25	Milk_cell	Mammary	66.1115	9.90588	6.67396	7.48899e-11
ALOX5	ENSBTAG00000020319	other	114.068	2	1.70016e-25	3.20415e-25	Milk_cell	Adipose	-52.275	9.4397	-5.53778	9.18019e-08
ALOX5	ENSBTAG00000020319	other	114.068	2	1.70016e-25	3.20415e-25	Mammary	Adipose	-89.3927	8.77112	-10.1917	2.14051e-13
OSBP	ENSBTAG00000020332	other	24.6976	2	4.33489e-06	4.69241e-06	Milk_cell	Mammary	6.0214	9.90591	0.60786	0.815826
OSBP	ENSBTAG00000020332	other	24.6976	2	4.33489e-06	4.69241e-06	Mammary	Adipose	-40.0749	8.77112	-4.56897	1.46136e-05
OSBP	ENSBTAG00000020332	other	24.6976	2	4.33489e-06	4.69241e-06	Milk_cell	Adipose	-42.5981	9.43972	-4.51264	1.90775e-05
ACOT8	ENSBTAG00000020371	thioesterase	124.552	2	8.99013e-28	1.89334e-27	Milk_cell	Mammary	-45.1089	9.90591	-4.55374	1.57107e-05
ACOT8	ENSBTAG00000020371	thioesterase	124.552	2	8.99013e-28	1.89334e-27	Mammary	Adipose	-64.7679	8.77112	-7.38423	6.73128e-13
ACOT8	ENSBTAG00000020371	thioesterase	124.552	2	8.99013e-28	1.89334e-27	Milk_cell	Adipose	-105.04	9.43972	-11.1275	2.14051e-13
AGPAT3	ENSBTAG00000020456	TAG synthesis	94.7473	2	2.66621e-21	4.2417e-21	Milk_cell	Mammary	42.8104	9.90591	4.32171	4.60174e-05
AGPAT3	ENSBTAG00000020456	TAG synthesis	94.7473	2	2.66621e-21	4.2417e-21	Milk_cell	Adipose	-55.8276	9.43972	-5.91411	1.00055e-08
AGPAT3	ENSBTAG00000020456	TAG synthesis	94.7473	2	2.66621e-21	4.2417e-21	Mammary	Adipose	-88.9152	8.77112	-10.1373	2.14051e-13
SPTLC2	ENSBTAG00000020480	phospholipid and sphingolipid biosynthesis	109.556	2	1.62241e-24	2.98118e-24	Milk_cell	Mammary	96.1979	9.90591	9.71116	2.14051e-13
SPTLC2	ENSBTAG00000020480	phospholipid and sphingolipid biosynthesis	109.556	2	1.62241e-24	2.98118e-24	Milk_cell	Adipose	37.2365	9.43972	3.94467	0.000235726
SPTLC2	ENSBTAG00000020480	phospholipid and sphingolipid biosynthesis	109.556	2	1.62241e-24	2.98118e-24	Mammary	Adipose	-58.1968	8.77112	-6.63505	9.75109e-11
SH3YL1	ENSBTAG00000020495	other	0.2635	2	0.876573	0.876573	Milk_cell	Adipose	6.0045	9.43972	0.63609	0.800209
SH3YL1	ENSBTAG00000020495	other	0.2635	2	0.876573	0.876573	Milk_cell	Mammary	2.1952	9.90571	0.22161	0.973289
SH3YL1	ENSBTAG00000020495	other	0.2635	2	0.876573	0.876573	Mammary	Adipose	-6.8781	8.77058	-0.78422	0.712743
ABCD1	ENSBTAG00000020551	other	190.071	2	5.3297e-42	3.18482e-41	Milk_cell	Mammary	-72.071	9.90564	-7.27575	1.246e-12
ABCD1	ENSBTAG00000020551	other	190.071	2	5.3297e-42	3.18482e-41	Mammary	Adipose	-96.8506	8.77073	-11.0425	2.14051e-13
ABCD1	ENSBTAG00000020551	other	190.071	2	5.3297e-42	3.18482e-41	Milk_cell	Adipose	-110.337	9.43972	-11.6885	2.14051e-13
DGKD	ENSBTAG00000020616	other	72.9072	2	1.47366e-16	1.97654e-16	Milk_cell	Mammary	-18.2018	9.90591	-1.83747	0.157435
DGKD	ENSBTAG00000020616	other	72.9072	2	1.47366e-16	1.97654e-16	Mammary	Adipose	-66.3823	8.77112	-7.56828	3.27072e-13
DGKD	ENSBTAG00000020616	other	72.9072	2	1.47366e-16	1.97654e-16	Milk_cell	Adipose	-74.1135	9.43972	-7.85123	2.26152e-13
ABCA1	ENSBTAG00000020661	other	134.932	2	5.00994e-30	1.19168e-29	Milk_cell	Mammary	108.117	9.90591	10.9144	2.14051e-13
ABCA1	ENSBTAG00000020661	other	134.932	2	5.00994e-30	1.19168e-29	Milk_cell	Adipose	33.1173	9.43972	3.50829	0.00131056
ABCA1	ENSBTAG00000020661	other	134.932	2	5.00994e-30	1.19168e-29	Mammary	Adipose	-65.1999	8.77112	-7.43348	5.30687e-13
ORMDL2	ENSBTAG00000020663	other	57.9512	2	2.60646e-13	3.17177e-13	Milk_cell	Mammary	-14.6234	9.90591	-1.47623	0.30237
ORMDL2	ENSBTAG00000020663	other	57.9512	2	2.60646e-13	3.17177e-13	Mammary	Adipose	-31.5711	8.77112	-3.59944	0.000930288
ORMDL2	ENSBTAG00000020663	other	57.9512	2	2.60646e-13	3.17177e-13	Milk_cell	Adipose	-87.6699	9.43972	-9.28734	2.14051e-13
NEU2	ENSBTAG00000020672	other	9.8166	2	0.00738492	0.0075915	Milk_cell	Adipose	16.7494	5.36958	3.11931	0.00515382
NEU2	ENSBTAG00000020672	other	9.8166	2	0.00738492	0.0075915	Mammary	Adipose	12.3351	4.55587	2.70752	0.0185941
NEU2	ENSBTAG00000020672	other	9.8166	2	0.00738492	0.0075915	Milk_cell	Mammary	5.5397	6.22374	0.89009	0.646571
PIK3C2G	ENSBTAG00000020715	other	142.186	2	1.33281e-31	3.58834e-31	Mammary	Adipose	91.4163	8.75342	10.4435	2.14051e-13
PIK3C2G	ENSBTAG00000020715	other	142.186	2	1.33281e-31	3.58834e-31	Milk_cell	Adipose	85.3596	9.39708	9.08363	2.14051e-13
PIK3C2G	ENSBTAG00000020715	other	142.186	2	1.33281e-31	3.58834e-31	Milk_cell	Mammary	-62.4643	9.90475	-6.3065	8.56277e-10
SMG1	ENSBTAG00000020735	other	67.595	2	2.09862e-15	2.72524e-15	Milk_cell	Mammary	75.8834	9.90591	7.66042	2.6934e-13
SMG1	ENSBTAG00000020735	other	67.595	2	2.09862e-15	2.72524e-15	Milk_cell	Adipose	29.7827	9.43972	3.15504	0.00457355
SMG1	ENSBTAG00000020735	other	67.595	2	2.09862e-15	2.72524e-15	Mammary	Adipose	-44.5997	8.77112	-5.08484	1.1011e-06
MAPK14	ENSBTAG00000020783	other	81.7846	2	1.74058e-18	2.46974e-18	Milk_cell	Mammary	15.2152	9.90591	1.53597	0.274059
MAPK14	ENSBTAG00000020783	other	81.7846	2	1.74058e-18	2.46974e-18	Mammary	Adipose	-70.8161	8.77112	-8.07378	2.15938e-13
MAPK14	ENSBTAG00000020783	other	81.7846	2	1.74058e-18	2.46974e-18	Milk_cell	Adipose	-79.0391	9.43972	-8.37303	2.14162e-13
ENSBTAG00000020784	ENSBTAG00000020784	other	67.6369	2	2.05511e-15	2.67347e-15	Mammary	Adipose	-32.5602	7.93079	-4.10554	0.00011943
ENSBTAG00000020784	ENSBTAG00000020784	other	67.6369	2	2.05511e-15	2.67347e-15	Milk_cell	Mammary	-34.3805	6.90129	-4.98175	1.88477e-06
ENSBTAG00000020784	ENSBTAG00000020784	other	67.6369	2	2.05511e-15	2.67347e-15	Milk_cell	Adipose	-59.6526	7.16561	-8.32484	2.14273e-13
PIK3R4	ENSBTAG00000020787	other	85.3324	2	2.95325e-19	4.34128e-19	Milk_cell	Mammary	-2.1952	9.90591	-0.22161	0.97329
PIK3R4	ENSBTAG00000020787	other	85.3324	2	2.95325e-19	4.34128e-19	Milk_cell	Adipose	-76.3147	9.43972	-8.08443	2.15827e-13
PIK3R4	ENSBTAG00000020787	other	85.3324	2	2.95325e-19	4.34128e-19	Mammary	Adipose	-78.4105	8.77112	-8.93962	2.14051e-13
PIK3CG	ENSBTAG00000020848	other	177.357	2	3.07137e-39	1.45642e-38	Milk_cell	Mammary	119.871	9.90591	12.1009	2.14051e-13
PIK3CG	ENSBTAG00000020848	other	177.357	2	3.07137e-39	1.45642e-38	Milk_cell	Adipose	82.2865	9.43972	8.71705	2.14051e-13
PIK3CG	ENSBTAG00000020848	other	177.357	2	3.07137e-39	1.45642e-38	Mammary	Adipose	-44.9408	8.77112	-5.12372	8.96627e-07
HSD17B8	ENSBTAG00000020927	other	185.838	2	4.42316e-41	2.4817e-40	Mammary	Adipose	-39.3701	8.77112	-4.4886	2.13559e-05
HSD17B8	ENSBTAG00000020927	other	185.838	2	4.42316e-41	2.4817e-40	Milk_cell	Mammary	-103.795	9.90591	-10.4781	2.14051e-13
HSD17B8	ENSBTAG00000020927	other	185.838	2	4.42316e-41	2.4817e-40	Milk_cell	Adipose	-110.467	9.43972	-11.7024	2.14051e-13
RFT1	ENSBTAG00000020973	other	165.12	2	1.39527e-36	5.7939e-36	Milk_cell	Mammary	-55.8992	9.90588	-5.64303	5.00826e-08
RFT1	ENSBTAG00000020973	other	165.12	2	1.39527e-36	5.7939e-36	Mammary	Adipose	-91.3709	8.77111	-10.4172	2.14051e-13
RFT1	ENSBTAG00000020973	other	165.12	2	1.39527e-36	5.7939e-36	Milk_cell	Adipose	-107.895	9.43971	-11.43	2.14051e-13
CAT	ENSBTAG00000020980	other	176.223	2	5.41667e-39	2.55208e-38	Milk_cell	Mammary	57.3168	9.90591	5.78613	2.15951e-08
CAT	ENSBTAG00000020980	other	176.223	2	5.41667e-39	2.55208e-38	Mammary	Adipose	-97.5782	8.77112	-11.125	2.14051e-13
CAT	ENSBTAG00000020980	other	176.223	2	5.41667e-39	2.55208e-38	Milk_cell	Adipose	-110.293	9.43972	-11.6839	2.14051e-13
TYRP1	ENSBTAG00000020985	other	235.062	2	9.05747e-52	1.25608e-50	Mammary	Adipose	-81.1844	8.67056	-9.36323	2.14051e-13
TYRP1	ENSBTAG00000020985	other	235.062	2	9.05747e-52	1.25608e-50	Milk_cell	Mammary	-86.949	7.81684	-11.1233	2.14051e-13
TYRP1	ENSBTAG00000020985	other	235.062	2	9.05747e-52	1.25608e-50	Milk_cell	Adipose	-107.089	7.51976	-14.241	2.14051e-13
CYP26A1	ENSBTAG00000021118	other	26.6874	2	1.60293e-06	1.74542e-06	Mammary	Adipose	51.3982	8.73651	5.88316	1.20694e-08
CYP26A1	ENSBTAG00000021118	other	26.6874	2	1.60293e-06	1.74542e-06	Milk_cell	Adipose	34.2506	9.24581	3.70445	0.000620417
CYP26A1	ENSBTAG00000021118	other	26.6874	2	1.60293e-06	1.74542e-06	Milk_cell	Mammary	11.8019	9.80354	1.20385	0.450856
ACOT7	ENSBTAG00000021202	thioesterase	46.0403	2	1.00574e-10	1.1715e-10	Milk_cell	Mammary	54.3853	9.90591	5.49019	1.20317e-07
ACOT7	ENSBTAG00000021202	thioesterase	46.0403	2	1.00574e-10	1.1715e-10	Milk_cell	Adipose	-13.6109	9.43972	-1.44187	0.3194
ACOT7	ENSBTAG00000021202	thioesterase	46.0403	2	1.00574e-10	1.1715e-10	Mammary	Adipose	-52.3305	8.77112	-5.96623	7.28112e-09
CYP4V2	ENSBTAG00000021263	other	131.573	2	2.6865e-29	6.11325e-29	Milk_cell	Mammary	37.2363	9.90591	3.759	0.000500516
CYP4V2	ENSBTAG00000021263	other	131.573	2	2.6865e-29	6.11325e-29	Mammary	Adipose	-82.6624	8.77112	-9.42438	2.14051e-13
CYP4V2	ENSBTAG00000021263	other	131.573	2	2.6865e-29	6.11325e-29	Milk_cell	Adipose	-103.275	9.43972	-10.9405	2.14051e-13
ABCG1	ENSBTAG00000021272	other	96.003	2	1.42304e-21	2.28371e-21	Milk_cell	Mammary	24.3953	9.90564	2.46276	0.0367212
ABCG1	ENSBTAG00000021272	other	96.003	2	1.42304e-21	2.28371e-21	Milk_cell	Adipose	-71.084	9.43914	-7.53077	3.64819e-13
ABCG1	ENSBTAG00000021272	other	96.003	2	1.42304e-21	2.28371e-21	Mammary	Adipose	-87.3463	8.77112	-9.9584	2.14051e-13
ACSF2	ENSBTAG00000021301	acyl-CoA synthase	93.7987	2	4.28425e-21	6.72847e-21	Milk_cell	Mammary	24.8632	9.90591	2.50994	0.0323624
ACSF2	ENSBTAG00000021301	acyl-CoA synthase	93.7987	2	4.28425e-21	6.72847e-21	Mammary	Adipose	-65.2909	8.77112	-7.44385	5.06595e-13
ACSF2	ENSBTAG00000021301	acyl-CoA synthase	93.7987	2	4.28425e-21	6.72847e-21	Milk_cell	Adipose	-94.2955	9.43972	-9.98923	2.14051e-13
CWH43	ENSBTAG00000021347	other	32.315	2	9.61385e-08	1.07063e-07	Mammary	Adipose	-10.6753	8.50072	-1.25581	0.420363
CWH43	ENSBTAG00000021347	other	32.315	2	9.61385e-08	1.07063e-07	Milk_cell	Adipose	-40.8872	8.21055	-4.97984	1.90344e-06
CWH43	ENSBTAG00000021347	other	32.315	2	9.61385e-08	1.07063e-07	Milk_cell	Mammary	-41.6956	8.77522	-4.75152	6.02972e-06
ANGPTL3	ENSBTAG00000021386	other	59.3949	2	1.26638e-13	1.55911e-13	Mammary	Adipose	19.1337	8.15972	2.34489	0.0498495
ANGPTL3	ENSBTAG00000021386	other	59.3949	2	1.26638e-13	1.55911e-13	Milk_cell	Adipose	-32.2673	6.52304	-4.94667	2.25768e-06
ANGPTL3	ENSBTAG00000021386	other	59.3949	2	1.26638e-13	1.55911e-13	Milk_cell	Mammary	-60.8265	8.01078	-7.59308	3.0731e-13
FITM1	ENSBTAG00000021394	phospholipid and sphingolipid biosynthesis	134.258	2	7.01854e-30	1.65341e-29	Milk_cell	Mammary	-59.9181	9.90316	-6.0504	4.33325e-09
FITM1	ENSBTAG00000021394	phospholipid and sphingolipid biosynthesis	134.258	2	7.01854e-30	1.65341e-29	Mammary	Adipose	-75.1363	8.77112	-8.56633	2.14051e-13
FITM1	ENSBTAG00000021394	phospholipid and sphingolipid biosynthesis	134.258	2	7.01854e-30	1.65341e-29	Milk_cell	Adipose	-96.9327	9.43369	-10.2752	2.14051e-13
NKX2-3	ENSBTAG00000021397	other	15.3828	2	0.000456745	0.000479582	Mammary	Adipose	-2.9218	4.34432	-0.67255	0.779468
NKX2-3	ENSBTAG00000021397	other	15.3828	2	0.000456745	0.000479582	Milk_cell	Mammary	-11.8019	3.26761	-3.6118	0.000887474
NKX2-3	ENSBTAG00000021397	other	15.3828	2	0.000456745	0.000479582	Milk_cell	Adipose	-11.8891	2.86392	-4.15133	9.79557e-05
EDN2	ENSBTAG00000021434	other	65.449	2	6.13675e-15	7.84436e-15	Milk_cell	Mammary	66.6758	9.77857	6.81856	2.77907e-11
EDN2	ENSBTAG00000021434	other	65.449	2	6.13675e-15	7.84436e-15	Milk_cell	Adipose	57.4622	9.26086	6.20484	1.64232e-09
EDN2	ENSBTAG00000021434	other	65.449	2	6.13675e-15	7.84436e-15	Mammary	Adipose	23.0673	8.53079	2.704	0.0187853
ST8SIA4	ENSBTAG00000021445	other	229.319	2	1.59936e-50	1.86592e-49	Milk_cell	Mammary	132.436	9.90591	13.3694	2.14051e-13
ST8SIA4	ENSBTAG00000021445	other	229.319	2	1.59936e-50	1.86592e-49	Milk_cell	Adipose	92.7263	9.43972	9.82299	2.14051e-13
ST8SIA4	ENSBTAG00000021445	other	229.319	2	1.59936e-50	1.86592e-49	Mammary	Adipose	-70.0203	8.77111	-7.98306	2.1827e-13
ENSBTAG00000021522	ENSBTAG00000021522	other	116.656	2	4.65999e-26	8.98975e-26	Milk_cell	Mammary	-31.1805	8.96787	-3.47692	0.00147184
ENSBTAG00000021522	ENSBTAG00000021522	other	116.656	2	4.65999e-26	8.98975e-26	Milk_cell	Adipose	-83.3981	8.82148	-9.45397	2.14051e-13
ENSBTAG00000021522	ENSBTAG00000021522	other	116.656	2	4.65999e-26	8.98975e-26	Mammary	Adipose	-83.4696	8.67579	-9.62098	2.14051e-13
CROT	ENSBTAG00000021535	availability of building blocks	123.048	2	1.90766e-27	3.97204e-27	Milk_cell	Mammary	-44.1455	9.90591	-4.45648	2.48093e-05
CROT	ENSBTAG00000021535	availability of building blocks	123.048	2	1.90766e-27	3.97204e-27	Mammary	Adipose	-55.9458	8.77112	-6.37841	5.36914e-10
CROT	ENSBTAG00000021535	availability of building blocks	123.048	2	1.90766e-27	3.97204e-27	Milk_cell	Adipose	-110.14	9.43972	-11.6678	2.14051e-13
HNF1A	ENSBTAG00000021795	other	13.9608	2	0.000929914	0.000970862	Milk_cell	Mammary	3.6954	9.45877	0.39069	0.919316
HNF1A	ENSBTAG00000021795	other	13.9608	2	0.000929914	0.000970862	Milk_cell	Adipose	-20.4327	9.16728	-2.22887	0.0664038
HNF1A	ENSBTAG00000021795	other	13.9608	2	0.000929914	0.000970862	Mammary	Adipose	-39.0972	8.68083	-4.50386	1.98817e-05
INPP5F	ENSBTAG00000021801	other	190.362	2	4.60767e-42	2.77593e-41	Milk_cell	Mammary	122.706	9.90591	12.3871	2.14051e-13
INPP5F	ENSBTAG00000021801	other	190.362	2	4.60767e-42	2.77593e-41	Milk_cell	Adipose	44.4506	9.43972	4.70889	7.43581e-06
INPP5F	ENSBTAG00000021801	other	190.362	2	4.60767e-42	2.77593e-41	Mammary	Adipose	-88.3923	8.77112	-10.0777	2.14051e-13
ARV1	ENSBTAG00000021822	other	209.783	2	2.79364e-46	2.50406e-45	Mammary	Adipose	-67.5646	8.77112	-7.70308	2.53575e-13
ARV1	ENSBTAG00000021822	other	209.783	2	2.79364e-46	2.50406e-45	Milk_cell	Mammary	-107.704	9.90591	-10.8727	2.14051e-13
ARV1	ENSBTAG00000021822	other	209.783	2	2.79364e-46	2.50406e-45	Milk_cell	Adipose	-110.489	9.43972	-11.7047	2.14051e-13
GM2A	ENSBTAG00000021829	other	186.329	2	3.46065e-41	1.9566e-40	Milk_cell	Mammary	122.706	9.90591	12.3871	2.14051e-13
GM2A	ENSBTAG00000021829	other	186.329	2	3.46065e-41	1.9566e-40	Milk_cell	Adipose	72.1955	9.43972	7.64806	2.74891e-13
GM2A	ENSBTAG00000021829	other	186.329	2	3.46065e-41	1.9566e-40	Mammary	Adipose	-65.4501	8.77112	-7.462	4.68958e-13
HMGCL	ENSBTAG00000021832	other	160.98	2	1.10569e-35	4.2108e-35	Milk_cell	Mammary	-63.8819	9.90591	-6.44887	3.38209e-10
HMGCL	ENSBTAG00000021832	other	160.98	2	1.10569e-35	4.2108e-35	Mammary	Adipose	-81.1162	8.77112	-9.24811	2.14051e-13
HMGCL	ENSBTAG00000021832	other	160.98	2	1.10569e-35	4.2108e-35	Milk_cell	Adipose	-107.874	9.43972	-11.4276	2.14051e-13
IP6K2	ENSBTAG00000021853	other	79.9895	2	4.2707e-18	5.97898e-18	Milk_cell	Mammary	-23.3217	9.90591	-2.35433	0.0486706
IP6K2	ENSBTAG00000021853	other	79.9895	2	4.2707e-18	5.97898e-18	Mammary	Adipose	-34.1632	8.77112	-3.89496	0.000289333
IP6K2	ENSBTAG00000021853	other	79.9895	2	4.2707e-18	5.97898e-18	Milk_cell	Adipose	-102.229	9.43972	-10.8297	2.14051e-13
PDSS2	ENSBTAG00000021859	other	72.4513	2	1.85094e-16	2.47353e-16	Milk_cell	Mammary	8.5401	9.90591	0.86212	0.664224
PDSS2	ENSBTAG00000021859	other	72.4513	2	1.85094e-16	2.47353e-16	Mammary	Adipose	-53.0581	8.77112	-6.04918	4.36611e-09
PDSS2	ENSBTAG00000021859	other	72.4513	2	1.85094e-16	2.47353e-16	Milk_cell	Adipose	-88.716	9.43972	-9.39816	2.14051e-13
SLC27A3	ENSBTAG00000021862	other	277.604	2	5.23671e-61	2.56599e-59	Mammary	Adipose	-76.3413	8.77112	-8.70372	2.14051e-13
SLC27A3	ENSBTAG00000021862	other	277.604	2	5.23671e-61	2.56599e-59	Milk_cell	Adipose	-110.489	9.23797	-11.9603	2.14051e-13
SLC27A3	ENSBTAG00000021862	other	277.604	2	5.23671e-61	2.56599e-59	Milk_cell	Mammary	-140.157	9.81468	-14.2804	2.14051e-13
B4GALT3	ENSBTAG00000021897	other	59.406	2	1.25934e-13	1.55304e-13	Mammary	Adipose	-10.0159	8.77112	-1.14192	0.488229
B4GALT3	ENSBTAG00000021897	other	59.406	2	1.25934e-13	1.55304e-13	Milk_cell	Mammary	-56.1883	9.90591	-5.6722	4.22605e-08
B4GALT3	ENSBTAG00000021897	other	59.406	2	1.25934e-13	1.55304e-13	Milk_cell	Adipose	-68.7955	9.43972	-7.28788	1.1573e-12
DGKB	ENSBTAG00000021905	other	103.168	2	3.95607e-23	6.87402e-23	Mammary	Adipose	-28.8426	8.62156	-3.3454	0.00236862
DGKB	ENSBTAG00000021905	other	103.168	2	3.95607e-23	6.87402e-23	Milk_cell	Mammary	-60.1796	8.30079	-7.24986	1.46394e-12
DGKB	ENSBTAG00000021905	other	103.168	2	3.95607e-23	6.87402e-23	Milk_cell	Adipose	-83.9865	8.21055	-10.2291	2.14051e-13
PLA2G4E	ENSBTAG00000021924	other	16.7989	2	0.000224989	0.000238281	Milk_cell	Mammary	26.6249	7.60618	3.50043	0.00134935
PLA2G4E	ENSBTAG00000021924	other	16.7989	2	0.000224989	0.000238281	Milk_cell	Adipose	21.8058	7.43603	2.93245	0.00942477
PLA2G4E	ENSBTAG00000021924	other	16.7989	2	0.000224989	0.000238281	Mammary	Adipose	2.99	5.58615	0.53525	0.853972
ALOX12	ENSBTAG00000021933	other	86.18	2	1.93309e-19	2.87034e-19	Milk_cell	Mammary	-4.8515	9.90564	-0.48977	0.876179
ALOX12	ENSBTAG00000021933	other	86.18	2	1.93309e-19	2.87034e-19	Mammary	Adipose	-77.0235	8.77112	-8.78149	2.14051e-13
ALOX12	ENSBTAG00000021933	other	86.18	2	1.93309e-19	2.87034e-19	Milk_cell	Adipose	-78.3417	9.43914	-8.29966	2.14273e-13
RETSAT	ENSBTAG00000021934	other	202.424	2	1.10685e-44	7.74796e-44	Mammary	Adipose	-87.46	8.77112	-9.97136	2.14051e-13
RETSAT	ENSBTAG00000021934	other	202.424	2	1.10685e-44	7.74796e-44	Milk_cell	Mammary	-91.1743	9.90591	-9.20403	2.14051e-13
RETSAT	ENSBTAG00000021934	other	202.424	2	1.10685e-44	7.74796e-44	Milk_cell	Adipose	-110.445	9.43972	-11.7001	2.14051e-13
HPS6	ENSBTAG00000021942	other	79.5876	2	5.2211e-18	7.2818e-18	Milk_cell	Mammary	-18.3395	9.90588	-1.85137	0.153106
HPS6	ENSBTAG00000021942	other	79.5876	2	5.2211e-18	7.2818e-18	Mammary	Adipose	-55.1045	8.77112	-6.28249	9.9954e-10
HPS6	ENSBTAG00000021942	other	79.5876	2	5.2211e-18	7.2818e-18	Milk_cell	Adipose	-88.934	9.43967	-9.4213	2.14051e-13
NPC2	ENSBTAG00000021955	other	30.1607	2	2.82282e-07	3.11996e-07	Milk_cell	Mammary	46.0448	9.90591	4.64821	9.99068e-06
NPC2	ENSBTAG00000021955	other	30.1607	2	2.82282e-07	3.11996e-07	Milk_cell	Adipose	41.225	9.43972	4.36718	3.74324e-05
NPC2	ENSBTAG00000021955	other	30.1607	2	2.82282e-07	3.11996e-07	Mammary	Adipose	-18.6789	8.77112	-2.12959	0.0839286
CPT1A	ENSBTAG00000021999	availability of building blocks	103.002	2	4.3e-23	7.41901e-23	Milk_cell	Mammary	90.0732	9.90591	9.09288	2.14051e-13
CPT1A	ENSBTAG00000021999	availability of building blocks	103.002	2	4.3e-23	7.41901e-23	Milk_cell	Adipose	6.484	9.43972	0.68688	0.771157
CPT1A	ENSBTAG00000021999	availability of building blocks	103.002	2	4.3e-23	7.41901e-23	Mammary	Adipose	-69.6792	8.77112	-7.94417	2.19824e-13
CBR4	ENSBTAG00000022013	other	125.84	2	4.72283e-28	1.00909e-27	Milk_cell	Mammary	58.6106	9.90591	5.91673	9.84768e-09
CBR4	ENSBTAG00000022013	other	125.84	2	4.72283e-28	1.00909e-27	Milk_cell	Adipose	-73.9391	9.43972	-7.83276	2.28151e-13
CBR4	ENSBTAG00000022013	other	125.84	2	4.72283e-28	1.00909e-27	Mammary	Adipose	-90.4841	8.77112	-10.3161	2.14051e-13
ACACB	ENSBTAG00000022058	availability of building blocks	133.794	2	8.8503e-30	2.06507e-29	Milk_cell	Mammary	-51.1096	9.90591	-5.15951	7.41198e-07
ACACB	ENSBTAG00000022058	availability of building blocks	133.794	2	8.8503e-30	2.06507e-29	Mammary	Adipose	-60.948	8.77112	-6.94872	1.12672e-11
ACACB	ENSBTAG00000022058	availability of building blocks	133.794	2	8.8503e-30	2.06507e-29	Milk_cell	Adipose	-110.38	9.43972	-11.6932	2.14051e-13
SCD5	ENSBTAG00000022449	elongase and desaturase	209.225	2	3.69349e-46	3.15665e-45	Mammary	Adipose	44.577	8.77112	5.08225	1.11623e-06
SCD5	ENSBTAG00000022449	elongase and desaturase	209.225	2	3.69349e-46	3.15665e-45	Milk_cell	Adipose	-73.4814	9.43758	-7.78604	2.34701e-13
SCD5	ENSBTAG00000022449	elongase and desaturase	209.225	2	3.69349e-46	3.15665e-45	Milk_cell	Mammary	-137.598	9.90493	-13.8918	2.14051e-13
BRCA1	ENSBTAG00000022520	other	66.1518	2	4.31832e-15	5.5586e-15	Milk_cell	Mammary	75.7458	9.90591	7.64652	2.75668e-13
BRCA1	ENSBTAG00000022520	other	66.1518	2	4.31832e-15	5.5586e-15	Milk_cell	Adipose	29.3904	9.43972	3.11348	0.00525452
BRCA1	ENSBTAG00000022520	other	66.1518	2	4.31832e-15	5.5586e-15	Mammary	Adipose	-42.4169	8.77111	-4.83598	3.95942e-06
ENSBTAG00000022570	ENSBTAG00000022570	other	147.185	2	1.09463e-32	3.23114e-32	Milk_cell	Mammary	-13.7013	9.63001	-1.42277	0.329103
ENSBTAG00000022570	ENSBTAG00000022570	other	147.185	2	1.09463e-32	3.23114e-32	Mammary	Adipose	-94.6451	8.74989	-10.8167	2.14051e-13
ENSBTAG00000022570	ENSBTAG00000022570	other	147.185	2	1.09463e-32	3.23114e-32	Milk_cell	Adipose	-104.321	9.23797	-11.2927	2.14051e-13
CAV3	ENSBTAG00000022699	other	221.673	2	7.31637e-49	7.26694e-48	Mammary	Adipose	-57.9239	8.72502	-6.63883	9.5044e-11
CAV3	ENSBTAG00000022699	other	221.673	2	7.31637e-49	7.26694e-48	Milk_cell	Mammary	-102.501	8.30079	-12.3484	2.14051e-13
CAV3	ENSBTAG00000022699	other	221.673	2	7.31637e-49	7.26694e-48	Milk_cell	Adipose	-103.645	7.47828	-13.8595	2.14051e-13
DGKK	ENSBTAG00000022962	other	10.6075	2	0.00497296	0.00514807	Mammary	Adipose	-13.995	8.35428	-1.67518	0.214743
DGKK	ENSBTAG00000022962	other	10.6075	2	0.00497296	0.00514807	Milk_cell	Mammary	-17.3485	8.66844	-2.00134	0.111856
DGKK	ENSBTAG00000022962	other	10.6075	2	0.00497296	0.00514807	Milk_cell	Adipose	-26.3391	8.49698	-3.09982	0.00549773
APOD	ENSBTAG00000023600	other	288.59	2	2.15526e-63	1.98015e-61	Mammary	Adipose	-58.1058	8.77112	-6.62468	1.04592e-10
APOD	ENSBTAG00000023600	other	288.59	2	2.15526e-63	1.98015e-61	Milk_cell	Adipose	-110.489	8.56557	-12.8992	2.14051e-13
APOD	ENSBTAG00000023600	other	288.59	2	2.15526e-63	1.98015e-61	Milk_cell	Mammary	-145.897	9.51908	-15.3268	2.14051e-13
HACD2	ENSBTAG00000023607	phospholipid and sphingolipid biosynthesis	166.02	2	8.89597e-37	3.71508e-36	Milk_cell	Mammary	60.5925	9.90591	6.1168	2.86344e-09
HACD2	ENSBTAG00000023607	phospholipid and sphingolipid biosynthesis	166.02	2	8.89597e-37	3.71508e-36	Mammary	Adipose	-97.0325	8.77112	-11.0627	2.14051e-13
HACD2	ENSBTAG00000023607	phospholipid and sphingolipid biosynthesis	166.02	2	8.89597e-37	3.71508e-36	Milk_cell	Adipose	-100.66	9.43972	-10.6634	2.14051e-13
NUDT19	ENSBTAG00000023614	other	148.479	2	5.72935e-33	1.71182e-32	Mammary	Adipose	-48.8062	8.77112	-5.56442	7.88321e-08
NUDT19	ENSBTAG00000023614	other	148.479	2	5.72935e-33	1.71182e-32	Milk_cell	Mammary	-82.5448	9.90591	-8.33288	2.14273e-13
NUDT19	ENSBTAG00000023614	other	148.479	2	5.72935e-33	1.71182e-32	Milk_cell	Adipose	-103.515	9.43972	-10.9659	2.14051e-13
VAC14	ENSBTAG00000023795	other	76.5967	2	2.32931e-17	3.20607e-17	Milk_cell	Mammary	56.202	9.90591	5.67359	4.19191e-08
VAC14	ENSBTAG00000023795	other	76.5967	2	2.32931e-17	3.20607e-17	Milk_cell	Adipose	-25.7724	9.43972	-2.73021	0.017403
VAC14	ENSBTAG00000023795	other	76.5967	2	2.32931e-17	3.20607e-17	Mammary	Adipose	-79.7065	8.77112	-9.08738	2.14051e-13
RDH14	ENSBTAG00000023928	other	143.669	2	6.34954e-32	1.74138e-31	Mammary	Adipose	-11.2665	8.77112	-1.2845	0.403917
RDH14	ENSBTAG00000023928	other	143.669	2	6.34954e-32	1.74138e-31	Milk_cell	Mammary	-93.6104	9.90591	-9.44996	2.14051e-13
RDH14	ENSBTAG00000023928	other	143.669	2	6.34954e-32	1.74138e-31	Milk_cell	Adipose	-100.594	9.43972	-10.6565	2.14051e-13
INPP5B	ENSBTAG00000024107	other	38.9422	2	3.49789e-09	3.99837e-09	Milk_cell	Mammary	-11.0174	9.90591	-1.11221	0.506494
INPP5B	ENSBTAG00000024107	other	38.9422	2	3.49789e-09	3.99837e-09	Mammary	Adipose	-36.5734	8.77112	-4.16975	9.03992e-05
INPP5B	ENSBTAG00000024107	other	38.9422	2	3.49789e-09	3.99837e-09	Milk_cell	Adipose	-64.284	9.43972	-6.80994	2.9495e-11
ACADM	ENSBTAG00000024240	availability of building blocks	120.274	2	7.63583e-27	1.52925e-26	Milk_cell	Mammary	88.1877	9.90591	8.90253	2.14051e-13
ACADM	ENSBTAG00000024240	availability of building blocks	120.274	2	7.63583e-27	1.52925e-26	Milk_cell	Adipose	-37.7378	9.43972	-3.99777	0.000188867
ACADM	ENSBTAG00000024240	availability of building blocks	120.274	2	7.63583e-27	1.52925e-26	Mammary	Adipose	-79.4109	8.77112	-9.05368	2.14051e-13
PNPLA8	ENSBTAG00000024387	other	151.432	2	1.30882e-33	4.18253e-33	Milk_cell	Mammary	111.695	9.90591	11.2756	2.14051e-13
PNPLA8	ENSBTAG00000024387	other	151.432	2	1.30882e-33	4.18253e-33	Milk_cell	Adipose	27.9955	9.43972	2.96571	0.00848642
PNPLA8	ENSBTAG00000024387	other	151.432	2	1.30882e-33	4.18253e-33	Mammary	Adipose	-77.5237	8.77112	-8.83852	2.14051e-13
DHRS3	ENSBTAG00000024493	other	152.232	2	8.77457e-34	2.85368e-33	Milk_cell	Mammary	-43.0444	9.90591	-4.34533	4.13483e-05
DHRS3	ENSBTAG00000024493	other	152.232	2	8.77457e-34	2.85368e-33	Mammary	Adipose	-88.6424	8.77112	-10.1062	2.14051e-13
DHRS3	ENSBTAG00000024493	other	152.232	2	8.77457e-34	2.85368e-33	Milk_cell	Adipose	-107.525	9.43972	-11.3907	2.14051e-13
SHH	ENSBTAG00000024552	other	16.619	2	0.000246169	0.000260337	Mammary	Adipose	-2.126	5.99205	-0.3548	0.932969
SHH	ENSBTAG00000024552	other	16.619	2	0.000246169	0.000260337	Milk_cell	Adipose	-17.1853	4.6978	-3.65815	0.000742739
SHH	ENSBTAG00000024552	other	16.619	2	0.000246169	0.000260337	Milk_cell	Mammary	-20.287	5.37167	-3.77666	0.000466618
ENSBTAG00000024623	ENSBTAG00000024623	other	63.9286	2	1.31246e-14	1.66034e-14	Mammary	Adipose	-18.8835	7.52304	-2.5101	0.0323486
ENSBTAG00000024623	ENSBTAG00000024623	other	63.9286	2	1.31246e-14	1.66034e-14	Milk_cell	Mammary	-38.42	6.22374	-6.17314	2.00808e-09
ENSBTAG00000024623	ENSBTAG00000024623	other	63.9286	2	1.31246e-14	1.66034e-14	Milk_cell	Adipose	-51.0654	6.13851	-8.31885	2.14273e-13
PIK3C2B	ENSBTAG00000024633	other	184.746	2	7.6377e-41	4.0976e-40	Milk_cell	Mammary	-74.8236	9.9059	-7.55344	3.40838e-13
PIK3C2B	ENSBTAG00000024633	other	184.746	2	7.6377e-41	4.0976e-40	Mammary	Adipose	-90.0066	8.77112	-10.2617	2.14051e-13
PIK3C2B	ENSBTAG00000024633	other	184.746	2	7.6377e-41	4.0976e-40	Milk_cell	Adipose	-109.944	9.43971	-11.647	2.14051e-13
SNCA	ENSBTAG00000024957	other	251.801	2	2.09921e-55	3.42872e-54	Mammary	Adipose	-12.4829	8.77111	-1.42318	0.328889
SNCA	ENSBTAG00000024957	other	251.801	2	2.09921e-55	3.42872e-54	Milk_cell	Adipose	-106.544	8.54313	-12.4713	2.14051e-13
SNCA	ENSBTAG00000024957	other	251.801	2	2.09921e-55	3.42872e-54	Milk_cell	Mammary	-138.919	9.50944	-14.6085	2.14051e-13
AGPAT2	ENSBTAG00000025161	TAG synthesis	158.32	2	4.18016e-35	1.53621e-34	Milk_cell	Mammary	10.2467	9.90591	1.0344	0.555104
AGPAT2	ENSBTAG00000025161	TAG synthesis	158.32	2	4.18016e-35	1.53621e-34	Mammary	Adipose	-99.5337	8.77112	-11.3479	2.14051e-13
AGPAT2	ENSBTAG00000025161	TAG synthesis	158.32	2	4.18016e-35	1.53621e-34	Milk_cell	Adipose	-110.489	9.43972	-11.7047	2.14051e-13
ABHD15	ENSBTAG00000025167	other	154.916	2	2.29316e-34	7.83942e-34	Milk_cell	Mammary	-7.5766	9.86703	-0.76787	0.722759
ABHD15	ENSBTAG00000025167	other	154.916	2	2.29316e-34	7.83942e-34	Mammary	Adipose	-97.8738	8.77101	-11.1588	2.14051e-13
ABHD15	ENSBTAG00000025167	other	154.916	2	2.29316e-34	7.83942e-34	Milk_cell	Adipose	-109.552	9.37806	-11.6817	2.14051e-13
ALKBH7	ENSBTAG00000025540	other	128.226	2	1.43274e-28	3.14348e-28	Milk_cell	Mammary	-52.5823	9.90591	-5.30818	3.31647e-07
ALKBH7	ENSBTAG00000025540	other	128.226	2	1.43274e-28	3.14348e-28	Mammary	Adipose	-71.8166	8.77112	-8.18785	2.14717e-13
ALKBH7	ENSBTAG00000025540	other	128.226	2	1.43274e-28	3.14348e-28	Milk_cell	Adipose	-99.0904	9.43972	-10.4972	2.14051e-13
B3GALT4	ENSBTAG00000025669	other	185.639	2	4.88623e-41	2.70029e-40	Mammary	Adipose	-48.4424	8.77112	-5.52294	9.99061e-08
B3GALT4	ENSBTAG00000025669	other	185.639	2	4.88623e-41	2.70029e-40	Milk_cell	Adipose	-104.474	9.43963	-11.0676	2.14051e-13
B3GALT4	ENSBTAG00000025669	other	185.639	2	4.88623e-41	2.70029e-40	Milk_cell	Mammary	-106.575	9.90587	-10.7588	2.14051e-13
HMGCLL1	ENSBTAG00000025718	other	253.374	2	9.56088e-56	1.75681e-54	Milk_cell	Mammary	-54.8257	6.6574	-8.2353	2.14495e-13
HMGCLL1	ENSBTAG00000025718	other	253.374	2	9.56088e-56	1.75681e-54	Mammary	Adipose	-98.7151	8.445	-11.6892	2.14051e-13
HMGCLL1	ENSBTAG00000025718	other	253.374	2	9.56088e-56	1.75681e-54	Milk_cell	Adipose	-110.467	7.63981	-14.4594	2.14051e-13
NEU3	ENSBTAG00000025931	other	71.9928	2	2.32791e-16	3.09406e-16	Milk_cell	Mammary	60.1245	9.90584	6.0696	3.84564e-09
NEU3	ENSBTAG00000025931	other	71.9928	2	2.32791e-16	3.09406e-16	Milk_cell	Adipose	-22.0673	9.43957	-2.33774	0.0507585
NEU3	ENSBTAG00000025931	other	71.9928	2	2.32791e-16	3.09406e-16	Mammary	Adipose	-72.7715	8.77112	-8.29672	2.14273e-13
HPGD	ENSBTAG00000025942	other	82.1958	2	1.41716e-18	2.02255e-18	Milk_cell	Mammary	5.8012	9.90591	0.58563	0.827829
HPGD	ENSBTAG00000025942	other	82.1958	2	1.41716e-18	2.02255e-18	Mammary	Adipose	-69.6565	8.77112	-7.94158	2.19824e-13
HPGD	ENSBTAG00000025942	other	82.1958	2	1.41716e-18	2.02255e-18	Milk_cell	Adipose	-81.7853	9.43972	-8.66395	2.14051e-13
PIK3C3	ENSBTAG00000026290	other	80.9918	2	2.58736e-18	3.65012e-18	Milk_cell	Mammary	48.6323	9.90591	4.90942	2.7311e-06
PIK3C3	ENSBTAG00000026290	other	80.9918	2	2.58736e-18	3.65012e-18	Milk_cell	Adipose	-55.3699	9.43972	-5.86563	1.34163e-08
PIK3C3	ENSBTAG00000026290	other	80.9918	2	2.58736e-18	3.65012e-18	Mammary	Adipose	-74.0449	8.77112	-8.44189	2.14051e-13
DGAT1	ENSBTAG00000026356	TAG synthesis	193.395	2	1.01098e-42	6.4058e-42	Mammary	Adipose	-81.2299	8.77112	-9.26107	2.14051e-13
DGAT1	ENSBTAG00000026356	TAG synthesis	193.395	2	1.01098e-42	6.4058e-42	Milk_cell	Mammary	-89.3163	9.90591	-9.01646	2.14051e-13
DGAT1	ENSBTAG00000026356	TAG synthesis	193.395	2	1.01098e-42	6.4058e-42	Milk_cell	Adipose	-110.031	9.43972	-11.6562	2.14051e-13
DECR2	ENSBTAG00000026429	other	122.648	2	2.32982e-27	4.8237e-27	Milk_cell	Mammary	-1.1217	9.90591	-0.11324	0.992956
DECR2	ENSBTAG00000026429	other	122.648	2	2.32982e-27	4.8237e-27	Mammary	Adipose	-83.6174	8.77112	-9.53326	2.14051e-13
DECR2	ENSBTAG00000026429	other	122.648	2	2.32982e-27	4.8237e-27	Milk_cell	Adipose	-101.379	9.43972	-10.7396	2.14051e-13
CACNA1H	ENSBTAG00000026461	other	253.263	2	1.01054e-55	1.76844e-54	Mammary	Adipose	-22.4079	8.77112	-2.55473	0.0286424
CACNA1H	ENSBTAG00000026461	other	253.263	2	1.01054e-55	1.76844e-54	Milk_cell	Adipose	-110.315	9.43972	-11.6862	2.14051e-13
CACNA1H	ENSBTAG00000026461	other	253.263	2	1.01054e-55	1.76844e-54	Milk_cell	Mammary	-141.093	9.90591	-14.2434	2.14051e-13
ENSBTAG00000026522	ENSBTAG00000026522	elongase and desaturase	207.907	2	7.13708e-46	5.89411e-45	Mammary	Adipose	52.1031	8.71121	5.98115	6.64426e-09
ENSBTAG00000026522	ENSBTAG00000026522	elongase and desaturase	207.907	2	7.13708e-46	5.89411e-45	Milk_cell	Adipose	-61.3417	6.27218	-9.77997	2.14051e-13
ENSBTAG00000026522	ENSBTAG00000026522	elongase and desaturase	207.907	2	7.13708e-46	5.89411e-45	Milk_cell	Mammary	-122.843	8.79571	-13.9663	2.14051e-13
PLA2G1B	ENSBTAG00000026732	other	166.089	2	8.59483e-37	3.60983e-36	Milk_cell	Mammary	-25.2348	4.97805	-5.06922	1.19533e-06
PLA2G1B	ENSBTAG00000026732	other	166.089	2	8.59483e-37	3.60983e-36	Mammary	Adipose	-63.6311	7.64394	-8.32438	2.14273e-13
PLA2G1B	ENSBTAG00000026732	other	166.089	2	8.59483e-37	3.60983e-36	Milk_cell	Adipose	-86.275	7.06856	-12.2055	2.14051e-13
ABCB11	ENSBTAG00000026885	other	15.3846	2	0.000456318	0.000479819	Milk_cell	Mammary	31.9513	9.63001	3.31788	0.00261083
ABCB11	ENSBTAG00000026885	other	15.3846	2	0.000456318	0.000479819	Milk_cell	Adipose	29.5647	9.24581	3.19764	0.00395987
ABCB11	ENSBTAG00000026885	other	15.3846	2	0.000456318	0.000479819	Mammary	Adipose	3.5357	8.60719	0.41078	0.911194
PLPP5	ENSBTAG00000027635	other	88.8029	2	5.20836e-20	7.86067e-20	Milk_cell	Mammary	-8.2097	9.90591	-0.82877	0.685132
PLPP5	ENSBTAG00000027635	other	88.8029	2	5.20836e-20	7.86067e-20	Mammary	Adipose	-57.0599	8.77112	-6.50543	2.32578e-10
PLPP5	ENSBTAG00000027635	other	88.8029	2	5.20836e-20	7.86067e-20	Milk_cell	Adipose	-97.7827	9.43972	-10.3586	2.14051e-13
ACOX1	ENSBTAG00000030174	availability of building blocks	154.952	2	2.2525e-34	7.77272e-34	Milk_cell	Mammary	116.154	9.90591	11.7258	2.14051e-13
ACOX1	ENSBTAG00000030174	availability of building blocks	154.952	2	2.2525e-34	7.77272e-34	Milk_cell	Adipose	53.4737	9.43972	5.66476	4.41351e-08
ACOX1	ENSBTAG00000030174	availability of building blocks	154.952	2	2.2525e-34	7.77272e-34	Mammary	Adipose	-58.1513	8.77112	-6.62986	1.0099e-10
FGF23	ENSBTAG00000030343	other	51.9696	2	5.18731e-12	6.16937e-12	Milk_cell	Mammary	-25.9918	7.67836	-3.38507	0.00205569
FGF23	ENSBTAG00000030343	other	51.9696	2	5.18731e-12	6.16937e-12	Mammary	Adipose	-37.2327	8.12196	-4.58421	1.35893e-05
FGF23	ENSBTAG00000030343	other	51.9696	2	5.18731e-12	6.16937e-12	Milk_cell	Adipose	-55.6859	7.89598	-7.05244	5.48495e-12
ID3	ENSBTAG00000030425	other	258.329	2	8.02625e-57	1.84353e-55	Mammary	Adipose	-81.5937	8.77112	-9.30254	2.14051e-13
ID3	ENSBTAG00000030425	other	258.329	2	8.02625e-57	1.84353e-55	Milk_cell	Adipose	-110.489	9.43957	-11.7049	2.14051e-13
ID3	ENSBTAG00000030425	other	258.329	2	8.02625e-57	1.84353e-55	Milk_cell	Mammary	-129.739	9.90584	-13.0972	2.14051e-13
ZPBP2	ENSBTAG00000030523	other	160.828	2	1.19305e-35	4.52007e-35	Milk_cell	Mammary	102.598	9.90571	10.3574	2.14051e-13
ZPBP2	ENSBTAG00000030523	other	160.828	2	1.19305e-35	4.52007e-35	Milk_cell	Adipose	97.7173	9.4397	10.3517	2.14051e-13
ZPBP2	ENSBTAG00000030523	other	160.828	2	1.19305e-35	4.52007e-35	Mammary	Adipose	31.0481	8.77058	3.54003	0.00116423
ALG6	ENSBTAG00000030706	other	49.2248	2	2.04627e-11	2.41414e-11	Milk_cell	Mammary	37.5804	9.90591	3.79374	0.000435877
ALG6	ENSBTAG00000030706	other	49.2248	2	2.04627e-11	2.41414e-11	Milk_cell	Adipose	-35.0135	9.43972	-3.70916	0.000609087
ALG6	ENSBTAG00000030706	other	49.2248	2	2.04627e-11	2.41414e-11	Mammary	Adipose	-62.858	8.77112	-7.16647	2.52032e-12
GLYATL2	ENSBTAG00000030847	other	129.439	2	7.81228e-29	1.73475e-28	Mammary	Adipose	67.8148	8.65952	7.83124	2.28373e-13
GLYATL2	ENSBTAG00000030847	other	129.439	2	7.81228e-29	1.73475e-28	Milk_cell	Adipose	-17.9699	7.51976	-2.38969	0.0444583
GLYATL2	ENSBTAG00000030847	other	129.439	2	7.81228e-29	1.73475e-28	Milk_cell	Mammary	-96.4456	9.27965	-10.3932	2.14051e-13
ENSBTAG00000030882	ENSBTAG00000030882	other	263.951	2	4.82849e-58	1.47872e-56	Mammary	Adipose	-72.2713	8.77112	-8.23969	2.14495e-13
ENSBTAG00000030882	ENSBTAG00000030882	other	263.951	2	4.82849e-58	1.47872e-56	Milk_cell	Adipose	-110.337	8.74948	-12.6106	2.14051e-13
ENSBTAG00000030882	ENSBTAG00000030882	other	263.951	2	4.82849e-58	1.47872e-56	Milk_cell	Mammary	-131.549	9.59038	-13.7167	2.14051e-13
ACAD11	ENSBTAG00000031010	availability of building blocks	131.384	2	2.95388e-29	6.70093e-29	Milk_cell	Mammary	49.4168	9.90591	4.98862	1.81905e-06
ACAD11	ENSBTAG00000031010	availability of building blocks	131.384	2	2.95388e-29	6.70093e-29	Mammary	Adipose	-86.5505	8.77112	-9.86767	2.14051e-13
ACAD11	ENSBTAG00000031010	availability of building blocks	131.384	2	2.95388e-29	6.70093e-29	Milk_cell	Adipose	-92.225	9.43972	-9.76989	2.14051e-13
FADS2B	ENSBTAG00000031017	elongase and desaturase	79.0496	2	6.83285e-18	9.49365e-18	Milk_cell	Mammary	-17.7132	4.89362	-3.61966	0.000861211
FADS2B	ENSBTAG00000031017	elongase and desaturase	79.0496	2	6.83285e-18	9.49365e-18	Mammary	Adipose	-37.2782	6.9319	-5.37778	2.25915e-07
FADS2B	ENSBTAG00000031017	elongase and desaturase	79.0496	2	6.83285e-18	9.49365e-18	Milk_cell	Adipose	-55.1519	6.33688	-8.70332	2.14051e-13
ENSBTAG00000031115	ENSBTAG00000031115	other	38.6391	2	4.07026e-09	4.63102e-09	Mammary	Adipose	6.9122	8.72502	0.79223	0.707814
ENSBTAG00000031115	ENSBTAG00000031115	other	38.6391	2	4.07026e-09	4.63102e-09	Milk_cell	Adipose	-39.3942	8.58759	-4.58734	1.33873e-05
ENSBTAG00000031115	ENSBTAG00000031115	other	38.6391	2	4.07026e-09	4.63102e-09	Milk_cell	Mammary	-54.1651	9.33162	-5.80447	1.93599e-08
YWHAH	ENSBTAG00000031134	other	154.21	2	3.26297e-34	1.0852e-33	Milk_cell	Mammary	31.1117	9.90591	3.14072	0.00479849
YWHAH	ENSBTAG00000031134	other	154.21	2	3.26297e-34	1.0852e-33	Mammary	Adipose	-94.5769	8.77112	-10.7828	2.14051e-13
YWHAH	ENSBTAG00000031134	other	154.21	2	3.26297e-34	1.0852e-33	Milk_cell	Adipose	-108.985	9.43972	-11.5454	2.14051e-13
SLC22A4	ENSBTAG00000031209	other	87.9022	2	8.1709e-20	1.22564e-19	Milk_cell	Mammary	-24.1682	9.90316	-2.44045	0.0389517
SLC22A4	ENSBTAG00000031209	other	87.9022	2	8.1709e-20	1.22564e-19	Mammary	Adipose	-42.758	8.77111	-4.87487	3.25466e-06
SLC22A4	ENSBTAG00000031209	other	87.9022	2	8.1709e-20	1.22564e-19	Milk_cell	Adipose	-102.599	9.43568	-10.8735	2.14051e-13
ASXL1	ENSBTAG00000031402	other	62.6678	2	2.46531e-14	3.09215e-14	Milk_cell	Mammary	-22.8813	9.90591	-2.30987	0.0544375
ASXL1	ENSBTAG00000031402	other	62.6678	2	2.46531e-14	3.09215e-14	Mammary	Adipose	-47.7375	8.77112	-5.44258	1.57349e-07
ASXL1	ENSBTAG00000031402	other	62.6678	2	2.46531e-14	3.09215e-14	Milk_cell	Adipose	-77.4263	9.43972	-8.20218	2.14717e-13
GDPD5	ENSBTAG00000031777	other	80.8369	2	2.7957e-18	3.93648e-18	Milk_cell	Mammary	3.1036	9.90591	0.31331	0.94733
GDPD5	ENSBTAG00000031777	other	80.8369	2	2.7957e-18	3.93648e-18	Mammary	Adipose	-72.2941	8.77112	-8.24229	2.14495e-13
GDPD5	ENSBTAG00000031777	other	80.8369	2	2.7957e-18	3.93648e-18	Milk_cell	Adipose	-78.0583	9.43972	-8.26914	2.14495e-13
ABHD16B	ENSBTAG00000031906	other	132.864	2	1.40916e-29	3.2468e-29	Milk_cell	Mammary	-27.9324	9.90316	-2.82055	0.0133007
ABHD16B	ENSBTAG00000031906	other	132.864	2	1.40916e-29	3.2468e-29	Mammary	Adipose	-88.2104	8.77112	-10.0569	2.14051e-13
ABHD16B	ENSBTAG00000031906	other	132.864	2	1.40916e-29	3.2468e-29	Milk_cell	Adipose	-100.333	9.43369	-10.6356	2.14051e-13
ALOX12E	ENSBTAG00000031933	other	98.8185	2	3.48201e-22	5.76415e-22	Mammary	Adipose	83.822	8.77058	9.55717	2.14051e-13
ALOX12E	ENSBTAG00000031933	other	98.8185	2	3.48201e-22	5.76415e-22	Milk_cell	Adipose	68.7519	9.43718	7.28522	1.17595e-12
ALOX12E	ENSBTAG00000031933	other	98.8185	2	3.48201e-22	5.76415e-22	Milk_cell	Mammary	-41.7094	9.90432	-4.21123	7.53515e-05
PLA2G4F	ENSBTAG00000032068	other	222.988	2	3.79157e-49	3.92507e-48	Milk_cell	Mammary	129.326	9.9059	13.0554	2.14051e-13
PLA2G4F	ENSBTAG00000032068	other	222.988	2	3.79157e-49	3.92507e-48	Milk_cell	Adipose	104.921	9.43972	11.1148	2.14051e-13
PLA2G4F	ENSBTAG00000032068	other	222.988	2	3.79157e-49	3.92507e-48	Mammary	Adipose	36.4369	8.77111	4.1542	9.67415e-05
PLPP4	ENSBTAG00000032106	other	181.659	2	3.57406e-40	1.83702e-39	Mammary	Adipose	-54.6725	8.76456	-6.2379	1.33029e-09
PLPP4	ENSBTAG00000032106	other	181.659	2	3.57406e-40	1.83702e-39	Milk_cell	Mammary	-92.4405	9.25245	-9.99093	2.14051e-13
PLPP4	ENSBTAG00000032106	other	181.659	2	3.57406e-40	1.83702e-39	Milk_cell	Adipose	-105.433	8.56557	-12.3089	2.14051e-13
PNPLA6	ENSBTAG00000032137	other	102.493	2	5.54388e-23	9.47616e-23	Milk_cell	Mammary	-16.509	9.90591	-1.66658	0.218137
PNPLA6	ENSBTAG00000032137	other	102.493	2	5.54388e-23	9.47616e-23	Mammary	Adipose	-67.2236	8.77112	-7.6642	2.67786e-13
PNPLA6	ENSBTAG00000032137	other	102.493	2	5.54388e-23	9.47616e-23	Milk_cell	Adipose	-98.4365	9.43972	-10.4279	2.14051e-13
PNLIP	ENSBTAG00000032237	other	6.0734	2	0.0479932	0.0485881	Mammary	Adipose	3.7062	3.45721	1.07203	0.531478
PNLIP	ENSBTAG00000032237	other	6.0734	2	0.0479932	0.0485881	Milk_cell	Adipose	-1.9506	2.17979	-0.89488	0.643543
PNLIP	ENSBTAG00000032237	other	6.0734	2	0.0479932	0.0485881	Milk_cell	Mammary	-7.8244	3.26761	-2.39453	0.0439061
[truncated: 207 more rows]
