# Supplementary material for: Distinctive Lipogenic Gene Expression Patterns in the Mammary Glands of Dairy Cows Are Associated with the Unique Fatty Acid Composition of Bovine Milk Fat
Source: Foods. 2025 Jan 27;14(3):412. doi: 10.3390/foods14030412 (PMC11816880; doi:10.3390/foods14030412)
Supplement: Supplementary file 1 [file foods-14-00412-s001.zip › Supplementary File S4.xlsx]

## Sheet: Sheet1
			Adipose			Mammary
Gene stable ID	Gene name	gene super category	Correlation (r)	p-value	FDR p-value	Correlation	p-value	FDR p-value
ENSBTAG00000000013	PRKAA1	other	-0.162565	0.163471	0.225541	-0.411458	2.29322e-09	2.10403e-08
ENSBTAG00000000065	CRLS1	other	-0.089466	0.445274	0.524609	-0.383982	2.99975e-08	1.97473e-07
ENSBTAG00000000071	PMP2	other	-0.189307	0.103811	0.151185	-0.402533	5.42449e-09	4.35145e-08
ENSBTAG00000000081	CERT1	other	0.344035	0.00250929	0.00547347	0.210383	0.00315661	0.00675496
ENSBTAG00000000085	CYP1A2	other	0.146213	0.210674	0.280899	-0.313944	7.84687e-06	2.90889e-05
ENSBTAG00000000087	HSD17B12	other	0.771464	5.54069e-16	3.25349e-14	0.00708373	0.921707	0.937675
ENSBTAG00000000099	CERS2	other	0.063094	0.590737	0.656473	-0.394513	1.15106e-08	8.4912e-08
ENSBTAG00000000115	VPS54	other	0.256548	0.0262983	0.0459048	0.0238046	0.741156	0.78899
ENSBTAG00000000123	HAO2	other	0.0714055	0.542669	0.61469	-0.275287	9.82064e-05	0.000284353
ENSBTAG00000000140	EPHX1	other	-0.47435	1.71377e-05	5.93351e-05	-0.370422	9.80803e-08	5.60241e-07
ENSBTAG00000000322	CD2AP	other	0.0201983	0.863436	0.888244	-0.130555	0.0688847	0.107235
ENSBTAG00000000437	FFAR4	other	0.393251	0.000482658	0.00123225	-0.233423	0.00102309	0.00241851
ENSBTAG00000000442	RBP4	other	0.0882339	0.451592	0.529926	-0.514879	1.35488e-14	5.5249e-13
ENSBTAG00000000578	ABHD16A	other	-0.121805	0.297864	0.375334	-0.407666	3.31615e-09	2.88054e-08
ENSBTAG00000000675	PGS1	phospholipid and sphingolipid synthesis	0.103664	0.37612	0.458972	-0.477718	1.64291e-12	4.30676e-11
ENSBTAG00000000690	THEM5	thioesterases	-0.0595479	0.611812	0.674786	-0.0978405	0.173592	0.237496
ENSBTAG00000000710	PIP5K1C	other	-0.0976173	0.404741	0.487816	-0.340925	1.0768e-06	4.95529e-06
ENSBTAG00000000717	PLPP2	other	-0.567853	1.07724e-07	6.03582e-07	-0.208659	0.00341895	0.00724244
ENSBTAG00000000765	PNLIPRP2	other	-0.0362382	0.757579	0.801821	-0.194271	0.00650109	0.0129493
ENSBTAG00000000817	SYNJ2	other	-0.0976825	0.404426	0.487836	0.0243141	0.735819	0.785017
ENSBTAG00000000944	LPCAT1	phospholipid and sphingolipid synthesis	-0.382136	0.000716503	0.00176185	-0.406371	3.75761e-09	3.20708e-08
ENSBTAG00000001013	SLC30A5	other	0.126762	0.278484	0.355183	-0.0246399	0.732413	0.78366
ENSBTAG00000001021	CYP1A1	other	0.571557	8.52416e-08	4.96566e-07	-0.148574	0.038181	0.0634764
ENSBTAG00000001026	BCO1	other	0.260168	0.0241803	0.0424094	-0.210001	0.00321315	0.00684601
ENSBTAG00000001030	MTMR3	other	0.0668514	0.56877	0.636398	-0.347901	6.24435e-07	3.00548e-06
ENSBTAG00000001050	LDLRAP1	other	0.403498	0.000331191	0.000882374	-0.403491	4.95171e-09	4.10684e-08
ENSBTAG00000001124	GALC	other	0.058931	0.615511	0.678356	-0.26784	0.000153375	0.00043133
ENSBTAG00000001156	ST3GAL1	other	-0.0962039	0.41161	0.494471	-0.0418455	0.56135	0.630017
ENSBTAG00000001299	CYP7B1	other	0.0183147	0.876066	0.899975	-0.32164	4.53981e-06	1.75843e-05
ENSBTAG00000001354	INPP5E	other	-0.242616	0.0359699	0.0603472	-0.247797	0.0004782	0.00122513
ENSBTAG00000001390	B4GALT4	other	-0.564537	1.32518e-07	7.31342e-07	-0.392073	1.44133e-08	1.0423e-07
ENSBTAG00000001417	ACSM1	acyl-CoA synthase	0.399525	0.000383813	0.00101338	-0.292624	3.30685e-05	0.000107637
ENSBTAG00000001420	ABHD12	other	-0.194755	0.0940572	0.138491	-0.212558	0.0028517	0.00613827
ENSBTAG00000001443	CYP21A1P	other	-0.202201	0.0819086	0.123578	-0.282811	6.1772e-05	0.000190107
ENSBTAG00000001444	TNXB	other	-0.208831	0.0721717	0.111996	-0.333294	1.92527e-06	8.21596e-06
ENSBTAG00000001478	DESI2	other	0.100395	0.391439	0.473729	0.122864	0.0870506	0.129605
ENSBTAG00000001535	LIPH	other	-0.264198	0.0219953	0.0389025	-0.2539	0.000341504	0.000904925
ENSBTAG00000001589	TM9SF2	other	-0.307799	0.00722266	0.0142512	-0.304747	1.47976e-05	5.14762e-05
ENSBTAG00000001592	INSIG1	other	0.653607	2.0562e-10	2.57992e-09	0.397258	8.91699e-09	6.71289e-08
ENSBTAG00000001658	AKR1D1	other	0.109741	0.348626	0.432614	-0.202823	0.00445958	0.00920768
ENSBTAG00000001675	ITPKA	other	-0.173901	0.135666	0.191866	-0.300231	2.00499e-05	6.78187e-05
ENSBTAG00000001724	PTGR3	other	0.0721321	0.53856	0.612398	-0.324014	3.82286e-06	1.52499e-05
ENSBTAG00000001727	PRXL2B	other	-0.202423	0.0815668	0.123316	-0.294856	2.85957e-05	9.41222e-05
ENSBTAG00000001776	SIRT2	other	0.0619865	0.597283	0.662745	-0.463952	8.42988e-12	1.65001e-10
ENSBTAG00000001868	PCYT2	phospholipid and sphingolipid synthesis	0.754002	5.79746e-15	2.50314e-13	-0.22297	0.00172954	0.00387628
ENSBTAG00000001915	APOH	other	0.0698103	0.551745	0.62066	-0.376248	5.935e-08	3.61518e-07
ENSBTAG00000001932	CRAT	availability of building blocks	0.649877	2.81443e-10	3.20278e-09	-0.447523	5.40757e-11	8.62861e-10
ENSBTAG00000001936	PCK1	other	0.166076	0.154442	0.214495	-0.438223	1.48298e-10	1.92656e-09
ENSBTAG00000001950	RDH11	other	0.0851907	0.467407	0.545866	0.285059	5.36433e-05	0.000167194
ENSBTAG00000001992	CYP51A1	other	0.482216	1.18259e-05	4.17318e-05	-0.0117128	0.8709	0.895295
ENSBTAG00000002010	PI4K2A	other	-0.0936373	0.424255	0.507585	-0.415067	1.60724e-09	1.49331e-08
ENSBTAG00000002048	PTPN11	other	0.35002	0.00208144	0.00460867	0.0370265	0.607323	0.671854
ENSBTAG00000002101	GDE1	other	0.354453	0.0018081	0.00404617	-0.389774	1.77866e-08	1.26751e-07
ENSBTAG00000002103	PLCG2	other	0.212373	0.0673631	0.105313	-0.128372	0.0736951	0.113639
ENSBTAG00000002112	INSIG2	other	0.106672	0.362351	0.445877	-0.24802	0.000472419	0.00121456
ENSBTAG00000002128	MPPE1	other	-0.400895	0.000364857	0.000965063	-0.37171	8.78451e-08	5.07703e-07
ENSBTAG00000002177	PIKFYVE	other	0.173749	0.136013	0.191988	0.187748	0.00858098	0.0165748
ENSBTAG00000002220	SPTLC1	phospholipid and sphingolipid synthesis	0.01059	0.928149	0.942922	-0.0843885	0.240821	0.313131
ENSBTAG00000002295	ATF2	other	0.133518	0.253453	0.327237	0.087411	0.224325	0.296142
ENSBTAG00000002363	SESN2	other	0.0459053	0.695738	0.748785	-0.355631	3.3614e-07	1.72536e-06
ENSBTAG00000002413	MCAT	availability of building blocks	-0.16845	0.148552	0.207492	-0.367824	1.22326e-07	6.80206e-07
ENSBTAG00000002419	PIGM	other	0.325066	0.0044329	0.00916549	-0.15092	0.0352039	0.0595384
ENSBTAG00000002454	ALG2	other	-0.282809	0.0139529	0.0259277	-0.343075	9.11616e-07	4.26195e-06
ENSBTAG00000002464	PLCH2	other	0.0815863	0.486522	0.564596	-0.0329595	0.64737	0.705523
ENSBTAG00000002490	CHPT1	other	0.666683	6.60455e-11	1.02058e-09	0.426895	4.86649e-10	5.13958e-09
ENSBTAG00000002497	ELOVL2	elongases and desturases	-0.121351	0.299681	0.376653	-0.20364	0.00429863	0.00892559
ENSBTAG00000002503	BSCL2	other	-0.113235	0.333398	0.415827	-0.180731	0.0114586	0.0217047
ENSBTAG00000002507	ATP5F1A	other	0.707822	1.24041e-12	3.37208e-11	-0.348464	5.97226e-07	2.90307e-06
ENSBTAG00000002526	BDH2	other	-0.28036	0.0148391	0.0273665	-0.151826	0.0341071	0.0580176
ENSBTAG00000002699	KIT	other	-0.263792	0.0222075	0.0392305	-0.0832703	0.247133	0.32077
ENSBTAG00000002700	ENSBTAG00000002700	other	-0.240175	0.0379379	0.0631439	-0.128589	0.0732051	0.11324
ENSBTAG00000002747	ABCA5	other	-0.00798765	0.945774	0.956196	-0.322401	4.29711e-06	1.6777e-05
ENSBTAG00000002748	PIP4P1	other	-0.107523	0.358512	0.441523	-0.435691	1.94166e-10	2.4572e-09
ENSBTAG00000002765	CYP24A1	other	-0.322391	0.00478996	0.00979339	-0.30514	1.44081e-05	5.03597e-05
ENSBTAG00000002827	ACAT2	availability of building blocks	0.681585	1.68582e-11	3.09348e-10	-0.455123	2.31707e-11	3.95519e-10
ENSBTAG00000002843	ACOT4	thioesterases	0.439658	7.92764e-05	0.000235107	-0.39344	1.27093e-08	9.28225e-08
ENSBTAG00000003063	SYNJ1	other	0.154171	0.18662	0.251107	-0.147017	0.0402723	0.0663522
ENSBTAG00000003068	MSMO1	other	0.502235	4.40996e-06	1.71265e-05	0.0566363	0.431616	0.513462
ENSBTAG00000003072	ACADVL	availability of building blocks	0.109331	0.350439	0.434498	-0.501724	7.91717e-14	2.76724e-12
ENSBTAG00000003073	NAA40	other	0.421791	0.000163944	0.000459293	-0.196841	0.00581393	0.0117076
ENSBTAG00000003108	SRD5A2	other	0.0899995	0.442554	0.522242	-0.45644	1.99645e-11	3.48904e-10
ENSBTAG00000003115	KBTBD2	other	0.114048	0.329918	0.411837	-0.120597	0.0930841	0.137196
ENSBTAG00000003116	MTMR6	other	0.18285	0.116368	0.167314	-0.180314	0.0116534	0.0220453
ENSBTAG00000003199	SLC35C1	other	-0.458193	3.57032e-05	0.000115446	0.603747	9.41636e-21	1.15194e-18
ENSBTAG00000003234	HSD17B2	other	-0.280712	0.0147086	0.0271601	-0.19027	0.00771551	0.0151422
ENSBTAG00000003235	DHDDS	other	0.217541	0.0608148	0.0957899	-0.387062	2.27463e-08	1.56035e-07
ENSBTAG00000003242	ACAD9	availability of building blocks	0.105985	0.365467	0.449335	-0.353278	4.0659e-07	2.04409e-06
ENSBTAG00000003264	NR1H2	other	-0.284347	0.0134201	0.0250646	-0.403543	4.92698e-09	4.10955e-08
ENSBTAG00000003359	ELOVL5	elongases and desturases	0.663991	8.38293e-11	1.23061e-09	-0.455287	2.2746e-11	3.92836e-10
ENSBTAG00000003388	DPM2	other	0.0644988	0.582479	0.648771	-0.33846	1.30138e-06	5.82445e-06
ENSBTAG00000003434	CERS4	other	-0.413947	0.000222728	0.000611149	-0.372218	8.40995e-08	4.91865e-07
ENSBTAG00000003496	AIG1	other	-0.107721	0.357622	0.440796	-0.489231	3.9515e-13	1.18384e-11
ENSBTAG00000003501	SACM1L	other	0.0603716	0.606887	0.671878	-0.288323	4.36119e-05	0.000137979
ENSBTAG00000003529	ENSBTAG00000003529	other	-0.162232	0.164346	0.226535	-0.176557	0.0135466	0.0252687
ENSBTAG00000003535	DPM3	other	-0.242674	0.0359239	0.060408	-0.261196	0.000225861	0.00061859
ENSBTAG00000003632	CYP39A1	other	0.207688	0.0737812	0.113652	-0.311439	9.34629e-06	3.38774e-05
ENSBTAG00000003636	LIPA	other	-0.301592	0.00855037	0.0165593	-0.272702	0.000114809	0.000327899
ENSBTAG00000003709	ITGB8	other	-0.0396053	0.735843	0.784472	-0.0430831	0.549818	0.619442
ENSBTAG00000003718	HACL1	availability of building blocks	0.369671	0.00109802	0.00257081	-0.415139	1.59589e-09	1.4922e-08
ENSBTAG00000003746	SCP2	other	0.205059	0.0775904	0.118525	-0.203589	0.00430844	0.00893333
ENSBTAG00000003884	FAM120B	other	-0.0887921	0.448724	0.526981	-0.274698	0.00010178	0.000293543
ENSBTAG00000003885	PEX2	availability of building blocks	-0.249264	0.0310369	0.0531027	-0.408878	2.94896e-09	2.62368e-08
ENSBTAG00000003898	HMGCS2	availability of building blocks	-0.277427	0.015964	0.0291483	-0.251049	0.000400066	0.00104874
ENSBTAG00000003942	PIP4K2C	other	-0.0553163	0.637378	0.697741	-0.244202	0.000580832	0.00145754
ENSBTAG00000003943	TTC39B	other	-0.0123522	0.916233	0.934048	0.0865379	0.229006	0.300967
ENSBTAG00000003948	FDPS	other	0.236053	0.041465	0.0678602	-0.143296	0.0456642	0.0741537
ENSBTAG00000004018	DGKA	other	-0.197748	0.0890135	0.131992	-0.331221	2.24845e-06	9.45765e-06
ENSBTAG00000004059	SOAT1	other	-0.162849	0.162725	0.224722	-0.265704	0.000173891	0.000484387
ENSBTAG00000004076	OXER1	other	-0.259938	0.0243103	0.0425866	-0.271478	0.000123558	0.000349485
ENSBTAG00000004178	ACOX2	availability of building blocks	0.483379	1.11861e-05	3.95691e-05	-0.147442	0.039692	0.0656909
ENSBTAG00000004238	TACC1	other	0.377942	0.000828738	0.00200426	-0.114048	0.11239	0.162071
ENSBTAG00000004248	MLYCD	availability of building blocks	0.385	0.000648006	0.00160688	-0.136857	0.0564174	0.0896328
ENSBTAG00000004281	ACSS1	acyl-CoA synthase	0.196587	0.0909442	0.134312	-0.0469763	0.514317	0.591243
ENSBTAG00000004297	ACOXL	availability of building blocks	-0.0714516	0.542409	0.615344	-0.127559	0.0755559	0.116143
ENSBTAG00000004303	SLC27A2	other	-0.273134	0.0177422	0.0319578	-0.217032	0.00230669	0.00506919
ENSBTAG00000004344	ACSL1	acyl-CoA synthase	0.538557	6.22749e-07	3.00722e-06	0.260566	0.000234178	0.000638983
ENSBTAG00000004347	ADGRF5	other	0.410174	0.000257418	0.000699796	-0.162922	0.0228647	0.0402463
ENSBTAG00000004364	THNSL2	other	0.315225	0.00587494	0.0118143	-0.146581	0.0408754	0.0671198
ENSBTAG00000004384	APOF	other	0.0481107	0.681887	0.736036	-0.367952	1.21005e-07	6.75417e-07
ENSBTAG00000004386	SOCS1	other	-0.122834	0.293769	0.370811	-0.202696	0.00448507	0.00922141
ENSBTAG00000004418	PLA2G2E	other	-0.104658	0.371537	0.454514	-0.387784	2.13102e-08	1.48968e-07
ENSBTAG00000004422	ALG14	other	0.28891	0.0119415	0.0225323	-0.288789	4.23326e-05	0.000134221
ENSBTAG00000004430	SGPP1	other	-0.010555	0.928386	0.942511	-0.237964	0.000808476	0.00195849
ENSBTAG00000004442	AGPAT1	TAG synthesis	-0.381858	0.000723498	0.00177608	0.402663	5.3576e-09	4.36942e-08
ENSBTAG00000004449	DGKE	other	0.130427	0.264707	0.33938	0.0422014	0.558021	0.62724
ENSBTAG00000004471	ST3GAL6	other	-0.0206807	0.860207	0.886164	-0.432621	2.68367e-10	3.17712e-09
ENSBTAG00000004494	B4GALNT1	other	0.479716	1.33192e-05	4.67765e-05	-0.403618	4.8919e-09	4.10361e-08
ENSBTAG00000004555	LRP2	other	-0.134822	0.248806	0.322087	0.20096	0.00484737	0.00988325
ENSBTAG00000004557	DHRS9	other	-0.457399	3.69785e-05	0.000118784	-0.239909	0.000729956	0.00178596
ENSBTAG00000004574	UGT8	other	-0.222896	0.0545844	0.0869088	-0.144304	0.0441481	0.0717713
ENSBTAG00000004575	HYCC1	other	0.270574	0.0188814	0.0338436	-0.104313	0.146709	0.205504
ENSBTAG00000004591	PLPPR5	other	-0.365662	0.00125518	0.00288358	-0.281055	6.89143e-05	0.000207733
ENSBTAG00000004636	PLEKHA1	other	0.163648	0.160644	0.222268	-0.157367	0.0280138	0.0484955
ENSBTAG00000004647	UCP1	other	0.13428	0.25073	0.324292	-0.254023	0.000339164	0.00090035
ENSBTAG00000004688	DHCR24	other	0.663308	8.902e-11	1.29387e-09	0.315994	6.79246e-06	2.54371e-05
ENSBTAG00000004772	THEM4	thioesterases	0.643334	4.83127e-10	5.13935e-09	-0.475738	2.08802e-12	5.19529e-11
ENSBTAG00000004855	PRDX6	other	0.0653686	0.577393	0.645063	-0.53834	4.78535e-16	2.92704e-14
ENSBTAG00000004860	SLC27A6	other	0.172187	0.139623	0.196895	0.0318483	0.658497	0.716054
ENSBTAG00000004893	ACOX3	availability of building blocks	0.336487	0.00316022	0.00675285	-0.328284	2.79591e-06	1.15617e-05
ENSBTAG00000004922	AGPAT5	TAG synthesis	0.143033	0.220875	0.292112	-0.0688328	0.338995	0.422091
ENSBTAG00000004982	GPLD1	other	-0.34996	0.00208541	0.00461051	-0.316835	6.40018e-06	2.41529e-05
ENSBTAG00000005033	TLCD3B	other	-0.104691	0.371386	0.455087	-0.409859	2.68057e-09	2.41416e-08
ENSBTAG00000005063	THEM6	thioesterases	0.524606	1.35688e-06	6.0544e-06	-0.123186	0.0862217	0.128762
ENSBTAG00000005069	TM7SF2	other	0.481982	1.19587e-05	4.20992e-05	0.0464888	0.518696	0.59488
ENSBTAG00000005091	DGKG	other	-0.432436	0.000106862	0.000306992	-0.29169	3.51297e-05	0.000113842
ENSBTAG00000005093	CES2	other	-0.553404	2.61372e-07	1.37034e-06	-0.169677	0.0177209	0.0319586
ENSBTAG00000005144	PNPLA2	other	0.544141	4.51466e-07	2.24662e-06	-0.432323	2.76893e-10	3.20062e-09
ENSBTAG00000005183	MVK	other	-0.0678681	0.562892	0.631265	-0.177219	0.0131949	0.0246753
ENSBTAG00000005257	PEX13	availability of building blocks	0.26336	0.0224352	0.0395377	0.0572098	0.426959	0.50916
ENSBTAG00000005259	UCP3	other	-0.0840503	0.47341	0.55156	-0.188875	0.00818407	0.015934
ENSBTAG00000005260	SPP1	other	-0.405295	0.000309623	0.000832467	0.234487	0.00096854	0.0023044
ENSBTAG00000005268	PLA2G4D	other	0.444662	6.42062e-05	0.000195549	-0.280624	7.0778e-05	0.000212479
ENSBTAG00000005287	CYP7A1	other	0.144405	0.216434	0.286755	-0.235586	0.00091507	0.00219139
ENSBTAG00000005299	EDNRB	other	0.250285	0.0303324	0.0520186	-0.241675	0.000664794	0.00164296
ENSBTAG00000005371	DPAGT1	other	0.0341101	0.771415	0.813532	-0.215005	0.00254068	0.00553371
ENSBTAG00000005479	LIPC	other	-0.103563	0.376588	0.458781	-0.0297849	0.679357	0.734386
ENSBTAG00000005498	SQLE	other	0.503749	4.08261e-06	1.60678e-05	0.322222	4.35284e-06	1.69495e-05
ENSBTAG00000005503	PRMT2	other	-0.0568413	0.628113	0.690689	-0.445709	6.59897e-11	1.03056e-09
ENSBTAG00000005565	CLN6	other	0.311791	0.00646782	0.012918	-0.271517	0.000123267	0.000349335
ENSBTAG00000005623	SOAT2	other	0.223027	0.054439	0.0867713	-0.433319	2.49409e-10	3.00109e-09
ENSBTAG00000005652	ALG3	other	-0.104679	0.37144	0.454774	-0.202737	0.00447684	0.00923033
ENSBTAG00000005665	CRK	other	0.278134	0.0156864	0.028677	-0.231166	0.00114814	0.00267112
ENSBTAG00000005685	HSD11B2	other	-0.288219	0.012156	0.0229076	-0.407845	3.25949e-09	2.84818e-08
ENSBTAG00000005709	ABHD3	other	-0.0326295	0.781083	0.821368	-0.11071	0.123369	0.176173
ENSBTAG00000005716	CRABP2	other	-0.312431	0.00635336	0.0127067	-0.384623	2.83264e-08	1.89014e-07
ENSBTAG00000005730	GPAT4	TAG synthesis	-0.168404	0.148666	0.207454	0.341131	1.05981e-06	4.89244e-06
ENSBTAG00000005734	GATA6	other	-0.241474	0.0368795	0.0617322	-0.27298	0.000112908	0.000323098
ENSBTAG00000005738	ATP8B1	other	-0.0952681	0.416195	0.499162	0.0972211	0.176345	0.239698
ENSBTAG00000005744	COQ2	other	0.256492	0.0263321	0.0459092	0.281258	6.80507e-05	0.000205552
ENSBTAG00000005769	NPHP3	other	0.23498	0.0424264	0.0692791	-0.0321337	0.655631	0.713466
ENSBTAG00000005827	FIG4	other	-0.0487442	0.677927	0.73392	-0.403638	4.8829e-09	4.11959e-08
ENSBTAG00000005893	TMEM68	other	-0.0332986	0.77671	0.817355	-0.155574	0.0298753	0.0512946
ENSBTAG00000005903	LRP5	other	0.0908089	0.438445	0.518644	-0.206857	0.00371399	0.00778876
ENSBTAG00000005910	LEPR	other	-0.202073	0.0821055	0.123748	-0.122385	0.0882986	0.131064
ENSBTAG00000005964	PIGG	other	0.345963	0.00236356	0.0051864	0.0526479	0.464798	0.543252
ENSBTAG00000005976	HSD17B7	other	0.228273	0.0488629	0.078566	0.146815	0.0405513	0.0667369
ENSBTAG00000006052	PLCD3	other	-0.444384	6.49693e-05	0.000197463	-0.456463	1.99112e-11	3.52165e-10
ENSBTAG00000006066	CDS2	other	0.00788862	0.946446	0.955559	-0.467414	5.62582e-12	1.1632e-10
ENSBTAG00000006099	PIP5K1A	other	-0.296409	0.00981799	0.0187912	-0.415336	1.56495e-09	1.47265e-08
ENSBTAG00000006191	SERPINA12	other	0.176369	0.130117	0.184552	-0.274749	0.000101461	0.000293198
ENSBTAG00000006200	SLC25A17	other	0.365788	0.00124992	0.00287599	-0.37745	5.34407e-08	3.31017e-07
ENSBTAG00000006231	ACSBG1	acyl-CoA synthase	0.464606	2.67976e-05	8.88011e-05	-0.208274	0.00348021	0.0073616
ENSBTAG00000006264	UMOD	other	0.0727555	0.535047	0.610294	0.234477	0.000969071	0.00230194
ENSBTAG00000006307	HSD17B11	other	-0.659574	1.23315e-10	1.6457e-09	-0.505471	4.82536e-14	1.72772e-12
ENSBTAG00000006326	ALDH1L2	other	0.0263705	0.822307	0.856133	-0.470344	3.98107e-12	8.85486e-11
ENSBTAG00000006392	TTC7B	other	0.258622	0.0250665	0.0438588	-0.149274	0.0372708	0.062316
ENSBTAG00000006393	FECH	other	0.341798	0.00268838	0.00582945	-0.30142	1.85181e-05	6.36641e-05
ENSBTAG00000006447	ACSM3	acyl-CoA synthase	-0.204255	0.0787857	0.119728	-0.23553	0.000917724	0.00219417
ENSBTAG00000006492	PI4K2B	other	-0.0916064	0.434417	0.515541	-0.251656	0.000386865	0.00101777
ENSBTAG00000006499	PIP4K2B	other	0.0917768	0.433559	0.514939	-0.248917	0.000449824	0.00116668
ENSBTAG00000006529	PDSS1	other	0.125593	0.282978	0.359353	-0.38772	2.14344e-08	1.49126e-07
ENSBTAG00000006589	CFTR	other	-0.220439	0.0573753	0.0910562	-0.30486	1.46843e-05	5.12032e-05
ENSBTAG00000006608	GGT5	other	-0.301921	0.00847489	0.0164348	0.235401	0.000923876	0.00220529
ENSBTAG00000006609	ERRFI1	other	-0.394073	0.000468504	0.00120872	-0.349858	5.34637e-07	2.62491e-06
ENSBTAG00000006707	ACSL5	acyl-CoA synthase	0.178786	0.124853	0.177945	-0.380756	3.99587e-08	2.55041e-07
ENSBTAG00000006716	PTGS1	other	-0.446119	6.03454e-05	0.000186107	-0.340758	1.0908e-06	4.98846e-06
ENSBTAG00000006769	HSD3B1	other	-0.302724	0.00829346	0.0161042	-0.254989	0.000321301	0.000860712
ENSBTAG00000006784	PLA2G4B	other	-0.0263942	0.82215	0.856576	-0.282615	6.25338e-05	0.000191648
ENSBTAG00000006821	PECR	other	0.254237	0.0277305	0.0481186	-0.332173	2.09417e-06	8.83404e-06
ENSBTAG00000006909	PIK3CB	other	0.359722	0.0015255	0.00344528	0.0168634	0.814995	0.850329
ENSBTAG00000006934	CYP11A1	other	-0.331417	0.00367822	0.00772479	-0.358587	2.641e-07	1.37971e-06
ENSBTAG00000006977	PLP1	other	-0.386125	0.000622773	0.00155218	-0.472184	3.19858e-12	7.33675e-11
ENSBTAG00000006978	HSD17B4	other	-0.0708335	0.545915	0.616465	-0.469267	4.52268e-12	9.90939e-11
ENSBTAG00000006987	CERS3	other	-0.128753	0.270941	0.346163	0.00279591	0.969056	0.973033
ENSBTAG00000007031	OXSM	availability of building blocks	0.132289	0.25789	0.33209	-0.414331	1.72861e-09	1.59597e-08
ENSBTAG00000007159	ESR1	other	0.134948	0.24836	0.321794	-0.126784	0.0773626	0.1183
ENSBTAG00000007169	P2RX1	other	0.0447473	0.703051	0.754995	-0.395232	1.07685e-08	7.98394e-08
ENSBTAG00000007173	PDGFRA	other	-0.142885	0.221359	0.292489	-0.345245	7.69633e-07	3.64458e-06
ENSBTAG00000007184	NUDT7	other	0.0513215	0.661908	0.719231	-0.439568	1.28412e-10	1.69827e-09
ENSBTAG00000007347	ST8SIA3	other	-0.188835	0.104691	0.152315	-0.0950286	0.186347	0.25097
ENSBTAG00000007360	TMEM43	other	-0.386328	0.000618328	0.00154372	-0.355103	3.50865e-07	1.78844e-06
ENSBTAG00000007429	SPNS2	other	-0.0119396	0.919021	0.935591	0.243723	0.00059597	0.00149297
ENSBTAG00000007456	TAFAZZIN	other	-0.129096	0.269656	0.344821	-0.418811	1.10665e-09	1.06181e-08
ENSBTAG00000007484	ACADS	availability of building blocks	0.652941	2.17539e-10	2.70633e-09	-0.369469	1.06388e-07	5.98382e-07
ENSBTAG00000007486	CEL	other	-0.132788	0.256083	0.330052	0.0951737	0.185673	0.250291
ENSBTAG00000007507	FAAH	other	-0.267295	0.0204322	0.0364453	-0.372668	8.09075e-08	4.75089e-07
ENSBTAG00000007512	PLA2G15	other	0.326694	0.00422739	0.0087901	-0.289923	3.9366e-05	0.000125629
ENSBTAG00000007588	ERLIN1	other	0.207579	0.0739357	0.113771	-0.232012	0.0010997	0.00257065
ENSBTAG00000007635	PLCL1	other	-0.0209248	0.858574	0.885103	0.118198	0.0998248	0.145524
ENSBTAG00000007646	PIGA	other	0.130962	0.262738	0.337445	0.0137024	0.849213	0.878538
ENSBTAG00000007668	AGPAT4	TAG synthesis	0.389467	0.000553005	0.00139726	-0.369779	1.03613e-07	5.85014e-07
ENSBTAG00000007689	LPIN1	TAG synthesis	0.631774	1.21662e-09	1.15974e-08	0.103123	0.151402	0.210871
ENSBTAG00000007700	PHYH	availability of building blocks	0.146158	0.210847	0.280874	-0.495701	1.73265e-13	5.52942e-12
ENSBTAG00000007704	ELOVL7	elongases and desturases	0.188363	0.105578	0.153301	-0.333866	1.84423e-06	7.89309e-06
ENSBTAG00000007721	DPM1	other	-0.0566099	0.629515	0.691713	-0.406789	3.60928e-09	3.09849e-08
ENSBTAG00000007798	DGAT2L6	TAG synthesis	-0.102517	0.381452	0.463552	-0.210283	0.00317137	0.00676681
ENSBTAG00000007837	SELENOI	other	0.121771	0.298	0.375184	-0.0638377	0.375284	0.458334
ENSBTAG00000007840	HMGCR	other	0.486149	9.79032e-06	3.5226e-05	-0.0453479	0.529021	0.605302
ENSBTAG00000007884	SREBF1		0.194041	0.0952928	0.14003	0.276653	9.03664e-05	0.000264259
ENSBTAG00000007888	EFR3B	other	0.261356	0.0235181	0.0412973	-0.0268669	0.709274	0.761122
ENSBTAG00000007954	CDIPT	phospholipid and sphingolipid synthesis	-0.329112	0.00393772	0.00821103	-0.30953	1.06676e-05	3.80099e-05
ENSBTAG00000007975	ALDH8A1	other	0.356524	0.00169183	0.00379756	-0.177914	0.012834	0.0240617
ENSBTAG00000007989	FUT9	other	0.0926978	0.428939	0.510692	-0.1808	0.0114264	0.0216718
ENSBTAG00000008063	PPARA		0.361964	0.00141784	0.00321698	0.141814	0.0479732	0.0773897
ENSBTAG00000008077	SLC37A4	other	0.0394924	0.736569	0.784675	-0.381726	3.66708e-08	2.36109e-07
ENSBTAG00000008095	ACER1	other	0.0104073	0.929385	0.942873	-0.249532	0.000434904	0.00113198
ENSBTAG00000008096	EDN1	other	-0.303544	0.0081115	0.0158136	-0.522464	4.72815e-15	2.10331e-13
ENSBTAG00000008145	SMPD2	other	-0.322793	0.00473472	0.00969396	-0.332402	2.05845e-06	8.70837e-06
ENSBTAG00000008160	MBOAT2	other	-0.149036	0.201902	0.269938	-0.380198	4.19795e-08	2.63358e-07
ENSBTAG00000008293	GPCPD1	other	0.187246	0.107699	0.155919	-0.063706	0.376272	0.458777
ENSBTAG00000008338	PLCB1	other	0.253724	0.0280573	0.0484565	0.0978021	0.173762	0.237507
ENSBTAG00000008416	ABHD5	other	0.49207	7.33391e-06	2.72562e-05	-0.486181	5.79404e-13	1.6357e-11
ENSBTAG00000008433	PGAP2	other	-0.545224	4.23885e-07	2.12377e-06	-0.417627	1.24592e-09	1.18e-08
ENSBTAG00000008453	LBR	other	0.274047	0.0173503	0.0314059	0.00389433	0.95691	0.962813
ENSBTAG00000008505	APOB	other	0.155793	0.181972	0.246435	-0.215546	0.00247618	0.00541734
ENSBTAG00000008507	SPHK1	other	-0.200627	0.0843659	0.126377	-0.277465	8.59906e-05	0.000251965
ENSBTAG00000008619	SAMD8	other	0.0988759	0.398681	0.481302	0.0341583	0.635453	0.696673
ENSBTAG00000008734	PM20D1	other	0.0452806	0.69968	0.752476	-0.400263	6.72509e-09	5.22351e-08
ENSBTAG00000008779	ALOX15B	other	0.0218699	0.852257	0.881065	-0.125131	0.0813375	0.123096
ENSBTAG00000008948	P2RX7	other	0.0968437	0.408492	0.49153	0.0372102	0.60554	0.670892
ENSBTAG00000008987	SOCS5	other	0.0400231	0.73316	0.783888	-0.0546533	0.44794	0.526904
ENSBTAG00000009061	FAR1	other	0.138792	0.235014	0.307762	-0.293362	3.15209e-05	0.000103057
ENSBTAG00000009105	ACSBG2	acyl-CoA synthase	-0.108568	0.353833	0.437965	-0.291133	3.64174e-05	0.000117238
ENSBTAG00000009125	ALDH1A3	other	0.200725	0.0842113	0.126274	-0.282429	6.32625e-05	0.000193478
ENSBTAG00000009153	MLXIPL	other	0.665021	7.65395e-11	1.13495e-09	-0.255476	0.000312641	0.000839044
ENSBTAG00000009174	HSD17B14	other	-0.0212161	0.856626	0.883715	-0.312009	8.98287e-06	3.28849e-05
ENSBTAG00000009212	APOA2	other	0.00390513	0.973474	0.976134	-0.447567	5.38143e-11	8.68126e-10
ENSBTAG00000009231	NSDHL	other	0.661821	1.01413e-10	1.44538e-09	-0.240618	0.000703106	0.00173181
ENSBTAG00000009236	DAGLB	other	0.336569	0.00315244	0.00675589	-0.462498	9.97719e-12	1.90215e-10
ENSBTAG00000009257	CERKL	phospholipid and sphingolipid synthesis	-0.119362	0.307731	0.386441	-0.00472671	0.947712	0.955522
ENSBTAG00000009265	NR5A2	other	-0.0333511	0.776367	0.81758	-0.311662	9.20275e-06	3.34397e-05
ENSBTAG00000009282	PORCN	other	-0.0742941	0.526423	0.602799	-0.28372	5.83542e-05	0.000181108
ENSBTAG00000009287	EBP	other	0.48807	8.9197e-06	3.27353e-05	-0.315228	7.16984e-06	2.6714e-05
ENSBTAG00000009294	DEGS2	elongases and desturases	-0.340567	0.00279171	0.00603569	-0.249139	0.000444395	0.00115464
ENSBTAG00000009506	NAGA	other	0.0865506	0.460303	0.538426	-0.434604	2.17826e-10	2.68713e-09
ENSBTAG00000009517	DBI	other	0.643445	4.78771e-10	5.13019e-09	-0.644986	2.53705e-24	4.65549e-22
ENSBTAG00000009539	ENSBTAG00000009539	other	0.21527	0.0636261	0.0998963	-0.0873383	0.224712	0.296386
ENSBTAG00000009570	ANGPTL8	other	0.798154	9.95054e-18	1.04339e-15	-0.125214	0.0811329	0.12304
ENSBTAG00000009639	SMPD3	other	-0.270654	0.0188451	0.0338199	-0.238295	0.000794591	0.00193122
ENSBTAG00000009658	PLEK	other	-0.328626	0.0039945	0.00831762	-0.313334	8.18959e-06	3.02068e-05
ENSBTAG00000009698	ABCD3	other	0.217784	0.0605201	0.095428	-0.327458	2.97141e-06	1.22186e-05
ENSBTAG00000009725	AOX1	other	-0.344297	0.00248901	0.00543729	-0.445681	6.61922e-11	1.01219e-09
ENSBTAG00000009727	ADIPOR1	other	0.285462	0.0130448	0.0244257	-0.353904	3.86575e-07	1.96364e-06
ENSBTAG00000009737	LTC4S	other	-0.310186	0.00676253	0.0133973	-0.292949	3.23786e-05	0.000105626
ENSBTAG00000009796	PIGV	other	-0.187832	0.106581	0.154454	-0.340839	1.08395e-06	4.97262e-06
ENSBTAG00000009872	SPHK2	other	0.0171956	0.883584	0.905165	-0.318481	5.69338e-06	2.18221e-05
ENSBTAG00000009897	AGPS	other	0.0387614	0.741272	0.788541	-0.178829	0.012372	0.0232549
ENSBTAG00000009917	PIP5K1B	other	-0.0783422	0.504072	0.581744	0.376092	6.01617e-08	3.64948e-07
ENSBTAG00000009942	PLCL2	other	-0.254127	0.0278	0.0481824	-0.325364	3.46452e-06	1.40495e-05
ENSBTAG00000009951	PGP	other	0.493898	6.70095e-06	2.51585e-05	-0.0274814	0.702935	0.755424
ENSBTAG00000009984	SGPL1	other	0.265375	0.0213895	0.0380604	-0.39897	7.59632e-09	5.86915e-08
ENSBTAG00000010083	HADHB	availability of building blocks	0.0242498	0.836391	0.867718	-0.41999	9.83005e-10	9.75035e-09
ENSBTAG00000010119	ALDH1A2	other	-0.322877	0.00472321	0.00968389	-0.296372	2.58896e-05	8.61811e-05
ENSBTAG00000010123	APOE	other	0.137876	0.238149	0.310758	-0.255908	0.000305131	0.000821895
ENSBTAG00000010125	STAT5B	other	0.305313	0.00773089	0.0151319	-0.0398812	0.579887	0.646865
ENSBTAG00000010135	PEDS1	elongases and desturases	0.277176	0.0160633	0.0292567	-0.402611	5.38464e-09	4.36721e-08
ENSBTAG00000010170	MBTPS1	other	-0.0611242	0.602403	0.667921	-0.400856	6.3592e-09	4.99214e-08
ENSBTAG00000010184	G6PC1	other	0.0600555	0.608775	0.671941	-0.320687	4.86198e-06	1.87826e-05
ENSBTAG00000010188	RDH8	other	0.503423	4.15111e-06	1.62937e-05	-0.279399	7.63502e-05	0.000227347
ENSBTAG00000010265	MGST3	other	0.341406	0.00272095	0.00589138	-0.560799	1.51386e-17	1.48157e-15
ENSBTAG00000010297	DHRS11	other	0.210442	0.0699515	0.108665	0.262298	0.00021196	0.000585984
ENSBTAG00000010304	CHKA	other	0.238223	0.0395753	0.0655717	0.0644634	0.370612	0.454519
ENSBTAG00000010337	ALG11	other	0.0534721	0.648656	0.7064	-0.151788	0.0341527	0.0580279
ENSBTAG00000010372	MTMR7	other	-0.297151	0.00962717	0.01845	-0.272065	0.000119284	0.000339359
ENSBTAG00000010419	CYP2R1	other	0.0360493	0.758803	0.802538	-0.175193	0.0142984	0.0264691
ENSBTAG00000010490	PEX5	availability of building blocks	-0.0255449	0.827783	0.861223	-0.382449	3.43912e-08	2.25385e-07
ENSBTAG00000010524	BCKDK	other	0.0578588	0.621963	0.684439	-0.365089	1.54016e-07	8.37392e-07
ENSBTAG00000010526	PLPP1	other	-0.0283335	0.809321	0.845009	-0.332437	2.05316e-06	8.7111e-06
ENSBTAG00000010531	CYP1B1	other	0.0647151	0.581212	0.647851	-0.0483169	0.502371	0.580237
ENSBTAG00000010564	ELOVL6	elongases and desturases	0.730919	9.72357e-14	3.24414e-12	-0.486318	5.69538e-13	1.63938e-11
ENSBTAG00000010579	ACADL	availability of building blocks	0.0204669	0.861638	0.887016	-0.506602	4.15031e-14	1.56222e-12
ENSBTAG00000010601	DOLK	other	0.227034	0.0501355	0.0804359	-0.334019	1.82314e-06	7.84858e-06
ENSBTAG00000010620	ATP6V1B1	other	-0.165728	0.15532	0.215511	-0.0808536	0.261165	0.336013
ENSBTAG00000010632	FABP6	other	0.39895	0.000392027	0.00102951	-0.173862	0.0150662	0.0277506
ENSBTAG00000010672	PCCA	availability of building blocks	0.674917	3.13641e-11	5.23211e-10	-0.346448	7.00265e-07	3.33763e-06
ENSBTAG00000010681	NR1H3	other	-0.148336	0.204053	0.272566	-0.457781	1.71418e-11	3.10668e-10
ENSBTAG00000010773	GNPAT	other	0.0507685	0.665332	0.722417	-0.396583	9.49666e-09	7.1128e-08
ENSBTAG00000010795	ATG14	other	-0.12407	0.288901	0.365294	-0.339627	1.18995e-06	5.37491e-06
ENSBTAG00000010821	ACER2	other	-0.0159815	0.891752	0.912259	-0.0869593	0.226738	0.298254
ENSBTAG00000010822	PLCXD3	other	-0.204941	0.0777649	0.118545	-0.220828	0.00192053	0.00426526
ENSBTAG00000010841	FMO5	other	-0.0398413	0.734327	0.784565	-0.28939	4.07352e-05	0.000129436
ENSBTAG00000010849	ANKRD23	other	0.168582	0.148229	0.207239	-0.280686	7.0509e-05	0.000212105
ENSBTAG00000010915	CRTC3	other	0.118118	0.312836	0.39218	-0.278545	8.0475e-05	0.00023818
ENSBTAG00000011027	PTGR1	other	-0.223235	0.0542078	0.0865909	-0.360988	2.16715e-07	1.14851e-06
ENSBTAG00000011050	PLPP6	other	0.115196	0.325043	0.406442	-0.0549695	0.445315	0.524236
ENSBTAG00000011095	FAR2	other	0.257105	0.0259623	0.0453723	-0.349058	5.69765e-07	2.77879e-06
ENSBTAG00000011110	ACOT12	thioesterases	-0.200028	0.0853176	0.127542	-0.26196	0.000216137	0.000594176
ENSBTAG00000011215	ACTN4	other	-0.0875794	0.454968	0.533035	-0.403334	5.02651e-09	4.14546e-08
ENSBTAG00000011257	ASAH1	other	-0.509206	3.08176e-06	1.26369e-05	-0.375981	6.07442e-08	3.66965e-07
ENSBTAG00000011258	ACOT9	thioesterases	-0.011317	0.923231	0.938575	-0.553131	5.06815e-17	4.3765e-15
ENSBTAG00000011366	ST8SIA6	other	0.0564554	0.630452	0.692224	-0.124967	0.0817404	0.123452
ENSBTAG00000011398	PRR7	other	-0.156835	0.17903	0.242899	-0.295806	2.68701e-05	8.88406e-05
ENSBTAG00000011431	GBA2	other	0.0543354	0.643366	0.702724	-0.285865	5.09811e-05	0.000159234
ENSBTAG00000011444	HINT2	other	0.0727657	0.534989	0.610703	-0.344392	8.22713e-07	3.87097e-06
ENSBTAG00000011479	INPP5K	other	0.108382	0.354665	0.438257	-0.365172	1.5295e-07	8.34684e-07
ENSBTAG00000011509	SERAC1	phospholipid and sphingolipid synthesis	0.138645	0.235513	0.30814	0.376343	5.88592e-08	3.60022e-07
ENSBTAG00000011558	GPAT2	TAG synthesis	-0.421607	0.000165144	0.000461773	-0.433754	2.38253e-10	2.89054e-09
ENSBTAG00000011573	ENPP6	other	-0.0783168	0.504211	0.581447	0.158227	0.0271575	0.0471801
ENSBTAG00000011593	QKI	other	0.39712	0.000419278	0.0010952	0.0175777	0.807308	0.844109
ENSBTAG00000011620	PIGU	other	-0.381727	0.000726804	0.00178122	-0.421102	8.78762e-10	8.77567e-09
ENSBTAG00000011640	PLPP3	other	-0.205241	0.0773211	0.11836	-0.377849	5.16041e-08	3.20995e-07
ENSBTAG00000011720	HSD17B6	other	0.0845418	0.470818	0.549413	-0.393242	1.29441e-08	9.40691e-08
ENSBTAG00000011729	STARD3	other	-0.243157	0.0355451	0.0600463	-0.384705	2.8118e-08	1.89345e-07
ENSBTAG00000011732	PGAP3	other	-0.283371	0.0137561	0.0256268	-0.380289	4.16415e-08	2.6349e-07
ENSBTAG00000011748	SGMS1	other	-0.200841	0.084029	0.126129	-0.244286	0.000578233	0.0014535
ENSBTAG00000011793	FDX1	other	0.109965	0.347639	0.431755	-0.318738	5.59021e-06	2.14828e-05
ENSBTAG00000011850	ALG5	other	-0.245955	0.0334163	0.0569085	-0.29033	3.83485e-05	0.000122648
ENSBTAG00000011917	GPAM	TAG synthesis	0.723326	2.30992e-13	7.0645e-12	0.789788	7.78952e-43	1.1435e-39
ENSBTAG00000011927	RDH5	other	-0.090452	0.440254	0.519946	-0.30907	1.10113e-05	3.90449e-05
ENSBTAG00000011944	MTTP	other	0.0463119	0.693177	0.746576	-0.221532	0.00185573	0.00414013
ENSBTAG00000011952	SULT1E1	other	-0.307625	0.00725722	0.0143001	-0.372988	7.87122e-08	4.65926e-07
ENSBTAG00000011962	PLA2G3	other	-0.230164	0.0469717	0.0761087	0.499396	1.0736e-13	3.50231e-12
ENSBTAG00000011990	ALOX15	other	-0.242655	0.0359391	0.0603646	0.672429	5.1088e-27	1.49994e-24
ENSBTAG00000012059	MVD	other	0.522001	1.56332e-06	6.80997e-06	-0.147182	0.0400471	0.066204
ENSBTAG00000012116	HNF4A	other	0.515095	2.26271e-06	9.49045e-06	-0.345803	7.36667e-07	3.49976e-06
ENSBTAG00000012120	TIPARP	other	-0.154114	0.186784	0.251098	-0.0890631	0.215655	0.285981
ENSBTAG00000012126	PNPLA7	other	-0.0839231	0.474082	0.551906	-0.152682	0.033098	0.0564319
ENSBTAG00000012212	CYP26B1	other	0.0675775	0.564569	0.63218	-0.247698	0.000480769	0.00122956
ENSBTAG00000012222	FA2H	other	-0.303081	0.00821366	0.0159704	0.335902	1.5813e-06	6.8679e-06
ENSBTAG00000012250	BLOC1S6	other	0.0755763	0.519291	0.595097	0.121517	0.0905968	0.133934
ENSBTAG00000012290	SCNN1B	other	-0.213291	0.0661611	0.103544	-0.153927	0.0316757	0.0541327
ENSBTAG00000012314	LDLR	other	0.556282	2.198e-07	1.16067e-06	-0.207941	0.00353392	0.00743237
ENSBTAG00000012432	FDFT1	other	0.478982	1.379e-05	4.83144e-05	-0.419364	1.04696e-09	1.01784e-08
ENSBTAG00000012478	ALOXE3	other	-0.304932	0.00781148	0.0152693	-0.444538	7.49973e-11	1.12343e-09
ENSBTAG00000012490	ETFA	availability of building blocks	0.732665	7.93662e-14	2.70953e-12	-0.421757	8.22404e-10	8.32613e-09
ENSBTAG00000012561	ORMDL1	other	-0.224204	0.0531448	0.0849854	-0.386145	2.47084e-08	1.67925e-07
ENSBTAG00000012626	B4GALT5	other	0.348987	0.00215025	0.00474671	-0.350364	5.13522e-07	2.53821e-06
ENSBTAG00000012632	TECR	other	0.316571	0.00565593	0.0114365	-0.200555	0.00493552	0.010049
ENSBTAG00000012724	AJUBA	other	-0.135215	0.247417	0.320855	-0.196923	0.00579298	0.0116975
ENSBTAG00000012740	PIGB	other	-0.158412	0.174643	0.238267	-0.465445	7.08522e-12	1.40555e-10
ENSBTAG00000012838	RDH12	other	-0.102702	0.38059	0.462888	0.118331	0.0994396	0.145251
ENSBTAG00000012855	LPL	other	0.50424	3.98137e-06	1.57114e-05	0.509237	2.91569e-14	1.15682e-12
ENSBTAG00000012885	ACAT1	availability of building blocks	0.488352	8.79787e-06	3.23691e-05	-0.337318	1.41991e-06	6.20364e-06
ENSBTAG00000012972	CYP2U1	other	0.0352918	0.763723	0.806579	-0.339988	1.15741e-06	5.26031e-06
ENSBTAG00000012981	HEXA	other	-0.215637	0.0631651	0.0992788	-0.475429	2.16732e-12	5.21577e-11
ENSBTAG00000012997	SMPDL3B	other	-0.453543	4.38029e-05	0.000137989	-0.311946	9.02265e-06	3.29484e-05
ENSBTAG00000013011	PLAA	other	0.291848	0.0110665	0.0210708	-0.427108	4.76123e-10	5.13933e-09
ENSBTAG00000013068	GGPS1	other	0.0943267	0.420837	0.504317	-0.385065	2.72255e-08	1.8418e-07
ENSBTAG00000013127	LPCAT3	other	0.00509339	0.965407	0.970033	-0.14288	0.0463025	0.0751073
ENSBTAG00000013145	DDHD2	other	0.568602	1.02771e-07	5.82504e-07	-0.0613002	0.394598	0.476765
ENSBTAG00000013165	ENPP2	other	-0.0383293	0.744056	0.79093	-0.390424	1.67633e-08	1.20042e-07
ENSBTAG00000013201	ALOX5AP	other	-0.549077	3.38087e-07	1.72931e-06	-0.38164	3.69507e-08	2.36871e-07
ENSBTAG00000013236	MED1	other	0.01726	0.883151	0.905353	-0.246117	0.000523882	0.00133055
ENSBTAG00000013273	PIGL	other	-0.370062	0.00108371	0.00254135	-0.300631	1.95215e-05	6.63371e-05
ENSBTAG00000013298	PLA2G4A	other	-0.242934	0.0357193	0.060202	-0.296997	2.48455e-05	8.28938e-05
ENSBTAG00000013303	ACSS2	acyl-CoA synthase	0.905094	7.92569e-29	3.87831e-26	0.701433	3.3532e-30	2.46125e-27
ENSBTAG00000013315	ATP5F1B	other	0.557588	2.03081e-07	1.08408e-06	-0.407916	3.23705e-09	2.8455e-08
ENSBTAG00000013340	BAX	other	-0.469327	2.16158e-05	7.29473e-05	-0.440569	1.15314e-10	1.59699e-09
ENSBTAG00000013364	LIPM	other	-0.235764	0.0417217	0.0682042	0.0558361	0.438162	0.518727
ENSBTAG00000013489	CYP27A1	other	0.0422592	0.718855	0.769715	-0.359984	2.35437e-07	1.23879e-06
ENSBTAG00000013585	ENSBTAG00000013585	other	0.211779	0.0681515	0.106319	-0.128529	0.0733412	0.113212
ENSBTAG00000013596	NR1H4	other	-0.275665	0.0166741	0.030294	-0.237403	0.000832535	0.00201013
ENSBTAG00000013612	MBLAC2	other	0.244412	0.0345769	0.058613	-0.260383	0.000236643	0.000644512
ENSBTAG00000013636	DGKZ	other	-0.276919	0.016166	0.0294072	-0.263368	0.000199235	0.000553933
ENSBTAG00000013653	NFE2L1	other	-0.0152642	0.896583	0.915925	-0.432595	2.69104e-10	3.16035e-09
ENSBTAG00000013718	GC	other	0.108158	0.355663	0.438751	-0.379926	4.29966e-08	2.68592e-07
ENSBTAG00000013879	DGKH	other	0.0711919	0.54388	0.615587	-0.0977913	0.17381	0.237352
ENSBTAG00000013901	PTDSS1	other	0.211779	0.0681514	0.106432	-0.395467	1.05359e-08	7.85111e-08
ENSBTAG00000013942	DAGLA	other	0.686368	1.06918e-11	2.01225e-10	-0.104575	0.145695	0.204279
ENSBTAG00000013971	PI4KA	other	0.486629	9.56562e-06	3.4587e-05	-0.347973	6.20903e-07	3.0082e-06
ENSBTAG00000013981	SPTSSA	other	0.14706	0.208015	0.277605	-0.411038	2.38947e-09	2.16527e-08
ENSBTAG00000014015	PLA2G6	other	0.242303	0.0362172	0.0606927	-0.288297	4.36843e-05	0.000137911
ENSBTAG00000014023	SIRT1	other	0.0381108	0.745466	0.791855	-0.290453	3.80473e-05	0.000121951
ENSBTAG00000014127	PTGS2	other	-0.0292528	0.803256	0.84167	-0.539348	4.12063e-16	2.63004e-14
ENSBTAG00000014138	MTM1	other	0.0539614	0.645656	0.704178	-0.230183	0.0012069	0.00278573
ENSBTAG00000014171	NAPEPLD	other	-0.0734495	0.531148	0.607263	-0.179836	0.0118808	0.0224465
ENSBTAG00000014232	GAL3ST1	other	-0.442254	7.10911e-05	0.000212983	-0.387228	2.24082e-08	1.55166e-07
ENSBTAG00000014269	SCARB1	other	-0.0734246	0.531288	0.60695	-0.33562	1.61548e-06	6.99564e-06
ENSBTAG00000014272	MMUT	other	0.665552	7.30262e-11	1.10518e-09	-0.196376	0.00593326	0.0119152
ENSBTAG00000014366	PRPF19	other	-0.330828	0.00374307	0.00782739	-0.4322	2.80481e-10	3.21677e-09
ENSBTAG00000014497	GPR31	other	-0.141266	0.22669	0.298459	0.175495	0.0141289	0.0262216
ENSBTAG00000014520	LIAS	other	0.471128	1.98978e-05	6.74595e-05	-0.397723	8.53804e-09	6.56222e-08
ENSBTAG00000014633	ABCD4	other	0.0711185	0.544297	0.615584	0.333924	1.83614e-06	7.88145e-06
ENSBTAG00000014649	CPT2	availability of building blocks	0.645454	4.06113e-10	4.48251e-09	-0.339344	1.21615e-06	5.47643e-06
ENSBTAG00000014683	APOBEC1	other	-0.217156	0.061284	0.0964254	-0.224681	0.00158962	0.00358457
ENSBTAG00000014841	GBA1	other	-0.415779	0.000207487	0.000574698	-0.482998	8.60413e-13	2.38318e-11
ENSBTAG00000014903	ABCA3	other	0.170018	0.144756	0.203545	0.0629353	0.382085	0.463938
ENSBTAG00000014911	LEP	other	0.19204	0.0988232	0.144495	-0.270185	0.000133474	0.000376808
ENSBTAG00000014913	SRD5A3	other	0.112641	0.33596	0.418666	-0.337698	1.37939e-06	6.11767e-06
ENSBTAG00000014958	PRKAR2B	other	0.158395	0.17469	0.23811	0.339975	1.1586e-06	5.24948e-06
ENSBTAG00000014960	SCHIP1	other	-0.413043	0.000230627	0.000630465	-0.39741	8.79178e-09	6.65275e-08
ENSBTAG00000015017	GAL3ST4	other	-0.541008	5.41149e-07	2.64802e-06	-0.384643	2.82763e-08	1.89541e-07
ENSBTAG00000015038	HADHA	availability of building blocks	-0.0370091	0.752585	0.797685	-0.47904	1.39866e-12	3.73315e-11
ENSBTAG00000015040	SMPD5	other	0.360979	0.00146425	0.00331715	-0.0989368	0.168799	0.231802
ENSBTAG00000015073	CRPPA	other	0.3888	0.000566345	0.00142606	-0.227301	0.00139537	0.00317091
ENSBTAG00000015074	PTGDS	other	-0.443573	6.724e-05	0.000203522	-0.114136	0.112111	0.161828
ENSBTAG00000015118	PNPLA1	other	-0.095653	0.414306	0.497302	-0.402586	5.39727e-09	4.3534e-08
ENSBTAG00000015155	HACD3	other	-0.0122954	0.916616	0.933791	-0.194251	0.0065065	0.0129425
ENSBTAG00000015164	SLC27A5	other	-0.218879	0.0592061	0.0935571	-0.190242	0.00772458	0.0151398
ENSBTAG00000015186	ILVBL	availability of building blocks	-0.139622	0.232199	0.304619	-0.390801	1.61945e-08	1.16537e-07
ENSBTAG00000015195	NPC1	other	0.702583	2.13618e-12	5.22652e-11	-0.324145	3.78648e-06	1.51459e-05
ENSBTAG00000015228	CD74	other	-0.184444	0.113165	0.162869	-0.0665531	0.355271	0.438635
ENSBTAG00000015241	EPHX2	other	0.298701	0.00923856	0.0177516	-0.337625	1.38704e-06	6.13307e-06
ENSBTAG00000015249	B4GALT1	other	0.0141214	0.904288	0.923153	0.526649	2.61489e-15	1.32367e-13
ENSBTAG00000015347	WNT10B	other	-0.204247	0.0787986	0.119624	-0.421366	8.55627e-10	8.60315e-09
ENSBTAG00000015350	PLIN1	other	0.124098	0.288791	0.36547	-0.448141	5.05099e-11	8.23873e-10
ENSBTAG00000015352	MTMR4	other	0.25338	0.0282778	0.04878	-0.208963	0.00337131	0.00716221
ENSBTAG00000015436	SLC27A4	other	-0.0234132	0.841961	0.872881	-0.33733	1.41859e-06	6.2164e-06
ENSBTAG00000015457	FGFR1	other	0.265668	0.0212409	0.0378418	-0.301177	1.88215e-05	6.44056e-05
ENSBTAG00000015498	ELOVL4	elongases and desturases	-0.446727	5.88001e-05	0.000182107	-0.229083	0.0012759	0.00292204
ENSBTAG00000015511	FADS3	elongases and desturases	0.294486	0.0103285	0.0197426	-0.293502	3.12353e-05	0.000102351
ENSBTAG00000015628	SMPD1	other	-0.229921	0.0472112	0.0764124	-0.425907	5.38704e-10	5.56914e-09
ENSBTAG00000015654	PON1	other	-0.0229889	0.844789	0.874577	-0.325615	3.40168e-06	1.38329e-05
ENSBTAG00000015700	ELOVL3	elongases and desturases	0.406137	0.000299972	0.000809484	-0.150642	0.0355454	0.0599778
ENSBTAG00000015719	PIGF	other	0.0175739	0.881041	0.903821	-0.401336	6.0767e-09	4.79602e-08
ENSBTAG00000015729	ADH7	other	0.06846	0.559484	0.628403	-0.156338	0.0290694	0.0500279
ENSBTAG00000015782	SCAP		0.560529	1.69712e-07	9.12589e-07	-0.315642	6.96325e-06	2.60103e-05
ENSBTAG00000015908	MBOAT7	other	0.125909	0.281756	0.358421	-0.365418	1.49824e-07	8.20679e-07
ENSBTAG00000015968	ACSF3	acyl-CoA synthase	0.506315	3.57906e-06	1.43947e-05	-0.21788	0.00221476	0.00488178
ENSBTAG00000015974	FLVCR1	phospholipid and sphingolipid synthesis	0.122434	0.295355	0.372492	0.193812	0.00663098	0.0131722
ENSBTAG00000015980	FASN	availability of building blocks	1			1
ENSBTAG00000016007	ADH5	other	-0.177036	0.128648	0.182822	-0.451311	3.55384e-11	5.86184e-10
ENSBTAG00000016048	CPT1B	availability of building blocks	-0.18544	0.111197	0.160667	-0.373967	7.23349e-08	4.33419e-07
ENSBTAG00000016050	CHKB	other	0.0710255	0.544825	0.615706	-0.400775	6.40786e-09	5.00358e-08
ENSBTAG00000016073	UGCG	other	0.0714384	0.542483	0.614954	0.170121	0.0174209	0.031495
ENSBTAG00000016107	PCYT1B	phospholipid and sphingolipid synthesis	-0.281621	0.0143768	0.0265809	-0.0440881	0.54054	0.614174
ENSBTAG00000016155	GDPD3	other	-0.291465	0.0111773	0.0212542	-0.402414	5.48605e-09	4.35325e-08
ENSBTAG00000016211	GCDH	availability of building blocks	0.329477	0.00389558	0.00813473	-0.347494	6.44871e-07	3.08362e-06
ENSBTAG00000016337	ACOT13	thioesterases	0.104514	0.3722	0.454945	-0.201179	0.00480035	0.00980099
ENSBTAG00000016355	UVRAG	other	0.833369	1.77068e-20	1.99951e-18	-0.441443	1.04933e-10	1.46706e-09
ENSBTAG00000016378	LRP10	other	-0.533485	8.29924e-07	3.89242e-06	-0.424622	6.14492e-10	6.30821e-09
ENSBTAG00000016432	PEMT	phospholipid and sphingolipid synthesis	0.39196	0.000505695	0.00128659	0.357336	2.92559e-07	1.51758e-06
ENSBTAG00000016465	DHCR7	other	0.642942	4.98815e-10	5.23043e-09	0.0497301	0.489939	0.568113
ENSBTAG00000016506	ST3GAL4	other	-0.338671	0.00295792	0.00635759	-0.424193	6.42015e-10	6.54499e-09
ENSBTAG00000016519	MBOAT1	other	-0.633871	1.03188e-09	1.00987e-08	-0.461406	1.13177e-11	2.10309e-10
ENSBTAG00000016557	MTMR2	other	0.200474	0.0846088	0.126611	-0.236558	0.000870013	0.00209374
ENSBTAG00000016615	ABHD6	other	0.452443	4.59533e-05	0.000144144	-0.377008	5.55413e-08	3.41149e-07
ENSBTAG00000016662	CPS1	other	0.159327	0.172136	0.235944	-0.278512	8.06362e-05	0.000237699
ENSBTAG00000016663	PIGN	other	0.124345	0.287826	0.364878	-0.262141	0.000213898	0.000590229
ENSBTAG00000016679	ETFDH	availability of building blocks	0.605427	8.7081e-09	6.65807e-08	-0.330528	2.36756e-06	9.90195e-06
ENSBTAG00000016740	ACLY	availability of building blocks	0.704437	1.76482e-12	4.54519e-11	-0.342095	9.83665e-07	4.58419e-06
ENSBTAG00000016775	SLC27A1	other	-0.504681	3.89243e-06	1.54435e-05	-0.233881	0.000999287	0.00236988
ENSBTAG00000016791	PEX7	other	0.0485023	0.679438	0.733933	-0.318414	5.72057e-06	2.18692e-05
ENSBTAG00000016805	SGMS2	other	0.0180718	0.877696	0.901019	-0.192679	0.00696214	0.0137556
ENSBTAG00000016806	PAFAH1B1	other	0.130854	0.263135	0.337659	-0.337743	1.37465e-06	6.1151e-06
ENSBTAG00000016867	HSD17B3	other	0.125611	0.282907	0.359573	0.166089	0.0203121	0.0362751
ENSBTAG00000016906	CYP27B1	other	0.163102	0.162065	0.224022	-0.382097	3.54823e-08	2.30478e-07
ENSBTAG00000016937	C7H19orf67	other	-0.201911	0.0823561	0.123999	-0.323474	3.97564e-06	1.57311e-05
ENSBTAG00000016979	PCYT1A	phospholipid and sphingolipid synthesis	0.219125	0.0589143	0.0931964	-0.0392569	0.585837	0.651522
ENSBTAG00000016995	HDHD5	other	0.1266	0.279105	0.355665	-0.0764589	0.288062	0.364863
ENSBTAG00000017045	FABP2	other	-0.151392	0.194783	0.261373	-0.214357	0.00261981	0.00568917
ENSBTAG00000017051	ACP6	other	0.0602764	0.607455	0.671494	-0.384494	2.86546e-08	1.90339e-07
ENSBTAG00000017073	HPGDS	other	-0.34312	0.00258121	0.00561365	-0.329751	2.50826e-06	1.04606e-05
ENSBTAG00000017121	ALB	other	0.253784	0.0280187	0.0484469	-0.402418	5.48388e-09	4.37518e-08
ENSBTAG00000017131	AFP	other	0.0793522	0.498573	0.576758	-0.173245	0.0154345	0.028287
ENSBTAG00000017167	LRAT	other	0.229506	0.0476226	0.0769934	0.530404	1.52629e-15	8.29851e-14
ENSBTAG00000017218	ACER3	other	0.466701	2.43696e-05	8.16771e-05	-0.419701	1.01206e-09	9.97115e-09
ENSBTAG00000017240	DGKQ	other	0.0248462	0.832425	0.865439	-0.277774	8.43758e-05	0.000247728
ENSBTAG00000017253	MECR	other	0.601006	1.19077e-08	8.74028e-08	0.0786897	0.274186	0.350005
ENSBTAG00000017258	ACSL3	acyl-CoA synthase	0.0553793	0.636994	0.697841	-0.175915	0.0138962	0.0258551
ENSBTAG00000017279	VAPA	other	-0.156487	0.180008	0.244	-0.466278	6.42764e-12	1.29257e-10
ENSBTAG00000017387	TMEM269	phospholipid and sphingolipid synthesis	0.202629	0.0812495	0.12309	-0.236024	0.000894523	0.00214569
ENSBTAG00000017395	CERS5	phospholipid and sphingolipid synthesis	0.0791816	0.4995	0.577375	-0.388093	2.07214e-08	1.45545e-07
ENSBTAG00000017537	PTGIS	other	-0.525446	1.29603e-06	5.81826e-06	-0.534454	8.47639e-16	4.7859e-14
ENSBTAG00000017542	PPARD		0.169645	0.145652	0.204414	-0.257374	0.000280896	0.000762209
ENSBTAG00000017567	ACACA	availability of building blocks	0.84981	5.43005e-22	7.24665e-20	0.644157	3.03049e-24	4.94306e-22
ENSBTAG00000017584	PLCG1	other	-0.00955909	0.935127	0.947389	-0.300802	1.92999e-05	6.57361e-05
ENSBTAG00000017592	GPAT3	TAG synthesis	0.108676	0.353352	0.437739	-0.652469	4.97587e-25	1.04351e-22
ENSBTAG00000017656	ST3GAL3	other	-0.268338	0.0199277	0.035632	-0.52631	2.7442e-15	1.34283e-13
ENSBTAG00000017665	DHRS4	other	-0.00787814	0.946517	0.954973	-0.407041	3.52278e-09	3.04203e-08
ENSBTAG00000017701	CYP2W1	other	0.0218026	0.852706	0.880909	-0.119855	0.0951276	0.139927
ENSBTAG00000017741	HACD4	other	-0.384818	0.000652188	0.00161452	-0.310644	9.87653e-06	3.54492e-05
ENSBTAG00000017747	PLSCR3	other	-0.210468	0.0699166	0.108726	-0.380501	4.08723e-08	2.59743e-07
ENSBTAG00000017753	APP	other	-0.192954	0.0971976	0.142544	-0.353808	3.89573e-07	1.97205e-06
ENSBTAG00000017779	HSD17B10	other	0.508428	3.20883e-06	1.31213e-05	-0.367339	1.27446e-07	7.06003e-07
ENSBTAG00000017819	PMVK	other	0.390129	0.000540063	0.00136692	-0.275304	9.81024e-05	0.000284613
ENSBTAG00000017832	PDK3	other	-0.441399	7.36958e-05	0.000219889	-0.463675	8.70595e-12	1.68162e-10
ENSBTAG00000017851	RXRA	other	0.279214	0.01527	0.0280555	-0.432566	2.69936e-10	3.14497e-09
ENSBTAG00000017938	ENSBTAG00000017938	other	-0.281883	0.0142823	0.0264728	0.0496345	0.490775	0.568632
ENSBTAG00000017967	PTGES3	other	-0.394344	0.000463922	0.00119901	-0.437406	1.61808e-10	2.08364e-09
ENSBTAG00000018000	CLN3	other	-0.377233	0.000849219	0.00204705	-0.302884	1.67828e-05	5.82437e-05
ENSBTAG00000018010	ABCA4	other	-0.00740979	0.949692	0.956862	-0.334416	1.76927e-06	7.63907e-06
ENSBTAG00000018033	PIP4K2A	other	-0.0724367	0.536842	0.611392	-0.146272	0.0413075	0.0676778
ENSBTAG00000018041	ACADSB	other	0.511223	2.77417e-06	1.15042e-05	-0.110323	0.124696	0.177894
ENSBTAG00000018043	LCAT	other	-0.0777308	0.507416	0.584684	-0.446102	6.32095e-11	9.97758e-10
ENSBTAG00000018119	AOAH	other	-0.133083	0.255018	0.328969	-0.13305	0.0637031	0.0999104
ENSBTAG00000018192	ALG8	other	-0.384048	0.000670092	0.00165327	-0.135783	0.0583983	0.0925796
ENSBTAG00000018240	CYP2S1	other	-0.344958	0.00243852	0.00534291	-0.0142399	0.843373	0.873727
ENSBTAG00000018247	OCRL	other	0.118608	0.31082	0.389986	-0.357314	2.93086e-07	1.51496e-06
ENSBTAG00000018283	ACAA1	availability of building blocks	0.105559	0.367412	0.451348	-0.519888	6.78013e-15	2.84378e-13
ENSBTAG00000018289	TMEM150A	other	-0.101326	0.387039	0.46879	-0.386491	2.39505e-08	1.63532e-07
ENSBTAG00000018299	PIGH	other	-0.313333	0.00619523	0.0124243	-0.408007	3.20875e-09	2.83762e-08
ENSBTAG00000018334	PLAGL2	other	-0.0247503	0.833062	0.865488	-0.231703	0.00111716	0.00260731
ENSBTAG00000018379	TMEM175	other	-0.0472047	0.687564	0.74162	-0.375907	6.1135e-08	3.67812e-07
ENSBTAG00000018394	SDR42E1	other	0.197491	0.0894386	0.132488	-0.0475725	0.508987	0.585574
ENSBTAG00000018479	PTPMT1	phospholipid and sphingolipid synthesis	-0.00625421	0.95753	0.962776	-0.389211	1.87229e-08	1.32141e-07
ENSBTAG00000018509	ETNK2	other	-0.146113	0.210991	0.280811	0.148811	0.0378706	0.0631751
ENSBTAG00000018570	SDR16C5	other	-0.056414	0.630703	0.691983	-0.431132	3.13625e-10	3.51452e-09
ENSBTAG00000018694	ACSS3	acyl-CoA synthase	0.5712	8.71983e-08	5.05957e-07	-0.301717	1.8153e-05	6.25554e-05
ENSBTAG00000018747	PRKAA2	other	0.360038	0.00150992	0.00341536	0.278202	8.2187e-05	0.000241785
ENSBTAG00000018846	CLN5	other	-0.032406	0.782546	0.822317	-0.230931	0.00116194	0.00269468
ENSBTAG00000018880	TRPV1	other	-0.131086	0.262282	0.337154	0.441495	1.04353e-10	1.47299e-09
ENSBTAG00000018936	LSS	other	0.776811	2.58946e-16	1.72788e-14	-0.0176579	0.806446	0.843809
ENSBTAG00000018966	PLCE1	other	-0.22781	0.0493346	0.0792377	-0.0130793	0.855994	0.883684
ENSBTAG00000018986	ACSL4	acyl-CoA synthase	0.458018	3.59809e-05	0.000116088	-0.254485	0.000330518	0.000883789
ENSBTAG00000019079	PLCB2	other	-0.20601	0.0761951	0.117003	-0.164499	0.0215612	0.0382731
ENSBTAG00000019167	INPPL1	other	-0.362817	0.00137872	0.00313793	-0.187809	0.00855908	0.0165543
ENSBTAG00000019246	SC5D	elongases and desturases	0.587737	2.96153e-08	1.95835e-07	-0.107354	0.135229	0.191434
ENSBTAG00000019256	GLA	other	0.14527	0.213664	0.284111	-0.115296	0.108487	0.156905
ENSBTAG00000019265	AGK	other	0.274403	0.0171998	0.031172	-0.37029	9.91943e-08	5.64408e-07
ENSBTAG00000019272	LPCAT2	other	0.0290202	0.80479	0.842676	-0.0853425	0.235525	0.307881
ENSBTAG00000019294	ABCC9	other	0.198405	0.0879366	0.130659	-0.127151	0.0765037	0.117354
ENSBTAG00000019315	PLA2G7	other	-0.356757	0.00167922	0.00377503	-0.365573	1.47886e-07	8.13094e-07
ENSBTAG00000019423	ACSM2B	acyl-CoA synthase	0.169663	0.145608	0.204548	-0.234608	0.000962524	0.00229381
ENSBTAG00000019453	PTGES	other	-0.464795	2.65701e-05	8.82465e-05	-0.525675	3.00354e-15	1.42232e-13
ENSBTAG00000019465	ITPKC	other	-0.101544	0.386012	0.467932	-0.508702	3.13328e-14	1.21044e-12
ENSBTAG00000019472	NR3C1	other	0.0878159	0.453746	0.532029	-0.0337737	0.639265	0.698765
ENSBTAG00000019478	NAAA	other	-0.364823	0.00129052	0.00295091	-0.208222	0.00348845	0.00735782
ENSBTAG00000019512	G6PD	other	0.623377	2.32408e-09	2.1191e-08	-0.409434	2.79371e-09	2.50071e-08
ENSBTAG00000019533	ADTRP	other	-0.110557	0.345031	0.428879	-0.269856	0.000136111	0.000383513
ENSBTAG00000019625	EHHADH	availability of building blocks	0.572612	7.97032e-08	4.69897e-07	0.432123	2.82762e-10	3.19303e-09
ENSBTAG00000019663	DECR1	availability of building blocks	0.699594	2.89764e-12	6.75197e-11	-0.281575	6.67227e-05	0.000202374
ENSBTAG00000019665	IL1RN	other	-0.444685	6.41441e-05	0.000195766	-0.474138	2.53141e-12	5.99373e-11
ENSBTAG00000019708	ACSL6	acyl-CoA synthase	-0.163984	0.159775	0.221274	-0.467227	5.75118e-12	1.1726e-10
ENSBTAG00000019745	LMF1	other	-0.150828	0.19647	0.263155	-0.233142	0.00103791	0.0024496
ENSBTAG00000019764	APOA5	other	0.0919289	0.432794	0.514447	-0.319867	5.15658e-06	1.98684e-05
ENSBTAG00000019770	APOA4	other	-0.0541546	0.644473	0.70341	-0.138839	0.0529039	0.0846924
ENSBTAG00000019811	HAO1	availability of building blocks	0.20495	0.0777522	0.118649	-0.256715	0.000291568	0.000788254
ENSBTAG00000019859	B3GALT2	other	-0.372323	0.0010041	0.00237746	-0.243161	0.000614168	0.00153594
ENSBTAG00000019914	BECN1	other	0.0699682	0.550844	0.620121	-0.317638	6.04541e-06	2.2932e-05
ENSBTAG00000019954	ABHD2	other	-0.14524	0.21376	0.283982	-0.231653	0.00112002	0.00260983
ENSBTAG00000019983	ASXL2	other	0.157825	0.176267	0.239814	-0.0197648	0.783891	0.823141
ENSBTAG00000020030	FITM2	other	0.464137	2.73719e-05	9.02964e-05	-0.457781	1.71421e-11	3.06885e-10
ENSBTAG00000020040	LPCAT4	other	-0.450282	5.04677e-05	0.000157967	-0.193293	0.006781	0.0134158
ENSBTAG00000020073	NCEH1	other	0.125074	0.284985	0.361589	-0.278544	8.04775e-05	0.000237708
ENSBTAG00000020143	RDH10	other	0.167232	0.151554	0.210882	-0.0556582	0.439625	0.519621
ENSBTAG00000020147	BBS1	other	-0.026989	0.81821	0.853077	-0.340092	1.14822e-06	5.23473e-06
ENSBTAG00000020169	CEPT1	other	-0.155077	0.184011	0.248737	-0.313506	8.09158e-06	2.99205e-05
ENSBTAG00000020173	INPP5D	other	-0.279622	0.0151156	0.0278066	-0.109898	0.126161	0.179636
ENSBTAG00000020225	TBXAS1	other	-0.218577	0.0595661	0.0940247	-0.135732	0.0584943	0.0926318
ENSBTAG00000020279	ALG9	other	0.177004	0.128717	0.182744	-0.271645	0.000122328	0.000347346
ENSBTAG00000020319	ALOX5	other	-0.363803	0.00133471	0.00304249	-0.128532	0.0733332	0.113319
ENSBTAG00000020332	OSBP	other	0.0365469	0.755577	0.80028	-0.352702	4.25887e-07	2.12654e-06
ENSBTAG00000020371	ACOT8	thioesterases	-0.103026	0.379082	0.461437	-0.439351	1.31428e-10	1.72265e-09
ENSBTAG00000020456	AGPAT3	TAG synthesis	0.447743	5.62977e-05	0.000175095	-0.297211	2.44976e-05	8.19191e-05
ENSBTAG00000020480	SPTLC2	phospholipid and sphingolipid synthesis	-0.0625617	0.593879	0.659466	-0.298384	2.26695e-05	7.63277e-05
ENSBTAG00000020495	SH3YL1	other	-0.0932881	0.425993	0.509249	-0.251661	0.000386765	0.00101934
ENSBTAG00000020551	ABCD1	other	0.407616	0.000283693	0.00076838	-0.0614289	0.393605	0.475957
ENSBTAG00000020616	DGKD	other	0.287877	0.0122632	0.02308	-0.283513	5.91162e-05	0.0001827
ENSBTAG00000020661	ABCA1	other	0.00797935	0.945831	0.955595	-0.0888683	0.216665	0.286802
ENSBTAG00000020663	ORMDL2	other	-0.506628	3.52177e-06	1.42423e-05	-0.380273	4.17026e-08	2.62744e-07
ENSBTAG00000020672	NEU2	other	0.00397582	0.972994	0.976319	-0.147182	0.0400472	0.0661297
ENSBTAG00000020715	PIK3C2G	other	-0.270766	0.0187939	0.0337691	0.440093	1.21365e-10	1.63453e-09
ENSBTAG00000020735	SMG1	other	0.1974	0.0895889	0.132577	0.00597344	0.933948	0.946848
ENSBTAG00000020783	MAPK14	other	-0.0703604	0.548607	0.619028	-0.294158	2.99288e-05	9.82895e-05
ENSBTAG00000020784	ENSBTAG00000020784	other	0.0301235	0.797523	0.83626	-0.0998869	0.164725	0.226845
ENSBTAG00000020787	PIK3R4	other	0.2363	0.0412462	0.067653	-0.261964	0.000216084	0.000595144
ENSBTAG00000020848	PIK3CG	other	-0.0309698	0.791961	0.831022	0.0746552	0.29962	0.3769
ENSBTAG00000020927	HSD17B8	other	0.0333729	0.776225	0.818017	-0.347889	6.25036e-07	2.99854e-06
ENSBTAG00000020973	RFT1	other	0.394044	0.000468998	0.00120788	-0.244733	0.000564489	0.00142383
ENSBTAG00000020980	CAT	other	0.0910271	0.437341	0.518173	-0.468276	5.0836e-12	1.08155e-10
ENSBTAG00000020985	TYRP1	other	0.504879	3.8532e-06	1.53293e-05	-0.168677	0.0184123	0.0331241
ENSBTAG00000021118	CYP26A1	other	-0.247117	0.0325641	0.0555862	0.109361	0.128036	0.182129
ENSBTAG00000021202	ACOT7	thioesterases	-0.333031	0.00350562	0.00738343	-0.403151	5.11474e-09	4.19466e-08
ENSBTAG00000021263	CYP4V2	other	-0.239686	0.0383429	0.0636735	-0.373528	7.51282e-08	4.48326e-07
ENSBTAG00000021272	ABCG1	other	-0.0825548	0.481345	0.559031	-0.0570729	0.428068	0.510068
ENSBTAG00000021301	ACSF2	acyl-CoA synthase	-0.440294	7.71946e-05	0.000229396	-0.441955	9.92925e-11	1.42903e-09
ENSBTAG00000021347	CWH43	other	-0.313197	0.00621893	0.0124548	-0.029857	0.678623	0.734133
ENSBTAG00000021386	ANGPTL3	other	0.129421	0.268441	0.343567	-0.190713	0.00757179	0.0149
ENSBTAG00000021394	FITM1	phospholipid and sphingolipid synthesis	0.0602054	0.60788	0.671458	-0.211559	0.00298817	0.0064132
ENSBTAG00000021397	NKX2-3	other	-0.171089	0.142204	0.200341	-0.212843	0.00281374	0.00606545
ENSBTAG00000021434	EDN2	other	-0.244685	0.0343688	0.0583277	-0.000189561	0.997902	0.999263
ENSBTAG00000021445	ST8SIA4	other	0.0775356	0.508486	0.585457	-0.0688161	0.339113	0.421879
ENSBTAG00000021522	ENSBTAG00000021522	other	-0.0844366	0.471372	0.549622	-0.20823	0.00348718	0.00736573
ENSBTAG00000021535	CROT	availability of building blocks	0.0507273	0.665588	0.72216	-0.324482	3.69473e-06	1.48193e-05
ENSBTAG00000021795	HNF1A	other	-0.200843	0.0840256	0.126253	-0.126995	0.0768683	0.11779
ENSBTAG00000021801	INPP5F	other	-0.0379552	0.74647	0.792349	-0.341422	1.03622e-06	4.79866e-06
ENSBTAG00000021822	ARV1	other	-0.0429667	0.714349	0.765448	-0.232513	0.00107191	0.00251771
ENSBTAG00000021829	GM2A	other	-0.164469	0.158528	0.219753	-0.118585	0.0987098	0.144473
ENSBTAG00000021832	HMGCL	other	-0.114078	0.329791	0.412028	-0.373525	7.51494e-08	4.46637e-07
ENSBTAG00000021853	IP6K2	other	-0.291848	0.0110662	0.0210976	-0.468193	5.13326e-12	1.07652e-10
ENSBTAG00000021859	PDSS2	other	0.221306	0.0563776	0.0896666	-0.377195	5.4645e-08	3.37054e-07
ENSBTAG00000021862	SLC27A3	other	-0.352613	0.00191738	0.00426471	-0.361835	2.02038e-07	1.08245e-06
ENSBTAG00000021897	B4GALT3	other	-0.393714	0.000474646	0.00121815	-0.280245	7.24626e-05	0.00021665
ENSBTAG00000021905	DGKB	other	-0.208513	0.0726161	0.112567	-0.247202	0.000493924	0.00125882
ENSBTAG00000021924	PLA2G4E	other	-0.211403	0.0686537	0.106989	-0.198592	0.00538374	0.0109162
ENSBTAG00000021933	ALOX12	other	-0.064113	0.584741	0.650796	-0.31814	5.83353e-06	2.22432e-05
ENSBTAG00000021934	RETSAT	other	0.494255	6.58338e-06	2.47805e-05	0.332926	1.97918e-06	8.42155e-06
ENSBTAG00000021942	HPS6	other	-0.0431358	0.713273	0.764854	-0.364825	1.5746e-07	8.52955e-07
ENSBTAG00000021955	NPC2	other	-0.265044	0.0215585	0.0383146	0.0956219	0.1836	0.24841
ENSBTAG00000021999	CPT1A	availability of building blocks	-0.367342	0.00118701	0.00274415	-0.370506	9.7378e-08	5.58402e-07
ENSBTAG00000022013	CBR4	other	0.54257	4.94529e-07	2.45259e-06	-0.118288	0.0995656	0.145291
ENSBTAG00000022058	ACACB	availability of building blocks	0.0492139	0.674997	0.731828	-0.328108	2.83255e-06	1.16803e-05
ENSBTAG00000022449	SCD5	elongases and desturases	-0.14173	0.225155	0.296703	-0.162438	0.0232786	0.0409258
ENSBTAG00000022520	BRCA1	other	0.126515	0.279431	0.355771	-0.111232	0.121599	0.173984
ENSBTAG00000022570	ENSBTAG00000022570	other	-0.472622	1.85698e-05	6.36928e-05	-0.103351	0.150494	0.209806
ENSBTAG00000022699	CAV3	other	-0.353288	0.00187664	0.00418043	-0.493916	2.17891e-13	6.80562e-12
ENSBTAG00000022962	DGKK	other	-0.0664747	0.570955	0.638356	-0.233098	0.00104029	0.00245127
ENSBTAG00000023600	APOD	other	-0.300757	0.0087444	0.0168462	-0.185259	0.00951851	0.0182656
ENSBTAG00000023607	HACD2	phospholipid and sphingolipid synthesis	0.40351	0.000331038	0.000883569	-0.276142	9.32264e-05	0.000271003
ENSBTAG00000023614	NUDT19	other	0.199031	0.0869181	0.129539	-0.113844	0.113039	0.162848
ENSBTAG00000023795	VAC14	other	-0.22874	0.0483897	0.0779759	-0.370849	9.45695e-08	5.44423e-07
ENSBTAG00000023928	RDH14	other	-0.168908	0.147435	0.206325	-0.272216	0.000118208	0.000336951
ENSBTAG00000024107	INPP5B	other	-0.214306	0.0648506	0.101602	-0.122566	0.0878248	0.130625
ENSBTAG00000024240	ACADM	availability of building blocks	0.340565	0.00279188	0.00602719	-0.156825	0.0285657	0.0492188
ENSBTAG00000024387	PNPLA8	other	0.199277	0.0865212	0.129078	-0.0515234	0.474402	0.55184
ENSBTAG00000024493	DHRS3	other	0.20162	0.0828094	0.124553	-0.217392	0.00226725	0.00499
ENSBTAG00000024552	SHH	other	-0.304189	0.00797086	0.0155601	-0.0552525	0.442971	0.522315
ENSBTAG00000024623	ENSBTAG00000024623	other	0.10494	0.37024	0.454442	-0.221736	0.00183735	0.00410538
ENSBTAG00000024633	PIK3C2B	other	-0.0678477	0.56301	0.630915	-0.454351	2.52775e-11	4.26521e-10
ENSBTAG00000024957	SNCA	other	-0.380621	0.000755347	0.00184501	-0.229389	0.00125636	0.00288178
ENSBTAG00000025161	AGPAT2	TAG synthesis	0.850303	4.8604e-22	7.13506e-20	-0.440204	1.19922e-10	1.64528e-09
ENSBTAG00000025167	ABHD15	other	0.367452	0.00118264	0.00273835	-0.120888	0.0922917	0.136165
ENSBTAG00000025540	ALKBH7	other	0.0243614	0.835648	0.867561	-0.337575	1.3924e-06	6.13825e-06
ENSBTAG00000025669	B3GALT4	other	-0.352322	0.00193523	0.00429142	-0.276493	9.1254e-05	0.000266324
ENSBTAG00000025718	HMGCLL1	other	-0.0138955	0.905812	0.924067	-0.382075	3.55516e-08	2.29911e-07
ENSBTAG00000025931	NEU3	other	0.17385	0.135782	0.191845	-0.209793	0.00324418	0.00690212
ENSBTAG00000025942	HPGD	other	-0.552374	2.77973e-07	1.44704e-06	-0.193695	0.00666443	0.0132208
ENSBTAG00000026290	PIK3C3	other	-0.0155655	0.894553	0.914487	-0.326293	3.237e-06	1.31998e-05
ENSBTAG00000026356	DGAT1	TAG synthesis	0.102045	0.383662	0.465467	-0.432636	2.67957e-10	3.19806e-09
ENSBTAG00000026429	DECR2	other	-0.00835138	0.943309	0.954361	-0.547091	1.28465e-16	1.04771e-14
ENSBTAG00000026461	CACNA1H	other	-0.087288	0.456476	0.534375	-0.0926236	0.19779	0.264682
ENSBTAG00000026522	ENSBTAG00000026522	elongases and desturases	-0.117668	0.314698	0.394177	0.11214	0.118568	0.170311
ENSBTAG00000026732	PLA2G1B	other	0.15339	0.188887	0.253693	-0.0855568	0.234347	0.307162
ENSBTAG00000026885	ABCB11	other	-0.137651	0.238921	0.311212	-0.172884	0.0156532	0.0286519
ENSBTAG00000027635	PLPP5	other	-0.13825	0.236865	0.309357	-0.317603	6.06051e-06	2.293e-05
ENSBTAG00000030174	ACOX1	availability of building blocks	0.324311	0.00453122	0.00930326	-0.0358891	0.618412	0.681041
ENSBTAG00000030343	FGF23	other	-0.255154	0.0271545	0.0472308	-0.242195	0.000646653	0.00160624
ENSBTAG00000030425	ID3	other	-0.265002	0.0215799	0.03826	-0.397447	8.7612e-09	6.66396e-08
ENSBTAG00000030523	ZPBP2	other	-0.315701	0.00579655	0.0116886	0.00566019	0.937404	0.949041
ENSBTAG00000030706	ALG6	other	0.0551647	0.638302	0.698232	-0.300898	1.91761e-05	6.54664e-05
ENSBTAG00000030847	GLYATL2	other	0.24095	0.0373031	0.0622991	-0.238145	0.000800854	0.00194323
ENSBTAG00000030882	ENSBTAG00000030882	other	0.0471749	0.687751	0.741277	-0.273625	0.000108603	0.000311386
ENSBTAG00000031010	ACAD11	availability of building blocks	0.226263	0.0509404	0.0816381	-0.287764	4.51938e-05	0.000142065
ENSBTAG00000031017	FADS2B	elongases and desturases	0.133547	0.253352	0.327394	-0.266337	0.000167557	0.000467631
ENSBTAG00000031115	ENSBTAG00000031115	other	0.223118	0.0543375	0.0867037	-0.0446052	0.535797	0.610675
ENSBTAG00000031134	YWHAH	other	0.368086	0.00115787	0.00268949	-0.524035	3.78918e-15	1.73828e-13
ENSBTAG00000031209	SLC22A4	other	-0.487475	9.18107e-06	3.34437e-05	-0.556135	3.16852e-17	2.90712e-15
ENSBTAG00000031402	ASXL1	other	-0.204638	0.0782144	0.119107	-0.341963	9.93774e-07	4.61665e-06
ENSBTAG00000031777	GDPD5	other	-0.511973	2.66733e-06	1.10925e-05	-0.24887	0.000450994	0.00116765
ENSBTAG00000031906	ABHD16B	other	0.27531	0.0168206	0.0305224	-0.322697	4.20606e-06	1.64653e-05
ENSBTAG00000031933	ALOX12E	other	-0.0716105	0.541508	0.614798	-0.105144	0.143501	0.201974
ENSBTAG00000032068	PLA2G4F	other	0.115763	0.322651	0.403795	0.142013	0.0476576	0.0769651
ENSBTAG00000032106	PLPP4	other	-0.278958	0.0153679	0.0282002	-0.429887	3.57084e-10	3.97121e-09
ENSBTAG00000032137	PNPLA6	other	-0.193836	0.0956503	0.140415	-0.387174	2.25176e-08	1.55192e-07
ENSBTAG00000032237	PNLIP	other	-0.187946	0.106366	0.154293	-0.141358	0.0487035	0.0783955
ENSBTAG00000032730	PLAAT5	other	0.263482	0.0223704	0.0394708	-0.146668	0.0407552	0.0669974
ENSBTAG00000032944	ENSBTAG00000032944	other	0.13751	0.239409	0.311571	-0.150923	0.0351991	0.0595989
ENSBTAG00000033186	OXCT1	other	0.616703	3.83511e-09	3.2543e-08	0.0104812	0.884375	0.905344
ENSBTAG00000033326	DPEP1	other	-0.192668	0.0977043	0.143144	-0.194321	0.00648687	0.0129385
ENSBTAG00000033603	IP6K3	other	0.238969	0.0389428	0.0645967	-0.249613	0.000432978	0.00112897
ENSBTAG00000034139	ADH4	other	0.0397994	0.734596	0.784281	-0.317845	5.95729e-06	2.26562e-05
ENSBTAG00000034154	AGMO	other	0.0806734	0.491427	0.56894	-0.238787	0.000774363	0.00188518
ENSBTAG00000034189	ENSBTAG00000034189	other	0.108549	0.353917	0.4377	-0.250624	0.000409576	0.00107176
ENSBTAG00000034193	BCO2	other	-0.380301	0.000763778	0.0018625	-0.440167	1.20407e-10	1.63664e-09
ENSBTAG00000034396	PIGW	other	0.0761325	0.516211	0.592956	-0.349966	5.30079e-07	2.61126e-06
ENSBTAG00000034867	TMEM38B	phospholipid and sphingolipid synthesis	0.0757945	0.518082	0.594639	-0.0980648	0.172603	0.236364
ENSBTAG00000035544	CYP46A1	other	0.318421	0.00536674	0.0108968	0.202711	0.00448206	0.00922814
ENSBTAG00000035844	PLAAT1	other	0.160852	0.168013	0.231155	-0.0847427	0.238845	0.311389
ENSBTAG00000037483	ENSBTAG00000037483	other	0.474349	1.7138e-05	5.91967e-05	-0.102685	0.153154	0.212908
ENSBTAG00000037526	FABP4	other	0.0702107	0.54946	0.619514	-0.0579619	0.420896	0.503977
ENSBTAG00000037726	PLCD1	other	-0.237425	0.0402618	0.0664093	-0.471044	3.6636e-12	8.2741e-11
ENSBTAG00000037729	CERS1	phospholipid and sphingolipid synthesis	-0.180396	0.121436	0.17409	-0.325047	3.54564e-06	1.42994e-05
ENSBTAG00000038043	ABCD2	other	0.180368	0.121496	0.174006	-0.10786	0.133386	0.189006
ENSBTAG00000038512	LIPI	other	-0.0348944	0.766307	0.808726	-0.169889	0.0175772	0.0317385
ENSBTAG00000039122	PLA2G5	other	0.330842	0.00374155	0.00783538	-0.0970582	0.177074	0.240467
ENSBTAG00000039161	ALDH3A2	other	0.154883	0.184568	0.249261	-0.544066	2.03281e-16	1.49208e-14
ENSBTAG00000039186	ENSBTAG00000039186	other	0.154821	0.184747	0.249273	-0.236136	0.000889339	0.00213674
ENSBTAG00000039406	ENSBTAG00000039406	availability of building blocks	-0.0009134	0.993795	0.99583	-0.178315	0.0126294	0.0237084
ENSBTAG00000039426	DPEP2	other	-0.436238	9.13944e-05	0.000266204	-0.0801666	0.265252	0.339782
ENSBTAG00000039686	ACOT11	thioesterases	-0.0962864	0.411207	0.494392	0.00434289	0.951952	0.958481
ENSBTAG00000039808	SERPINA6	other	0.037774	0.74764	0.793017	-0.353444	4.01193e-07	2.02389e-06
ENSBTAG00000039968	PIP4P2	other	0.325357	0.00439558	0.00910115	-0.35728	2.93902e-07	1.51385e-06
ENSBTAG00000044063	B4GALT6	other	-0.157951	0.175916	0.239559	0.0399791	0.578956	0.646317
ENSBTAG00000044129	ST6GALNAC6	other	-0.432549	0.000106365	0.000306165	-0.527483	2.32168e-15	1.21722e-13
ENSBTAG00000044178	ZMPSTE24	other	0.0724002	0.537048	0.611152	-0.086299	0.230298	0.302395
ENSBTAG00000044179	CERS6	other	0.0837731	0.474876	0.551954	-0.150368	0.0358855	0.0604127
ENSBTAG00000045498	SULT2B1	other	-0.208467	0.0726802	0.112547	-0.228271	0.00132913	0.00303447
ENSBTAG00000045787	CDS1	other	-0.255421	0.0269886	0.0469979	-0.144727	0.0435241	0.0709139
ENSBTAG00000046173	ALG12	other	-0.0888928	0.448207	0.526796	-0.254333	0.000333341	0.000886493
ENSBTAG00000046547	CIDEA	other	0.737347	4.56749e-14	1.67627e-12	0.433786	2.37437e-10	2.90465e-09
ENSBTAG00000046548	ST6GALNAC4	other	-0.298867	0.00919768	0.0176962	-0.33739	1.41216e-06	6.20674e-06
ENSBTAG00000046649	SGPP2	other	-0.264706	0.0217322	0.0384835	0.111741	0.119893	0.172046
ENSBTAG00000046654	CERK	other	-0.0488905	0.677013	0.733473	-0.344479	8.17142e-07	3.85712e-06
ENSBTAG00000046814	ACOT2	thioesterases	0.0913701	0.435608	0.516537	-0.418905	1.09623e-09	1.05873e-08
ENSBTAG00000047254	ABCA2	other	-0.0973265	0.406149	0.489111	-0.309633	1.05921e-05	3.78327e-05
ENSBTAG00000047330	FABP5	other	0.305494	0.00769283	0.0151179	-0.224593	0.00159657	0.00359473
ENSBTAG00000047604	HSD17B1	other	-0.234684	0.0426941	0.0696388	-0.197607	0.00562201	0.0113836
ENSBTAG00000047808	MOGAT3	TAG synthesis	0.656271	1.63881e-10	2.09198e-09	-0.180861	0.0113979	0.0216457
ENSBTAG00000047855	MECP2	other	-0.179865	0.122555	0.175181	-0.426021	5.32404e-10	5.54304e-09
ENSBTAG00000047942	DESI1	other	0.385333	0.000640438	0.0015935	-0.245746	0.000534492	0.00135516
ENSBTAG00000047956	NAGLU	other	-0.334088	0.00339662	0.00720556	-0.309223	1.08958e-05	3.8729e-05
ENSBTAG00000048501	ST8SIA2	other	-0.151269	0.195151	0.261626	-0.427687	4.48494e-10	4.87695e-09
ENSBTAG00000048919	ENSBTAG00000048919	other	0	1	1.00068	-0.229815	0.00122958	0.00283363
ENSBTAG00000049223	SPTSSB	phospholipid and sphingolipid synthesis	-0.27729	0.0160182	0.0292108	-0.23291	0.00105034	0.00247099
ENSBTAG00000049666	CYP3A28	other	-0.320049	0.0051232	0.0104167	-0.488702	4.22393e-13	1.24015e-11
ENSBTAG00000049685	PTDSS2	other	0.458785	3.47784e-05	0.000112953	-0.309722	1.05268e-05	3.76912e-05
ENSBTAG00000049777	ENSBTAG00000049777	availability of building blocks	0.123907	0.28954	0.365787	-0.187663	0.00861152	0.016612
ENSBTAG00000050243	FKRP	other	-0.268635	0.0197858	0.0354214	-0.382414	3.44975e-08	2.25077e-07
ENSBTAG00000050633	PLA2G2F	other	-0.240213	0.0379066	0.0631633	-0.263109	0.000202249	0.00056125
ENSBTAG00000050719	ENSBTAG00000050719	other	-0.251195	0.0297155	0.0510801	-0.182362	0.0107228	0.0204696
ENSBTAG00000051556	ENSBTAG00000051556	other	0	1	1	-0.116523	0.104755	0.152257
ENSBTAG00000051758	ENSBTAG00000051758	other	-0.204353	0.0786402	0.119631	-0.282659	6.23604e-05	0.000191517
ENSBTAG00000052131	ENSBTAG00000052131	other	0.145134	0.214097	0.284172	-0.144343	0.0440898	0.0717559
ENSBTAG00000052173	ENSBTAG00000052173	other	0.0286263	0.807388	0.843591	-0.154658	0.0308656	0.0528713
ENSBTAG00000052665	CYP3A74	other	0.160206	0.16975	0.232891	-0.669198	1.09825e-26	2.68705e-24
ENSBTAG00000052796	ENSBTAG00000052796	other	-0.0932222	0.426321	0.508812	-0.469169	4.57535e-12	9.87736e-11
ENSBTAG00000053003	GPX4	other	0.645058	4.19527e-10	4.59601e-09	-0.476868	1.82139e-12	4.60999e-11
ENSBTAG00000053007	ITPKB	other	0.160692	0.168441	0.231527	-0.38935	1.84874e-08	1.31109e-07
ENSBTAG00000053374	NUS1	other	-0.0357814	0.760542	0.803799	-0.266879	0.000162314	0.000455595
ENSBTAG00000053587	ST6GALNAC3	other	-0.556517	2.16696e-07	1.15257e-06	0.289549	4.0321e-05	0.000128397
ENSBTAG00000054195	GPX1	other	-0.46713	2.3899e-05	8.0283e-05	-0.546694	1.36488e-16	1.05455e-14
ENSBTAG00000054680	ST3GAL2	other	0.093233	0.426267	0.509162	-0.36422	1.65647e-07	8.94009e-07
ENSBTAG00000054910	ENSBTAG00000054910	other	0.136599	0.242565	0.31512	-0.310993	9.64063e-06	3.47726e-05
ENSBTAG00000055207	SCD	elongases and desturases	0.7776	2.3104e-16	1.61508e-14	0.688218	1.05177e-28	3.85998e-26
